# Supplementary material for: Synthetic Siglec-9 Agonists Inhibit Neutrophil Activation Associated with COVID-19
Source: ACS Cent Sci. 2021 Mar 24;7(4):650–7. doi: 10.1021/acscentsci.0c01669 (PMC8009098; doi:10.1021/acscentsci.0c01669)
Supplement: Supplementary file 2 — oc0c01669_si_002.xlsx [file oc0c01669_si_002.xlsx]

## Sheet: Labeling Scheme
Channel	Stimulated	Polymer
126C	(1) Donor1 NT	(1) Donor1 Vehicle
127N	(4) Donor2 NT	(4) Donor2 Vehicle
127C	(2) Donor1 PMA	(2) Donor1 pS9L
128N	(5) Donor2 PMA	(5) Donor2 pS9L
128C	(3) Donor1 R848	(3) Donor1 pLac
129N	(6) Donor2 R848	(6) Donor2 pLac
129C	empty	empty
130N	empty	empty
130C	(7) Donor3 NT	(7) Donor3 Vehicle
131N	(8) Donor3 PMA	(8) Donor3 pS9L
131C	(9) Donor3 R848	(9) Donor3 pLAC

## Sheet: Table S1 Stimulated
Protein	Sequence window	Fasta headers	Uniprot	Position	Amino acid	Phospho (ST) Probabilities	Charge	Localization prob	PEP	Score	Delta score	Score for localization	Mass error [ppm]	Unique identifier	A NT	B NT	C NT	A PMA	B PMA	C PMA	A R848	B R848	C R848	PMA	A diff	B diff	C diff	Avg Diff	paired ttest	logpvalue	R848	A diff	B diff	C diff	Avg Diff	paired ttest	logpvalue
sp|A1L390|PKHG3_HUMAN	AGGGRPRGPPVNRSHSVPENMVEPPLSGRVG	sp|A1L390|PKHG3_HUMAN Pleckstrin homology domain-containing family G member 3 OS=Homo sapiens OX=9606 GN=PLEKHG3 PE=1 SV=1	A1L390	1081	S	S(0.149)HS(0.851)VPENMVEPPLSGR	3	0.851105	4.86e-08	82.635	70.992	82.635	-0.34939	UID3	13.4301	12.8065	12.129	13.745	12.9694	13.6269	13.7406	12.97	12.5817	|	0.314983	0.162822	1.49786	0.658554	0.25896	0.586768	|	0.310564	0.163433	0.452725	0.308908	0.0659454	1.18082
sp|A6BM72|MEG11_HUMAN	HYDLLPVRQSPANGPSQDKQS__________	sp|A6BM72|MEG11_HUMAN Multiple epidermal growth factor-like domains protein 11 OS=Homo sapiens OX=9606 GN=MEGF11 PE=2 SV=3	A6BM72	1039	S	QS(0.001)PANGPS(0.999)QDK	3	0.998781	0.0137062	41.967	21.86	41.967	2.8706	UID4	13.4818	11.6156	11.8157	13.4643	12.9789	12.8462	13.2845	13.1222	12.4861	|	-0.0175085	1.36334	1.03049	0.792109	0.197241	0.705004	|	-0.197293	1.50661	0.670443	0.659921	0.311773	0.506161
sp|A6NC98|CC88B_HUMAN	TELPEGREADGTGSPSPAPMRRAQSSLCLRD	sp|A6NC98|CC88B_HUMAN Coiled-coil domain-containing protein 88B OS=Homo sapiens OX=9606 GN=CCDC88B PE=1 SV=1	A6NC98	1370	S	EADGT(0.001)GS(0.015)PS(0.983)PAPMRR	3	0.983458	0.00132541	56.817	41.727	54.004	-0.20795	UID5	14.0326	12.2442	13.1033	13.3849	13.164	13.2175	13.4357	12.9626	12.4857	|	-0.64773	0.919781	0.114218	0.128756	0.802775	0.0954062	|	-0.596978	0.718391	-0.617552	-0.16538	0.744188	0.128318
sp|A6NC98|CC88B_HUMAN	GGPPGGLRLGADGAGSTESLGGPPETELPEG	sp|A6NC98|CC88B_HUMAN Coiled-coil domain-containing protein 88B OS=Homo sapiens OX=9606 GN=CCDC88B PE=1 SV=1	A6NC98	1345	S	LGADGAGS(0.853)T(0.147)ESLGGPPETELPEGR	3	0.853096	1.61e-108	160.52	136.12	160.52	0.72235	UID6	13.5701	12.2356	12.9786	13.5298	13.1039	13.0399	13.7088	13.3986	12.7664	|	-0.0402966	0.868282	0.061223	0.296403	0.41083	0.386337	|	0.138667	1.16301	-0.212214	0.363156	0.471568	0.326456
sp|A6NC98|CC88B_HUMAN	ELELELQRSLEPPPGSPGEAPLAGAAPSLQD	sp|A6NC98|CC88B_HUMAN Coiled-coil domain-containing protein 88B OS=Homo sapiens OX=9606 GN=CCDC88B PE=1 SV=1	A6NC98	436	S	SLEPPPGS(1)PGEAPLAGAAPSLQDEVR	3	0.999997	2.24e-135	173.95	158.67	173.95	-0.0089822	UID11	15.5528	14.2219	14.6761	15.701	15.9039	15.9042	15.5298	15.8545	14.91	|	0.14822	1.68202	1.22809	1.01944	0.154308	0.811611	|	-0.0229921	1.63256	0.233911	0.614494	0.354712	0.450124
sp|Q8WWN9|ICEF1_HUMAN	KKELRKSFVKRCKNPSINEKLHKIRTLNSTL	sp|Q8WWN9|ICEF1_HUMAN Interactor protein for cytohesin exchange factors 1 OS=Homo sapiens OX=9606 GN=IPCEF1 PE=1 SV=1;sp|G9CGD6|CNIPF_HUMAN CNK3/IPCEF1 fusion protein OS=Homo sapiens OX=9606 GN=CNK3/IPCEF1 PE=1 SV=1	Q8WWN9	351	S	CKNPS(1)INEK	3	1	0.000318939	85.258	25.388	85.258	0.90785	UID15	15.4321	13.2609	13.9277	16.4483	16.1989	17.1542	15.6876	15.7066	14.4148	|	1.01616	2.93798	3.22654	2.39356	0.0747084	1.12663	|	0.255531	2.44567	0.487132	1.06278	0.265675	0.57565
sp|Q8WWN9|ICEF1_HUMAN	PDDTDDTPQELKKSPSSPSVENSI_______	sp|Q8WWN9|ICEF1_HUMAN Interactor protein for cytohesin exchange factors 1 OS=Homo sapiens OX=9606 GN=IPCEF1 PE=1 SV=1;sp|G9CGD6|CNIPF_HUMAN CNK3/IPCEF1 fusion protein OS=Homo sapiens OX=9606 GN=CNK3/IPCEF1 PE=1 SV=1	Q8WWN9	429	S	KSPS(0.793)S(0.202)PS(0.004)VENSI	2	0.793443	1.92e-45	151.07	141.41	124.3	-0.19313	UID16	13.4608	12.7385	12.5412	14.0777	14.5098	13.7807	13.9609	14.0439	13.154	|	0.616894	1.77132	1.23955	1.20926	0.0683899	1.16501	|	0.500067	1.30537	0.612834	0.806089	0.0852515	1.0693
sp|Q8WWN9|ICEF1_HUMAN	RRKTQGFLTMSRRRISCKDLGHADCQGWLYK	sp|Q8WWN9|ICEF1_HUMAN Interactor protein for cytohesin exchange factors 1 OS=Homo sapiens OX=9606 GN=IPCEF1 PE=1 SV=1;sp|G9CGD6|CNIPF_HUMAN CNK3/IPCEF1 fusion protein OS=Homo sapiens OX=9606 GN=CNK3/IPCEF1 PE=1 SV=1	Q8WWN9	35	S	RIS(1)CKDLGHADCQGWLYK	4	1	1.48e-14	93.572	74.28	84.573	-0.45984	UID18	13.2963	12.3316	12.5988	14.5978	14.884	14.5072	13.5684	13.645	12.6067	|	1.30148	2.55241	1.90846	1.92078	0.0335846	1.47386	|	0.272088	1.31337	0.00795555	0.531137	0.31412	0.502904
sp|O00160|MYO1F_HUMAN	STSLGASRRPRARPPSEHNTEFLNVPDQGMA	sp|O00160|MYO1F_HUMAN Unconventional myosin-If OS=Homo sapiens OX=9606 GN=MYO1F PE=1 SV=3	O00160	1001	S	ARPPS(0.815)EHNT(0.185)EFLNVPDQGMAGMQR	4	0.815462	2.94e-16	82.089	69.426	60.348	-0.18583	UID19	11.132	10.5999	9.79113	12.0425	12.2983	11.8204	10.9517	11.0066	10.9741	|	0.910465	1.69835	2.02925	1.54602	0.0431095	1.36543	|	-0.180327	0.406693	1.183	0.469788	0.356193	0.448314
sp|O00160|MYO1F_HUMAN	SGGGTHRPPRGPPSTSLGASRRPRARPPSEH	sp|O00160|MYO1F_HUMAN Unconventional myosin-If OS=Homo sapiens OX=9606 GN=MYO1F PE=1 SV=3	O00160	988	S	GPPS(0.01)T(0.05)S(0.94)LGASR	2	0.939736	8.98e-18	130.1	55.722	94.402	-0.068685	UID21	15.365	12.7633	13.7483	15.8577	17.1305	16.1207	14.8217	15.6661	13.9365	|	0.492749	4.36722	2.37243	2.4108	0.163935	0.785329	|	-0.543315	2.90287	0.188156	0.849236	0.502944	0.298481
sp|O00160|MYO1F_HUMAN	LNVPDQGMAGMQRKRSVGQRPVPGVGRPKPQ	sp|O00160|MYO1F_HUMAN Unconventional myosin-If OS=Homo sapiens OX=9606 GN=MYO1F PE=1 SV=3	O00160	1023	S	S(1)VGQRPVPGVGRPKPQPR	4	1	9.26e-46	150.76	120.84	109.65	0.027277	UID22	17.8734	16.0288	16.4034	18.6875	18.9816	18.8484	18.1993	18.6369	17.4624	|	0.814068	2.95277	2.44498	2.07061	0.0848974	1.07111	|	0.325865	2.60814	1.05891	1.33097	0.186467	0.729398
sp|O00160|MYO1F_HUMAN	EASNILLNKKERRRNSINRNFVGDYLGLEER	sp|O00160|MYO1F_HUMAN Unconventional myosin-If OS=Homo sapiens OX=9606 GN=MYO1F PE=1 SV=3;sp|Q12965|MYO1E_HUMAN Unconventional myosin-Ie OS=Homo sapiens OX=9606 GN=MYO1E PE=1 SV=2	O00160	734	S	RRNS(1)INR	3	1	8.17e-11	101.65	64.455	101.65	-0.93872	UID23	18.6472	17.3936	18.0123	18.9362	18.8143	18.9913	19.1649	18.687	18.1489	|	0.289043	1.4207	0.979031	0.896259	0.112636	0.948324	|	0.517754	1.29338	0.136616	0.649249	0.196672	0.706257
sp|O00160|MYO1F_HUMAN	KPTRKGMAKGKPRRSSQAPTRAAPAPPRGMD	sp|O00160|MYO1F_HUMAN Unconventional myosin-If OS=Homo sapiens OX=9606 GN=MYO1F PE=1 SV=3	O00160	939	S	RS(0.03)S(0.97)QAPTR	2	0.970224	1.93e-11	126.66	56.269	121.29	0.29011	UID25	17.2349	15.9464	16.1668	19.5162	19.8765	20.28	17.7955	18.1799	17.268	|	2.28125	3.93005	4.11318	3.44149	0.0274753	1.56106	|	0.560596	2.23343	1.10116	1.2984	0.118932	0.9247
sp|O00255|MEN1_HUMAN	GEEAREGRRRGPRRESKPEEPPPPKKPALDK	sp|O00255|MEN1_HUMAN Menin OS=Homo sapiens OX=9606 GN=MEN1 PE=1 SV=4	O00255	492	S	RES(1)KPEEPPPPK	4	1	5.68e-06	76.533	60.726	76.533	-0.23864	UID27	12.8374	9.66468	11.9609	12.9907	12.9983	12.7624	13.0517	11.957	12.3429	|	0.153335	3.33363	0.801532	1.4295	0.278578	0.555053	|	0.214313	2.29235	0.382065	0.962909	0.285378	0.544579
sp|O00264|PGRC1_HUMAN	LYKIVRGDQPAASGDSDDDEPPPLPRLKRRD	sp|O00264|PGRC1_HUMAN Membrane-associated progesterone receptor component 1 OS=Homo sapiens OX=9606 GN=PGRMC1 PE=1 SV=3	O00264	57	S	IVRGDQPAAS(0.006)GDS(0.994)DDDEPPPLPR	3	0.993962	6.87e-22	86.48	81.127	86.48	0.15822	UID28	12.8341	11.5728	11.7424	12.8353	12.6371	12.7117	13.1676	12.2816	12.6026	|	0.00112629	1.06431	0.969275	0.678235	0.183942	0.735319	|	0.333455	0.708845	0.860194	0.634165	0.0558966	1.25261
sp|O00308|WWP2_HUMAN	HSGASARTTPATGEQSPGARSRHRQPVKNSG	sp|O00308|WWP2_HUMAN NEDD4-like E3 ubiquitin-protein ligase WWP2 OS=Homo sapiens OX=9606 GN=WWP2 PE=1 SV=2	O00308	211	S	TTPATGEQS(1)PGAR	2	0.999837	0.00115326	70.622	48.39	70.622	-0.37565	UID29	12.0276	9.75687	11.4047	11.5658	12.6167	12.7642	11.5805	12.052	11.3921	|	-0.461744	2.85981	1.35949	1.25252	0.322052	0.492074	|	-0.447066	2.29508	-0.0126123	0.611802	0.546811	0.262163
sp|O00567|NOP56_HUMAN	VGKSSSKKKKKFHKASQED____________	sp|O00567|NOP56_HUMAN Nucleolar protein 56 OS=Homo sapiens OX=9606 GN=NOP56 PE=1 SV=4	O00567	591	S	FHKAS(1)QED	3	1	0.041857	46.606	38.065	42.743	0.86668	UID32	12.9294	11.6284	11.5696	12.767	12.6828	13.1597	12.3762	12.2184	11.8919	|	-0.162417	1.05438	1.59013	0.827362	0.251615	0.599263	|	-0.553264	0.589952	0.322279	0.119656	0.761956	0.11807
sp|O00567|NOP56_HUMAN	EEAGHRSGSKKKRKFSKEEPVSSGPEEAVGK	sp|O00567|NOP56_HUMAN Nucleolar protein 56 OS=Homo sapiens OX=9606 GN=NOP56 PE=1 SV=4	O00567	563	S	KFS(0.999)KEEPVSSGPEEAVGK	4	0.999452	9.39e-124	188.24	128.69	120.64	1.6599	UID33	11.5745	12.6571	12.9519	12.7186	14.5937	14.2945	12.6152	14.7218	13.3844	|	1.14415	1.93665	1.34261	1.47447	0.0250959	1.6004	|	1.04079	2.06475	0.432512	1.17935	0.131633	0.880636
sp|O14617|AP3D1_HUMAN	AVFHEEEQRRPKHRPSEADEEELARRREARK	sp|O14617|AP3D1_HUMAN AP-3 complex subunit delta-1 OS=Homo sapiens OX=9606 GN=AP3D1 PE=1 SV=1	O14617	658	S	HRPS(1)EADEEELAR	3	1	0.025646	41.912	23.995	41.912	0.16863	UID35	12.4473	9.66779	10.3581	11.9638	12.3132	12.3781	11.961	12.0761	10.9124	|	-0.483464	2.64538	2.01998	1.39396	0.282138	0.549539	|	-0.486284	2.40836	0.554264	0.825447	0.432361	0.364153
sp|O14683|P5I11_HUMAN	__MAAKQPPPLMKKHSQTDLVSRLKTRKILG	sp|O14683|P5I11_HUMAN Tumor protein p53-inducible protein 11 OS=Homo sapiens OX=9606 GN=TP53I11 PE=1 SV=2	O14683	14	S	KHS(0.985)QT(0.015)DLVSR	3	0.985302	0.0156378	58.831	45.694	58.831	1.1637	UID36	12.5671	11.8024	12.5123	13.4921	13.3105	13.0002	12.893	13.5785	12.4752	|	0.925027	1.50808	0.487813	0.973639	0.0810816	1.09108	|	0.325884	1.7761	-0.0371189	0.688287	0.339942	0.468595
sp|O14745|NHRF1_HUMAN	QKENSREALAEAALESPRPALVRSASSDTSE	sp|O14745|NHRF1_HUMAN Na(+)/H(+) exchange regulatory cofactor NHE-RF1 OS=Homo sapiens OX=9606 GN=SLC9A3R1 PE=1 SV=4	O14745	280	S	EALAEAALES(1)PRPALVR	4	1	7.04e-248	248.46	220.93	170.06	-0.56768	UID38	17.411	15.3418	15.4089	18.7822	18.479	18.7576	17.8829	17.6035	16.7156	|	1.37126	3.13716	3.34877	2.61906	0.0527948	1.27741	|	0.471952	2.2617	1.30673	1.34679	0.121172	0.916597
sp|O14745|NHRF1_HUMAN	EAALESPRPALVRSASSDTSEELNSQDSPPK	sp|O14745|NHRF1_HUMAN Na(+)/H(+) exchange regulatory cofactor NHE-RF1 OS=Homo sapiens OX=9606 GN=SLC9A3R1 PE=1 SV=4	O14745	290	S	S(0.114)AS(0.87)S(0.015)DTSEELNSQDSPPK	3	0.869855	0	345.2	314.54	345.2	0.37363	UID41	15.2952	12.8265	13.032	14.2052	13.5699	13.8935	15.1183	14.1832	13.5471	|	-1.09001	0.743327	0.861514	0.17161	0.811364	0.0907844	|	-0.176943	1.35664	0.515159	0.564953	0.330651	0.48063
sp|P19105|ML12A_HUMAN	KRTKTKTKKRPQRATSNVFAMFDQSQIQEFK	sp|P19105|ML12A_HUMAN Myosin regulatory light chain 12A OS=Homo sapiens OX=9606 GN=MYL12A PE=1 SV=2;sp|O14950|ML12B_HUMAN Myosin regulatory light chain 12B OS=Homo sapiens OX=9606 GN=MYL12B PE=1 SV=2;sp|P24844|MYL9_HUMAN Myosin regulatory light polypeptide	P19105	19	S	AT(0.164)S(0.836)NVFAMFDQSQIQEFK	3	0.835545	8.42e-20	102.21	84.932	102.21	-0.95319	UID42	11.4786	11.8465	11.6013	12.29	13.1533	11.4424	12.2357	14.2476	11.5743	|	0.811343	1.30686	-0.158934	0.65309	0.268515	0.571032	|	0.757068	2.40116	-0.0270443	1.04373	0.282004	0.549745
sp|O14974|MYPT1_HUMAN	TRLAYVAPTIPRRLASTSDIEEKENRDSSSL	sp|O14974|MYPT1_HUMAN Protein phosphatase 1 regulatory subunit 12A OS=Homo sapiens OX=9606 GN=PPP1R12A PE=1 SV=1	O14974	507	S	RLAS(0.976)T(0.021)S(0.003)DIEEKENR	3	0.976201	1.6e-89	178.88	135.28	178.88	-0.49652	UID45	17.0589	15.3636	15.688	17.6459	17.5569	17.5822	17.4044	17.5121	16.7939	|	0.587038	2.19327	1.89424	1.55818	0.0872666	1.05915	|	0.345551	2.14844	1.10591	1.19997	0.148527	0.828195
sp|O15027|SC16A_HUMAN	WDRADSGPTQPPLSLSPAPETKRPGQAAKKE	sp|O15027|SC16A_HUMAN Protein transport protein Sec16A OS=Homo sapiens OX=9606 GN=SEC16A PE=1 SV=4	O15027	2083	S	ADSGPTQPPLS(0.001)LS(0.998)PAPET(0.001)K	3	0.998229	4.85e-45	126.32	101.15	126.32	-0.040038	UID46	14.2782	12.6449	13.4511	14.8276	15.3775	15.7138	14.103	14.2526	13.9841	|	0.549409	2.73257	2.26271	1.84823	0.108312	0.965324	|	-0.175272	1.60768	0.53298	0.655128	0.333605	0.476768
sp|O15117|FYB1_HUMAN	SYGYIKTTAVEIDYDSLKLKKDSLGAPSRPI	sp|O15117|FYB1_HUMAN FYN-binding protein 1 OS=Homo sapiens OX=9606 GN=FYB1 PE=1 SV=2	O15117	573	S	TTAVEIDYDS(1)LK	3	0.999937	0.000362565	66.262	50.14	66.262	0.37647	UID50	11.8391	11.0577	10.7135	12.1905	12.6138	12.6937	12.4601	12.6371	11.5406	|	0.351418	1.55611	1.98025	1.29593	0.117305	0.930684	|	0.621012	1.5794	0.827091	1.00917	0.0741505	1.12989
sp|O15127|SCAM2_HUMAN	FSQGIFSSRTFHRAASSAAQGAFQGN_____	sp|O15127|SCAM2_HUMAN Secretory carrier-associated membrane protein 2 OS=Homo sapiens OX=9606 GN=SCAMP2 PE=1 SV=2	O15127	319	S	AAS(0.976)S(0.024)AAQGAFQGN	2	0.975691	0	281.38	266.69	281.38	0.34583	UID51	14.5427	14.0037	13.6439	14.7333	15.6963	14.607	14.7512	15.9998	13.9867	|	0.190664	1.69259	0.963185	0.948815	0.16015	0.795474	|	0.208508	1.99613	0.342875	0.849171	0.277624	0.556543
sp|O15143|ARC1B_HUMAN	GLTARERFQNLDKKASSEGGTAAGAGLDSLH	sp|O15143|ARC1B_HUMAN Actin-related protein 2/3 complex subunit 1B OS=Homo sapiens OX=9606 GN=ARPC1B PE=1 SV=3	O15143	310	S	KAS(0.94)S(0.06)EGGTAAGAGLDSLHK	4	0.939755	1.04e-63	142.23	112.34	142.23	0.78142	UID52	13.8057	12.9869	12.8628	15.3041	15.1276	14.3692	14.1431	13.7093	12.9998	|	1.49839	2.14072	1.50642	1.71518	0.0150443	1.82263	|	0.33732	0.722426	0.137015	0.398921	0.145905	0.83593
sp|O15231|ZN185_HUMAN	RQSSPSGSEQLVRRESCGSSVLTDFEGKDVA	sp|O15231|ZN185_HUMAN Zinc finger protein 185 OS=Homo sapiens OX=9606 GN=ZNF185 PE=1 SV=3	O15231	465	S	RES(1)CGSSVLTDFEGKDVATK	4	0.999974	1.19e-94	161.49	148.4	161.49	0.47224	UID64	14.7489	14.1398	14.8979	15.2883	15.5464	15.9408	15.0138	15.2514	14.9962	|	0.539327	1.40665	1.04295	0.996309	0.0581957	1.23511	|	0.26492	1.11158	0.0982714	0.49159	0.257619	0.589022
sp|O15231|ZN185_HUMAN	QQNSPSGSEQFVRRESCTSRVRSPSSCMVTV	sp|O15231|ZN185_HUMAN Zinc finger protein 185 OS=Homo sapiens OX=9606 GN=ZNF185 PE=1 SV=3	O15231	531	S	RES(1)CTSR	3	0.999997	3.62e-34	151.83	89.244	96.665	-0.94948	UID65	14.4151	12.9836	13.8854	16.0436	15.84	16.6448	14.8254	14.9838	14.9464	|	1.6285	2.8564	2.75943	2.41478	0.0256207	1.59141	|	0.410209	2.00028	1.06095	1.15714	0.129005	0.889394
sp|O15389|SIGL5_HUMAN	KMDDEDPIMGTITSGSRKKPWPDSPGDQASP	sp|O15389|SIGL5_HUMAN Sialic acid-binding Ig-like lectin 5 OS=Homo sapiens OX=9606 GN=SIGLEC5 PE=1 SV=1	O15389	490	S	QAAGRPEKMDDEDPIMGTIT(0.002)S(0.036)GS(0.962)R	4	0.961876	3.3e-82	141.84	125.56	141.84	-0.53653	UID71	14.1923	12.2349	12.2336	15.8274	15.8007	14.7661	14.7493	14.7617	13.0352	|	1.63512	3.56585	2.53253	2.57783	0.0437723	1.3588	|	0.557053	2.52678	0.801604	1.29514	0.171857	0.764833
sp|O15400|STX7_HUMAN	AAEREKEFVARVRASSRVSGSFPEDSSKERN	sp|O15400|STX7_HUMAN Syntaxin-7 OS=Homo sapiens OX=9606 GN=STX7 PE=1 SV=4	O15400	126	S	AS(0.194)S(0.805)RVS(0.493)GS(0.493)FPEDS(0.008)S(0.007)KER	3	0.804736	2.96e-44	130.83	116.59	61.437	-0.42598	UID73	16.2908	13.8932	13.5847	16.5406	16.0869	15.9993	16.4541	15.7623	15.1409	|	0.249811	2.19368	2.41461	1.61937	0.142739	0.845457	|	0.163301	1.86905	1.55622	1.19619	0.150036	0.823806
sp|O15400|STX7_HUMAN	REKEFVARVRASSRVSGSFPEDSSKERNLVS	sp|O15400|STX7_HUMAN Syntaxin-7 OS=Homo sapiens OX=9606 GN=STX7 PE=1 SV=4	O15400	129	S	ASS(0.001)RVS(0.997)GS(0.002)FPEDSSKER	4	0.996773	3.78e-61	153.83	117.81	126.02	-0.41215	UID74	17.112	14.887	14.5669	17.4464	16.941	16.8174	17.3266	16.6474	15.7472	|	0.334402	2.05397	2.25052	1.5463	0.126235	0.89882	|	0.214617	1.76034	1.18031	1.05176	0.144847	0.839089
sp|O15427|MOT4_HUMAN	VAAAEEEKLHKPPADSGVDLREVEHFLKAEP	sp|O15427|MOT4_HUMAN Monocarboxylate transporter 4 OS=Homo sapiens OX=9606 GN=SLC16A3 PE=1 SV=1	O15427	436	S	LHKPPADS(1)GVDLR	4	1	6.86e-07	84.874	65.32	83.386	-0.62789	UID77	13.5762	11.8108	11.2789	13.454	12.8362	13.3795	13.2589	13.1532	11.6941	|	-0.122206	1.02543	2.10066	1.0013	0.259093	0.586545	|	-0.317314	1.34239	0.415196	0.480091	0.422748	0.373919
sp|O15511|ARPC5_HUMAN	________MSKNTVSSARFRKVDVDEYDENK	sp|O15511|ARPC5_HUMAN Actin-related protein 2/3 complex subunit 5 OS=Homo sapiens OX=9606 GN=ARPC5 PE=1 SV=3	O15511	8	S	NTVS(0.01)S(0.99)AR	2	0.989624	2.97e-11	110.88	42.257	110.88	0.59583	UID78	15.4297	13.208	13.724	16.7931	16.7239	17.9911	15.5019	15.3236	13.8708	|	1.36343	3.51591	4.26711	3.04882	0.0726868	1.13854	|	0.0722313	2.11562	0.146866	0.77824	0.364756	0.437997
sp|O15511|ARPC5_HUMAN	______________MSKNTVSSARFRKVDVD	sp|O15511|ARPC5_HUMAN Actin-related protein 2/3 complex subunit 5 OS=Homo sapiens OX=9606 GN=ARPC5 PE=1 SV=3	O15511	2	S	S(0.999)KNT(0.001)VSSAR	2	0.99949	1.08e-61	91.853	49.977	91.853	0.020904	UID79	13.4535	13.1066	12.2764	17.9232	17.499	17.7435	14.7056	14.2841	11.4321	|	4.46965	4.3924	5.46705	4.77637	0.00520848	2.28329	|	1.2521	1.17754	-0.844343	0.528433	0.522054	0.282285
sp|Q6A1A2|PDPK2_HUMAN	TAKVLSPESKQARANSFVGTAQYVSPELLTE	sp|Q6A1A2|PDPK2_HUMAN Putative 3-phosphoinositide-dependent protein kinase 2 OS=Homo sapiens OX=9606 GN=PDPK2P PE=5 SV=1;sp|O15530|PDPK1_HUMAN 3-phosphoinositide-dependent protein kinase 1 OS=Homo sapiens OX=9606 GN=PDPK1 PE=1 SV=1	Q6A1A2	214	S	ANS(0.993)FVGT(0.007)AQYVSPELLTEK	3	0.993387	4.01e-15	87.196	69.058	87.196	-0.69011	UID80	13.4945	12.6215	13.0794	12.7821	13.1679	12.6318	13.3537	13.6397	12.929	|	-0.712343	0.546386	-0.447582	-0.204513	0.646883	0.189174	|	-0.140783	1.01818	-0.150418	0.242325	0.595962	0.224781
sp|O15553|MEFV_HUMAN	PRCQDSHERKSPGSLSPQPLPQCKRHLKQVQ	sp|O15553|MEFV_HUMAN Pyrin OS=Homo sapiens OX=9606 GN=MEFV PE=1 SV=1	O15553	368	S	KS(0.003)PGS(0.024)LS(0.973)PQPLPQCK	3	0.972554	3.75e-22	104.61	84.228	104.61	-0.569	UID83	13.3678	11.9244	12.0208	13.9161	14.1092	14.0039	13.7686	13.4891	13.2988	|	0.548242	2.18477	1.9831	1.57204	0.0927103	1.03287	|	0.400773	1.56469	1.27801	1.08116	0.0908095	1.04187
sp|O15553|MEFV_HUMAN	ALEGGQAEVRLRRNASSAGRLQGLAGGAPGQ	sp|O15553|MEFV_HUMAN Pyrin OS=Homo sapiens OX=9606 GN=MEFV PE=1 SV=1	O15553	208	S	NAS(0.984)S(0.016)AGR	2	0.983684	0.00270651	103.26	67.81	101.66	0.95655	UID84	17.2883	14.4703	16.3242	16.5686	16.7916	17.8852	16.6457	17.1584	16.8866	|	-0.719765	2.32129	1.56097	1.05417	0.36787	0.434305	|	-0.642656	2.6881	0.56234	0.86926	0.466189	0.331438
sp|O15553|MEFV_HUMAN	KASEGLDAQGKPRTRSPALPGGRSPGPCRAL	sp|O15553|MEFV_HUMAN Pyrin OS=Homo sapiens OX=9606 GN=MEFV PE=1 SV=1	O15553	179	S	T(0.242)RS(0.758)PALPGGR	3	0.758212	0.000490908	79.744	52.591	79.744	-0.0035037	UID85	14.6299	12.57	13.733	14.0166	13.6446	14.5364	14.2747	13.3759	13.7605	|	-0.613292	1.07469	0.803353	0.421585	0.505041	0.296674	|	-0.355184	0.805903	0.0274973	0.159406	0.686654	0.163262
sp|O15553|MEFV_HUMAN	QGKPRTRSPALPGGRSPGPCRALEGGQAEVR	sp|O15553|MEFV_HUMAN Pyrin OS=Homo sapiens OX=9606 GN=MEFV PE=1 SV=1	O15553	187	S	SPALPGGRS(1)PGPCR	3	0.999922	0.00486397	56.817	43.398	56.817	-0.6679	UID86	14.9338	14.2691	13.9594	14.971	14.7634	15.4237	14.5061	14.4596	14.5797	|	0.0371304	0.494293	1.46437	0.665265	0.25467	0.594021	|	-0.427708	0.190433	0.620302	0.127676	0.715449	0.145421
sp|O43166|SI1L1_HUMAN	RLFKEREKPLKRRSKSETGDSSIFRKLRNAK	sp|O43166|SI1L1_HUMAN Signal-induced proliferation-associated 1-like protein 1 OS=Homo sapiens OX=9606 GN=SIPA1L1 PE=1 SV=4	O43166	288	S	S(0.183)KS(0.816)ETGDSSIFR	3	0.816214	9.53e-05	74.141	53.404	74.141	0.050465	UID89	13.8766	11.9549	12.3904	14.4399	13.6095	13.9698	14.021	13.5817	13.5286	|	0.563283	1.6546	1.5794	1.26576	0.0693515	1.15894	|	0.144367	1.62675	1.13814	0.969751	0.156207	0.806299
sp|O43318|M3K7_HUMAN	VPEIVISGNGQPRRRSIQDLTVTGTEPGQVS	sp|O43318|M3K7_HUMAN Mitogen-activated protein kinase kinase kinase 7 OS=Homo sapiens OX=9606 GN=MAP3K7 PE=1 SV=1	O43318	439	S	RRS(0.995)IQDLT(0.005)VTGTEPGQVSSR	3	0.994774	0.0227091	46.307	22.02	46.307	-0.85954	UID90	11.7488	11.1095	11.1214	11.7777	12.218	11.7863	11.9752	11.7516	11.6462	|	0.0289259	1.10854	0.664907	0.600792	0.195193	0.709536	|	0.226345	0.642082	0.52484	0.464423	0.0642416	1.19218
sp|O43516|WIPF1_HUMAN	DDKPPPPPPPVGNRPSIHREAVPPPPPQNNK	sp|O43516|WIPF1_HUMAN WAS/WASL-interacting protein family member 1 OS=Homo sapiens OX=9606 GN=WIPF1 PE=1 SV=3	O43516	276	S	ALDDKPPPPPPPVGNRPS(1)IHR	5	1	6.35e-136	190.48	170.05	80.172	-0.44021	UID93	15.6893	14.9489	15.3545	18.1285	18.4782	18.5006	16.283	16.5472	15.6121	|	2.43913	3.52925	3.14611	3.03817	0.0108645	1.96399	|	0.593655	1.59827	0.257538	0.816486	0.179843	0.745106
sp|O43516|WIPF1_HUMAN	PPPFPGNRGTALGGGSIRQSPLSSSSPFSNR	sp|O43516|WIPF1_HUMAN WAS/WASL-interacting protein family member 1 OS=Homo sapiens OX=9606 GN=WIPF1 PE=1 SV=3	O43516	234	S	GTALGGGS(1)IR	2	1	0.00135335	82.171	44.085	78.83	-0.093994	UID95	14.9834	14.3291	14.4925	15.7471	17.7184	16.8175	14.9774	15.5035	14.5565	|	0.763749	3.3893	2.32499	2.15935	0.105338	0.977414	|	-0.00598049	1.17436	0.0639648	0.410781	0.395047	0.403351
sp|O43516|WIPF1_HUMAN	SSGNDETPRLPQRNLSLSSSTPPLPSPGRSG	sp|O43516|WIPF1_HUMAN WAS/WASL-interacting protein family member 1 OS=Homo sapiens OX=9606 GN=WIPF1 PE=1 SV=3	O43516	340	S	NLS(0.908)LS(0.093)S(0.094)S(0.685)T(0.112)PPLPS(0.108)PGR	3	0.908135	8.89e-189	227	190.72	58.082	0.09224	UID96	14.8422	12.6928	14.1031	15.7384	15.6322	16.4261	15.3262	15.0991	14.7021	|	0.896233	2.9394	2.32296	2.05287	0.0769783	1.11363	|	0.484015	2.40637	0.598995	1.16313	0.202645	0.693265
sp|O43516|WIPF1_HUMAN	GNDETPRLPQRNLSLSSSTPPLPSPGRSGPL	sp|O43516|WIPF1_HUMAN WAS/WASL-interacting protein family member 1 OS=Homo sapiens OX=9606 GN=WIPF1 PE=1 SV=3	O43516	342	S	NLS(0.09)LS(0.908)S(0.002)STPPLPSPGR	3	0.908159	1.05e-98	183.7	153.45	118.19	-0.033419	UID97	14.7693	12.6752	13.5015	15.7096	15.7296	16.418	15.2625	15.2343	14.7267	|	0.940379	3.05444	2.91655	2.30379	0.0777504	1.1093	|	0.493265	2.55911	1.22523	1.42587	0.142429	0.846402
sp|O43566|RGS14_HUMAN	AEGRPLREPGSSRLGSPDATRKKPKLKPGKS	sp|O43566|RGS14_HUMAN Regulator of G-protein signaling 14 OS=Homo sapiens OX=9606 GN=RGS14 PE=1 SV=4	O43566	203	S	LGS(1)PDATR	2	0.999922	2.04e-11	128.86	47.826	125.18	-0.24147	UID100	18.6866	15.8593	17.1395	17.3775	17.4216	18.0603	18.255	17.824	17.8155	|	-1.30918	1.56229	0.920826	0.391311	0.696971	0.156785	|	-0.431671	1.9647	0.675961	0.736329	0.39901	0.399016
sp|O43566|RGS14_HUMAN	GFLAFVSSKSESHRKSLGSTEGESESRPGKY	sp|O43566|RGS14_HUMAN Regulator of G-protein signaling 14 OS=Homo sapiens OX=9606 GN=RGS14 PE=1 SV=4	O43566	288	S	S(1)LGSTEGESESRPGK	3	0.999983	2.62e-85	173.37	150.57	173.37	0.052635	UID101	17.2289	14.8291	14.6765	16.488	15.9542	15.6536	16.8793	16.7965	15.0878	|	-0.740885	1.12511	0.977148	0.453792	0.52771	0.277604	|	-0.34964	1.96739	0.411301	0.676352	0.425779	0.370816
sp|O43719|HTSF1_HUMAN	FLNAPEANRGLRRSDSVSASERAGPSRARHF	sp|O43719|HTSF1_HUMAN HIV Tat-specific factor 1 OS=Homo sapiens OX=9606 GN=HTATSF1 PE=1 SV=1	O43719	387	S	RS(0.004)DS(0.996)VSASER	3	0.995612	2.27e-12	116.9	73.132	99.834	-2.5959	UID108	13.3333	11.5951	12.5006	14.3137	13.9902	13.7807	13.7524	13.564	12.9425	|	0.980438	2.39512	1.28015	1.5519	0.0690432	1.16088	|	0.419086	1.96896	0.441866	0.943304	0.20725	0.683505
sp|O43731|ERD23_HUMAN	FFYLYVTKVLKGKKLSLPMPI__________	sp|O43731|ERD23_HUMAN ER lumen protein-retaining receptor 3 OS=Homo sapiens OX=9606 GN=KDELR3 PE=2 SV=1	O43731	209	S	LS(1)LPMPI	2	1	0.0412097	45.718	38.006	45.718	4.0623	UID109	13.7261	11.9086	12.572	13.7362	12.8163	13.5946	13.4067	12.7091	12.6753	|	0.0100794	0.907763	1.02254	0.646796	0.180709	0.743019	|	-0.319375	0.800483	0.103327	0.194812	0.61127	0.213767
sp|O43768|ENSA_HUMAN	GDHIPTPQDLPQRKSSLVTSKLAGGQVE___	sp|O43768|ENSA_HUMAN Alpha-endosulfine OS=Homo sapiens OX=9606 GN=ENSA PE=1 SV=1	O43768	109	S	KS(0.026)S(0.974)LVTSK	3	0.974039	0.00911813	80.522	47.113	79.492	-0.4449	UID115	15.8936	15.3616	16.0241	16.7825	18.0334	17.394	15.4949	16.6795	15.083	|	0.88895	2.6718	1.36985	1.64353	0.0909029	1.04142	|	-0.398644	1.31784	-0.9411	-0.00730006	0.992418	0.00330521
sp|O43847|NRDC_HUMAN	ARLGADESEEEGRRGSLSNAGDPEIVKSPSD	sp|O43847|NRDC_HUMAN Nardilysin OS=Homo sapiens OX=9606 GN=NRDC PE=1 SV=3	O43847	94	S	LGADES(0.006)EEEGRRGS(0.984)LS(0.01)NAGDPEIVK	4	0.984308	7.42e-136	176.78	145.67	176.78	-0.049297	UID117	14.8102	13.4144	13.7437	14.9011	14.5747	14.7383	14.8666	14.5217	14.1725	|	0.09093	1.16029	0.994574	0.748598	0.153052	0.81516	|	0.0563345	1.10724	0.428828	0.530801	0.226583	0.644773
sp|O60256|KPRB_HUMAN	GEAQDAESDLVDGRHSPPMVRSVAAIHPSLE	sp|O60256|KPRB_HUMAN Phosphoribosyl pyrophosphate synthase-associated protein 2 OS=Homo sapiens OX=9606 GN=PRPSAP2 PE=1 SV=1	O60256	227	S	LGIAVIHGEAQDAESDLVDGRHS(1)PPMVR	5	0.99996	5.01e-53	113.65	94.87	113.65	-0.73433	UID119	14.2563	13.4585	13.6257	14.9454	15.3603	14.9948	14.4002	14.4837	13.6486	|	0.689116	1.90173	1.36913	1.31999	0.0639668	1.19405	|	0.143929	1.02516	0.0228739	0.397319	0.335391	0.474449
sp|O60486|PLXC1_HUMAN	VGVTRHKSKELSRKQSQQLELLESELRKEIR	sp|O60486|PLXC1_HUMAN Plexin-C1 OS=Homo sapiens OX=9606 GN=PLXNC1 PE=1 SV=1	O60486	978	S	KQS(1)QQLELLESELRK	4	1	2.81e-73	167.16	139.31	167.16	0.80388	UID120	15.8316	14.1658	14.7736	16.3983	16.4732	16.4052	15.6333	16.0569	14.9812	|	0.566698	2.30743	1.63162	1.50192	0.0974536	1.0112	|	-0.198321	1.8911	0.207563	0.633448	0.4264	0.370183
sp|O60784|TOM1_HUMAN	RRKGLEFPMTDLDMLSPIHTPQRTVFNSETQ	sp|O60784|TOM1_HUMAN Target of Myb protein 1 OS=Homo sapiens OX=9606 GN=TOM1 PE=1 SV=2	O60784	160	S	KGLEFPMTDLDMLS(0.999)PIHTPQR	4	0.999296	4.63e-13	81.292	69.875	81.292	-1.9555	UID123	13.7215	12.4121	12.8017	14.6367	14.9932	14.2242	14.2906	14.0162	12.7384	|	0.915212	2.58108	1.42244	1.63958	0.0797467	1.09829	|	0.569069	1.60408	-0.0632992	0.703283	0.284807	0.545449
sp|O60825|F262_HUMAN	NNFPKNQTPVRMRRNSFTPLSSSNTIRRPRN	sp|O60825|F262_HUMAN 6-phosphofructo-2-kinase/fructose-2,6-bisphosphatase 2 OS=Homo sapiens OX=9606 GN=PFKFB2 PE=1 SV=2	O60825	466	S	RNS(0.996)FT(0.004)PLSSSNTIR	3	0.996375	0.000144364	73.928	32.186	73.928	1.0736	UID124	13.4089	12.5272	12.3851	14.0811	14.3717	13.8344	13.2697	13.9335	12.7442	|	0.672207	1.8445	1.44932	1.32201	0.0616394	1.21014	|	-0.139193	1.4063	0.35915	0.542085	0.356064	0.448472
sp|O60832|DKC1_HUMAN	AKAGLESGAEPGDGDSDTTKKKKKKKKAKEV	sp|O60832|DKC1_HUMAN H/ACA ribonucleoprotein complex subunit DKC1 OS=Homo sapiens OX=9606 GN=DKC1 PE=1 SV=3	O60832	494	S	AGLESGAEPGDGDS(0.935)DT(0.033)T(0.033)KK	3	0.934684	7.12e-05	60.747	41.703	60.747	0.75047	UID125	12.5904	9.97842	10.346	12.1208	11.4089	11.9605	12.0812	11.9363	10.2442	|	-0.469556	1.43044	1.61455	0.858476	0.326445	0.48619	|	-0.50916	1.95792	-0.101715	0.449015	0.616056	0.21038
sp|O60861|GAS7_HUMAN	TPAHPPETAHMSVRKSTGDSQNLGSSSPSKK	sp|O60861|GAS7_HUMAN Growth arrest-specific protein 7 OS=Homo sapiens OX=9606 GN=GAS7 PE=1 SV=3	O60861	152	S	KS(0.877)T(0.123)GDSQNLGSSSPSKK	4	0.877021	5.69e-27	111.13	94.417	111.13	1.0885	UID126	15.7668	14.013	14.0714	16.0091	15.7507	15.5206	15.9352	15.6421	15.2742	|	0.242341	1.73776	1.44921	1.1431	0.129971	0.886154	|	0.168401	1.62916	1.20282	1.00013	0.147533	0.831111
sp|P0DMP2|SRG2B_HUMAN	QIGKSVKQEDRQTPRSPDSTANVRIEEKHVR	sp|P0DMP2|SRG2B_HUMAN SLIT-ROBO Rho GTPase-activating protein 2B OS=Homo sapiens OX=9606 GN=SRGAP2B PE=3 SV=1;sp|O75044|SRGP2_HUMAN SLIT-ROBO Rho GTPase-activating protein 2 OS=Homo sapiens OX=9606 GN=SRGAP2 PE=1 SV=3	P0DMP2	206	S	QT(0.008)PRS(0.98)PDS(0.005)T(0.007)ANVR	3	0.979892	0.00247414	62.475	44.986	62.475	0.8868	UID131	12.4716	10.5368	10.6763	12.6031	12.5631	12.2934	12.6109	12.5422	11.6729	|	0.131446	2.02622	1.61705	1.25824	0.160409	0.794772	|	0.139262	2.00536	0.996602	1.04707	0.191689	0.717403
sp|O75151|PHF2_HUMAN	KDGGKKKGKKSRESASPTIPNLDLLEAHTKE	sp|O75151|PHF2_HUMAN Lysine-specific demethylase PHF2 OS=Homo sapiens OX=9606 GN=PHF2 PE=1 SV=4	O75151	539	S	ES(0.155)AS(0.815)PT(0.03)IPNLDLLEAHTK	3	0.814554	2.16e-19	95.957	80.365	95.957	0.99085	UID138	13.5173	12.3808	13.0307	13.5832	13.3424	13.3129	13.563	13.1765	12.7514	|	0.0658998	0.961567	0.282147	0.436538	0.24711	0.60711	|	0.0456572	0.79573	-0.279339	0.187349	0.615783	0.210572
sp|O75151|PHF2_HUMAN	SQPMAPGVFLTQRRPSASSPNNNTAAKGKRT	sp|O75151|PHF2_HUMAN Lysine-specific demethylase PHF2 OS=Homo sapiens OX=9606 GN=PHF2 PE=1 SV=4	O75151	1056	S	RPS(0.986)AS(0.014)SPNNNTAAK	3	0.985989	1.53e-139	208.37	179.39	208.37	-0.17228	UID141	14.6921	13.0487	12.9373	14.5248	13.8887	14.088	14.5936	14.1513	13.7782	|	-0.167223	0.840086	1.15064	0.607835	0.266066	0.57501	|	-0.0984468	1.1026	0.840861	0.615004	0.233728	0.63129
sp|O75167|PHAR2_HUMAN	QEIRQQIGTKLVRRLSQRPTTEELEQRNILK	sp|O75167|PHAR2_HUMAN Phosphatase and actin regulator 2 OS=Homo sapiens OX=9606 GN=PHACTR2 PE=1 SV=2	O75167	522	S	RLS(1)QRPTTEELEQR	3	0.999999	2.48e-29	130.11	83.446	130.11	0.26702	UID146	14.9166	13.343	14.2763	15.3246	15.6048	15.5315	14.877	15.1949	14.2527	|	0.408058	2.26174	1.25526	1.30835	0.134638	0.870832	|	-0.0395346	1.85186	-0.0236044	0.596242	0.442507	0.35408
sp|O75367|H2AY_HUMAN	SKKKQGEVSKAASADSTTEGTPADGFTVLST	sp|O75367|H2AY_HUMAN Core histone macro-H2A.1 OS=Homo sapiens OX=9606 GN=H2AFY PE=1 SV=4	O75367	173	S	AAS(0.043)ADS(0.759)T(0.162)T(0.036)EGTPADGFTVLSTK	3	0.758979	6.09e-68	132.84	116.9	118.54	-0.16964	UID149	14.6124	13.4866	14.0822	14.6577	14.8709	14.9823	14.4305	14.4562	14.4239	|	0.0453587	1.38431	0.900093	0.776587	0.185698	0.731194	|	-0.181898	0.969643	0.341671	0.376472	0.375441	0.425458
sp|O75427|LRCH4_HUMAN	AAGGEEAAATTSVPGSPGLPGRRSAERALEE	sp|O75427|LRCH4_HUMAN Leucine-rich repeat and calponin homology domain-containing protein 4 OS=Homo sapiens OX=9606 GN=LRCH4 PE=1 SV=2	O75427	25	S	AAAVAAPLAAGGEEAAAT(0.077)T(0.077)S(0.077)VPGS(0.769)PGLPGRR	3	0.769266	2.95e-31	56.773	48.173	51.533	1.6789	UID151	12.1788	10.5615	10.853	12.984	12.5057	12.013	12.3795	11.9269	11.7525	|	0.805153	1.94418	1.15998	1.3031	0.0606792	1.21696	|	0.200666	1.36537	0.899508	0.82185	0.135873	0.866868
sp|O75592|MYCB2_HUMAN	TLKSDGRMPSSSRAESPGPGSRLSSPKPKTL	sp|O75592|MYCB2_HUMAN E3 ubiquitin-protein ligase MYCBP2 OS=Homo sapiens OX=9606 GN=MYCBP2 PE=1 SV=4	O75592	2812	S	AES(0.972)PGPGS(0.028)R	2	0.971707	4.63e-05	99.973	47.257	99.973	-0.48097	UID155	14.7584	13.3798	13.941	13.8121	13.9321	14.0225	14.1492	14.2208	13.8626	|	-0.946302	0.552338	0.0814981	-0.104156	0.835808	0.0778935	|	-0.609187	0.841047	-0.0783186	0.0511805	0.91488	0.0386357
sp|O75592|MYCB2_HUMAN	APVKTKLDPPRERSKSDSYTLDPDTLRKKKM	sp|O75592|MYCB2_HUMAN E3 ubiquitin-protein ligase MYCBP2 OS=Homo sapiens OX=9606 GN=MYCBP2 PE=1 SV=4	O75592	2871	S	S(0.179)KS(0.812)DS(0.009)YTLDPDTLR	3	0.811983	6.35e-54	158.58	114.01	158.58	-0.31342	UID157	14.9247	13.1534	13.8071	15.128	14.9188	14.9678	14.9823	14.6333	14.4308	|	0.203315	1.76536	1.16076	1.04314	0.148767	0.827493	|	0.0576057	1.47993	0.623792	0.720442	0.223522	0.65068
sp|O75821|EIF3G_HUMAN	TSELLKGIPLATGDTSPEPELLPGAPLPPPK	sp|O75821|EIF3G_HUMAN Eukaryotic translation initiation factor 3 subunit G OS=Homo sapiens OX=9606 GN=EIF3G PE=1 SV=2	O75821	42	S	GIPLAT(0.022)GDT(0.18)S(0.798)PEPELLPGAPLPPPK	4	0.798419	6.03e-17	68.516	62.448	60.621	1.0414	UID162	10.5028	9.6317	10.9173	10.9432	11.2769	9.83229	10.5903	10.0519	10.1843	|	0.440343	1.64518	-1.08501	0.333503	0.713944	0.146336	|	0.0874748	0.420184	-0.733042	-0.0751276	0.846812	0.072213
sp|O75909|CCNK_HUMAN	PQPSSPRQVKRAVVVSPKEENKAAEPPPPKI	sp|O75909|CCNK_HUMAN Cyclin-K OS=Homo sapiens OX=9606 GN=CCNK PE=1 SV=2	O75909	340	S	AVVVS(1)PKEENK	3	1	7.92e-05	79.466	53.749	42.785	0.80929	UID163	15.7275	13.5206	14.2474	15.2086	14.9965	15.0464	15.4503	15.4371	14.6516	|	-0.518918	1.4759	0.799034	0.585338	0.422876	0.373787	|	-0.277154	1.91652	0.404148	0.68117	0.403582	0.394069
sp|O75995|SASH3_HUMAN	KEPTQKKKLSLQRSSSFKDFAKSKPSSPVVS	sp|O75995|SASH3_HUMAN SAM and SH3 domain-containing protein 3 OS=Homo sapiens OX=9606 GN=SASH3 PE=1 SV=2	O75995	27	S	S(0.001)S(0.007)S(0.992)FKDFAK	3	0.991661	8.85e-44	144.66	115.79	104.81	0.038801	UID171	19.5855	17.6736	19.6492	17.9428	17.6405	17.6751	19.828	19.4572	19.5976	|	-1.64262	-0.0331554	-1.97406	-1.21661	0.179525	0.745875	|	0.242533	1.78353	-0.0516205	0.658148	0.366938	0.435407
sp|O75995|SASH3_HUMAN	SEQEEHELPVLSRQASTGSELCSPSPGSGSF	sp|O75995|SASH3_HUMAN SAM and SH3 domain-containing protein 3 OS=Homo sapiens OX=9606 GN=SASH3 PE=1 SV=2	O75995	146	S	QAS(0.77)T(0.218)GS(0.012)ELCSPSPGSGSFGEEPPAPQYTGPFCGR	4	0.770468	1.66e-137	163.69	148.26	163.69	-1.1554	UID172	14.1799	12.5584	13.5729	13.6618	13.3562	13.2309	14.2559	13.5683	14.0295	|	-0.51813	0.79778	-0.342031	-0.0207936	0.964372	0.0157552	|	0.076005	1.00992	0.456609	0.514177	0.198358	0.70255
sp|O75995|SASH3_HUMAN	_________MLRRKPSNASEKEPTQKKKLSL	sp|O75995|SASH3_HUMAN SAM and SH3 domain-containing protein 3 OS=Homo sapiens OX=9606 GN=SASH3 PE=1 SV=2	O75995	7	S	RKPS(1)NASEKEPTQK	5	1	1.57e-256	251.41	222.54	242.59	-0.32556	UID175	17.3894	15.8838	17.1874	18.5323	18.5661	18.6232	17.6631	18.0537	16.9278	|	1.14285	2.68231	1.43587	1.75368	0.0654026	1.1844	|	0.273653	2.16989	-0.259617	0.727975	0.427501	0.369063
sp|O94804|STK10_HUMAN	PAANRSQKASQSRPNSSALETLGGEKLANGS	sp|O94804|STK10_HUMAN Serine/threonine-protein kinase 10 OS=Homo sapiens OX=9606 GN=STK10 PE=1 SV=1	O94804	454	S	AS(0.021)QS(0.979)RPNS(0.967)S(0.033)ALETLGGEK	3	0.96707	3.51e-248	248.47	216.38	173.35	0.18391	UID180	16.905	15.2604	15.1416	16.7592	16.6828	16.4953	17.0153	16.9729	15.9662	|	-0.145851	1.42237	1.3537	0.876741	0.228762	0.640616	|	0.110296	1.71246	0.824624	0.882461	0.197176	0.705145
sp|O94804|STK10_HUMAN	AANRSQKASQSRPNSSALETLGGEKLANGSL	sp|O94804|STK10_HUMAN Serine/threonine-protein kinase 10 OS=Homo sapiens OX=9606 GN=STK10 PE=1 SV=1	O94804	455	S	AS(0.008)QS(0.992)RPNS(0.167)S(0.833)ALETLGGEK	3	0.833099	1.66e-224	241.7	215.55	181.96	1.0904	UID181	16.9392	15.3383	15.25	16.7782	16.8022	16.5348	17.1119	17.0788	16.0298	|	-0.161011	1.46393	1.28488	0.862601	0.235562	0.627895	|	0.172705	1.74051	0.779882	0.8977	0.188084	0.725648
sp|O94804|STK10_HUMAN	GTNLSTDLSLNKEMGSLSIKDPKLYKKTLKR	sp|O94804|STK10_HUMAN Serine/threonine-protein kinase 10 OS=Homo sapiens OX=9606 GN=STK10 PE=1 SV=1	O94804	514	S	EMGS(0.987)LS(0.013)IKDPK	3	0.986538	0.00906434	67.275	37.947	67.275	0.044152	UID182	15.3179	13.206	13.3056	14.8376	14.7454	14.9628	14.8085	15.26	13.7774	|	-0.480314	1.53937	1.65713	0.905396	0.321786	0.492432	|	-0.509481	2.05393	0.471724	0.672056	0.463111	0.334315
sp|O94804|STK10_HUMAN	___MAFANFRRILRLSTFEKRKSREYEHVRR	sp|O94804|STK10_HUMAN Serine/threonine-protein kinase 10 OS=Homo sapiens OX=9606 GN=STK10 PE=1 SV=1	O94804	13	S	ILRLS(0.985)T(0.015)FEK	3	0.984803	4.77e-09	114.24	76.681	110.08	0.12934	UID183	13.6401	12.5329	14.1294	15.1034	16.4827	15.3062	13.9551	15.8908	13.8267	|	1.46324	3.94977	1.17688	2.19663	0.130046	0.885902	|	0.314973	3.35794	-0.302616	1.12343	0.425366	0.371237
sp|O94804|STK10_HUMAN	QVAQEKQVAEQGGDLSPAANRSQKASQSRPN	sp|O94804|STK10_HUMAN Serine/threonine-protein kinase 10 OS=Homo sapiens OX=9606 GN=STK10 PE=1 SV=1	O94804	438	S	QVAEQGGDLS(1)PAANR	2	1	3.17e-189	226.32	203.31	192.96	0.74222	UID184	16.544	14.7966	15.2646	16.1974	16.2982	16.5626	16.4845	15.9721	15.5296	|	-0.346601	1.50154	1.29802	0.817652	0.29711	0.527083	|	-0.0595207	1.17541	0.265092	0.460328	0.339101	0.469671
sp|O94804|STK10_HUMAN	QVAEQGGDLSPAANRSQKASQSRPNSSALET	sp|O94804|STK10_HUMAN Serine/threonine-protein kinase 10 OS=Homo sapiens OX=9606 GN=STK10 PE=1 SV=1	O94804	444	S	QVAEQGGDLS(0.006)PAANRS(0.994)QK	3	0.993818	1.33e-09	76.733	63.885	76.733	-0.049044	UID186	12.2394	11.573	12.0018	13.9293	13.7882	14.0417	12.2712	12.2422	11.7087	|	1.68987	2.21518	2.03991	1.98165	0.00601722	2.2206	|	0.0318108	0.669189	-0.293178	0.135941	0.678024	0.168755
sp|O94804|STK10_HUMAN	NFRRILRLSTFEKRKSREYEHVRRDLDPNEV	sp|O94804|STK10_HUMAN Serine/threonine-protein kinase 10 OS=Homo sapiens OX=9606 GN=STK10 PE=1 SV=1	O94804	20	S	RKS(1)REYEHVR	4	1	0.000557026	86.803	71.005	86.803	-0.13849	UID187	16.9304	14.2363	14.5657	16.1279	15.5216	15.7358	16.8448	16.1852	15.4883	|	-0.802481	1.28529	1.17007	0.550959	0.501526	0.299707	|	-0.085659	1.94893	0.922646	0.928639	0.254655	0.594047
sp|O94804|STK10_HUMAN	NGLAVPVPLRKSRPVSMDARIQVAQEKQVAE	sp|O94804|STK10_HUMAN Serine/threonine-protein kinase 10 OS=Homo sapiens OX=9606 GN=STK10 PE=1 SV=1	O94804	417	S	S(0.001)RPVS(0.999)MDAR	2	0.999141	0.000407048	88.441	49.874	88.441	-0.84656	UID188	16.1423	14.4145	14.4431	15.9335	15.886	16.1264	16.3299	16.0536	15.0197	|	-0.20882	1.47152	1.6833	0.982001	0.242557	0.615187	|	0.187557	1.63908	0.576583	0.801073	0.206067	0.685991
sp|O94819|KBTBB_HUMAN	HLLAAALGPAGERAGSRPQSPSGDADARGDA	sp|O94819|KBTBB_HUMAN Kelch repeat and BTB domain-containing protein 11 OS=Homo sapiens OX=9606 GN=KBTBD11 PE=1 SV=1	O94819	310	S	AGS(0.959)RPQS(0.966)PS(0.075)GDADARGDAAVYCFHAAAGEWR	4	0.959375	1.05e-05	48.931	40.385	42.661	-1.1622	UID189	12.6103	9.70698	10.8855	11.8615	11.8101	11.9435	12.4957	12.4496	10.6819	|	-0.748835	2.10311	1.05807	0.804116	0.436238	0.360276	|	-0.11463	2.74258	-0.203614	0.808112	0.491487	0.308488
sp|O94819|KBTBB_HUMAN	AALGPAGERAGSRPQSPSGDADARGDAAVYC	sp|O94819|KBTBB_HUMAN Kelch repeat and BTB domain-containing protein 11 OS=Homo sapiens OX=9606 GN=KBTBD11 PE=1 SV=1	O94819	314	S	AGS(0.001)RPQS(0.981)PS(0.018)GDADAR	3	0.980834	5.78e-11	86.453	48.088	86.453	-0.56202	UID190	13.9398	10.9281	11.6216	12.8947	12.4593	12.6496	13.7612	13.4969	12.1888	|	-1.04502	1.5312	1.02798	0.504719	0.587595	0.230922	|	-0.178523	2.56878	0.567165	0.985807	0.352422	0.452937
sp|O94979|SC31A_HUMAN	DRLCRAQGEPVAGHESPKIPYEKQQLPKGRP	sp|O94979|SC31A_HUMAN Protein transport protein Sec31A OS=Homo sapiens OX=9606 GN=SEC31A PE=1 SV=3	O94979	799	S	AQGEPVAGHES(1)PKIPYEK	4	1	2.02e-52	136.56	109.75	136.56	1.4203	UID193	12.0156	11.2845	11.9002	12.3914	13.7666	12.7465	11.9373	13.7849	11.7227	|	0.375815	2.48215	0.846289	1.23475	0.192732	0.715045	|	-0.0783262	2.50046	-0.177547	0.748197	0.483284	0.315798
sp|O95466|FMNL1_HUMAN	AGADTPGKGEPPAPKSPPKARRPQMDLISEL	sp|O95466|FMNL1_HUMAN Formin-like protein 1 OS=Homo sapiens OX=9606 GN=FMNL1 PE=1 SV=3	O95466	1031	S	GEPPAPKS(1)PPKAR	4	1	1.33e-239	230.44	211.7	45.14	0.10954	UID196	20.4029	18.0316	19.0015	19.9715	19.5626	19.8371	20.2252	19.6882	19.5434	|	-0.431362	1.531	0.835627	0.645088	0.37814	0.422347	|	-0.177738	1.65668	0.541977	0.67364	0.334076	0.476155
sp|O95466|FMNL1_HUMAN	PPPPGGPPDALGRRDSELGPGVKAKKPIQTK	sp|O95466|FMNL1_HUMAN Formin-like protein 1 OS=Homo sapiens OX=9606 GN=FMNL1 PE=1 SV=3	O95466	624	S	RDS(1)ELGPGVK	3	1	1.12e-51	164.93	94.494	164.93	0.65687	UID198	15.7882	13.6282	13.9967	15.17	16.3642	16.3073	15.4041	16.6249	14.8872	|	-0.618192	2.73597	2.3106	1.47613	0.296459	0.528035	|	-0.384156	2.99664	0.890482	1.16765	0.357888	0.446253
sp|O95544|NADK_HUMAN	DETWSYNHPIRGRAKSRSLSASPALGSTKEF	sp|O95544|NADK_HUMAN NAD kinase OS=Homo sapiens OX=9606 GN=NADK PE=1 SV=1	O95544	44	S	S(0.791)RS(0.205)LS(0.004)ASPALGSTK	3	0.790529	2.61e-122	203.71	178.27	203.71	0.60589	UID199	13.6756	11.9866	12.6794	15.5179	15.621	15.9904	14.0906	14.5194	13.3902	|	1.84226	3.63443	3.31093	2.92921	0.033661	1.47287	|	0.414982	2.5328	0.710733	1.21951	0.206866	0.684311
sp|O95544|NADK_HUMAN	TWSYNHPIRGRAKSRSLSASPALGSTKEFRR	sp|O95544|NADK_HUMAN NAD kinase OS=Homo sapiens OX=9606 GN=NADK PE=1 SV=1	O95544	46	S	S(0.98)LS(0.02)ASPALGSTK	2	0.980064	1.13e-90	183.07	158.22	169.46	-0.19478	UID200	15.9085	14.1798	14.9138	16.9102	16.9259	17.1803	16.0972	16.3981	15.5122	|	1.00164	2.74607	2.26647	2.00473	0.0612374	1.21298	|	0.188677	2.21823	0.598361	1.00176	0.24733	0.606723
sp|O95544|NADK_HUMAN	ASPALGSTKEFRRTRSLHGPCPVTTFGPKAC	sp|O95544|NADK_HUMAN NAD kinase OS=Homo sapiens OX=9606 GN=NADK PE=1 SV=1	O95544	64	S	S(1)LHGPCPVTTFGPK	3	1	2.7e-77	171.78	150.83	171.78	-0.20088	UID203	14.6915	13.3597	13.9724	16.3628	16.8898	16.4282	15.3928	15.9373	14.6429	|	1.67131	3.53001	2.45575	2.55236	0.0417793	1.37904	|	0.701262	2.57755	0.670456	1.31642	0.172102	0.764214
sp|O95685|PPR3D_HUMAN	DGGVALEPRACRPPGSPGRAPPPTPAPSGCD	sp|O95685|PPR3D_HUMAN Protein phosphatase 1 regulatory subunit 3D OS=Homo sapiens OX=9606 GN=PPP1R3D PE=1 SV=1	O95685	46	S	ACRPPGS(1)PGR	3	1	1.58e-165	198.02	164.83	53.754	0.076702	UID204	15.6238	14.3325	14.7486	16.1384	16.6579	16.1784	15.7514	16.1551	15.3592	|	0.514588	2.32535	1.42981	1.42325	0.11257	0.948577	|	0.127563	1.82259	0.610641	0.853598	0.232516	0.633547
sp|O95819|M4K4_HUMAN	GMRPEAIRQDPTRKGSVVNVNPTNTRPQSDT	sp|O95819|M4K4_HUMAN Mitogen-activated protein kinase kinase kinase kinase 4 OS=Homo sapiens OX=9606 GN=MAP4K4 PE=1 SV=2	O95819	900	S	KGS(1)VVNVNPTNTRPQSDTPEIR	4	1	1.76e-81	143.08	119.78	136.01	-0.16904	UID210	14.4664	12.799	13.7846	15.1892	15.4708	15.5669	14.3551	14.6067	13.9819	|	0.722812	2.67179	1.78231	1.72564	0.0920861	1.03581	|	-0.11132	1.8077	0.197289	0.631222	0.399886	0.398064
sp|O95819|M4K4_HUMAN	GSQSGSGERFRVRSSSKSEGSPSQRLENAVK	sp|O95819|M4K4_HUMAN Mitogen-activated protein kinase kinase kinase kinase 4 OS=Homo sapiens OX=9606 GN=MAP4K4 PE=1 SV=2	O95819	710	S	S(0.034)S(0.162)S(0.795)KS(0.008)EGS(0.001)PSQR	3	0.79533	2.34e-06	82.529	62.293	81.703	0.13557	UID215	15.0185	12.2289	12.8458	14.6906	14.2491	14.5049	15.002	14.9286	14.2035	|	-0.327906	2.02017	1.65916	1.11714	0.26558	0.575805	|	-0.0164804	2.69967	1.35772	1.34697	0.227963	0.642135
sp|O95976|IGSF6_HUMAN	QSEKDNNTYENRRVLSNYERP__________	sp|O95976|IGSF6_HUMAN Immunoglobulin superfamily member 6 OS=Homo sapiens OX=9606 GN=IGSF6 PE=2 SV=2	O95976	236	S	VLS(1)NYERP	2	1	0.0210611	86.014	63.328	86.014	0.0066158	UID217	13.5078	11.7793	13.0417	14.2862	14.2326	14.6869	13.8422	13.6202	13.0989	|	0.778402	2.45334	1.64521	1.62565	0.0782521	1.1065	|	0.334359	1.84091	0.0571756	0.744149	0.311447	0.506615
sp|P00558|PGK1_HUMAN	FLMKKELNYFAKALESPERPFLAILGGAKVA	sp|P00558|PGK1_HUMAN Phosphoglycerate kinase 1 OS=Homo sapiens OX=9606 GN=PGK1 PE=1 SV=3	P00558	203	S	ALES(1)PERPFLAILGGAK	4	1	1.54e-222	238.28	208.92	106.86	-0.23889	UID218	18.3291	17.0629	16.5354	18.1151	17.4139	17.3456	18.3639	17.5549	17.0622	|	-0.214012	0.351074	0.810169	0.315744	0.398057	0.400055	|	0.0348434	0.492081	0.52681	0.351245	0.157055	0.803947
sp|P04075|ALDOA_HUMAN	HRIVAPGKGILAADESTGSIAKRLQSIGTEN	sp|P04075|ALDOA_HUMAN Fructose-bisphosphate aldolase A OS=Homo sapiens OX=9606 GN=ALDOA PE=1 SV=2	P04075	36	S	GILAADES(0.981)T(0.019)GSIAK	3	0.980646	1.66e-24	120.92	99.05	120.92	0.42408	UID224	15.5164	14.0844	14.456	15.5803	15.4316	15.6434	15.5034	14.853	14.3522	|	0.0639391	1.34717	1.18744	0.866181	0.165093	0.782273	|	-0.0130167	0.768623	-0.103787	0.217273	0.514859	0.288312
sp|P04075|ALDOA_HUMAN	VAPGKGILAADESTGSIAKRLQSIGTENTEE	sp|P04075|ALDOA_HUMAN Fructose-bisphosphate aldolase A OS=Homo sapiens OX=9606 GN=ALDOA PE=1 SV=2	P04075	39	S	GILAADEST(0.015)GS(0.985)IAK	3	0.984974	4.28e-18	108.14	70.183	108.14	0.46765	UID225	13.9918	13.015	13.1427	14.3863	14.2095	14.4077	13.9863	13.7955	13.4657	|	0.394479	1.19448	1.26495	0.951304	0.0763752	1.11705	|	-0.00550175	0.780483	0.32298	0.365987	0.249537	0.602865
sp|P04083|ANXA1_HUMAN	VQTVKSSKGGPGSAVSPYPTFNPSSDVAALH	sp|P04083|ANXA1_HUMAN Annexin A1 OS=Homo sapiens OX=9606 GN=ANXA1 PE=1 SV=2	P04083	37	S	GGPGS(0.007)AVS(0.992)PYPT(0.001)FNPSSDVAALHK	4	0.992438	5.86e-22	88.517	70.459	88.517	-1.1683	UID227	12.1752	11.2862	11.3223	13.1416	13.4895	13.0011	12.8389	12.769	12.2774	|	0.966389	2.20326	1.67886	1.61617	0.0458298	1.33885	|	0.663713	1.48278	0.955137	1.03388	0.0497732	1.303
sp|P04406|G3P_HUMAN	LWRDGRGALQNIIPASTGAAKAVGKVIPELN	sp|P04406|G3P_HUMAN Glyceraldehyde-3-phosphate dehydrogenase OS=Homo sapiens OX=9606 GN=GAPDH PE=1 SV=3	P04406	210	S	GALQNIIPAS(0.905)T(0.095)GAAK	3	0.905459	4.17e-29	119.23	103.97	119.23	0.14667	UID228	15.1604	14.1075	13.7313	14.7076	15.1427	14.799	15.0737	15.0372	14.0028	|	-0.452848	1.0352	1.06771	0.550021	0.387189	0.412077	|	-0.0867004	0.92966	0.271496	0.371485	0.338283	0.47072
sp|P04406|G3P_HUMAN	VINGNPITIFQERDPSKIKWGDAGAEYVVES	sp|P04406|G3P_HUMAN Glyceraldehyde-3-phosphate dehydrogenase OS=Homo sapiens OX=9606 GN=GAPDH PE=1 SV=3	P04406	83	S	LVINGNPITIFQERDPS(1)KIK	4	1	4.68e-211	227.44	208.74	227.44	-2.681	UID231	19.1507	15.1248	15.7937	17.5311	16.6979	16.4329	18.9294	17.9383	16.0096	|	-1.61961	1.57307	0.639262	0.197575	0.854165	0.068458	|	-0.22131	2.81346	0.215955	0.936034	0.427198	0.369371
sp|P05109|S10A8_HUMAN	VIKMGVAAHKKSHEESHKE____________	sp|P05109|S10A8_HUMAN Protein S100-A8 OS=Homo sapiens OX=9606 GN=S100A8 PE=1 SV=1	P05109	90	S	SHEES(1)HKE	3	0.999992	0.0071423	82.954	69.018	82.954	-0.08	UID233	12.7325	10.9597	10.9696	13.5608	15.3708	14.3306	12.9251	13.1375	11.5568	|	0.828261	4.41104	3.36103	2.86678	0.114447	0.941396	|	0.192524	2.17776	0.587238	0.98584	0.245708	0.609581
sp|P05114|HMGN1_HUMAN	_________MPKRKVSSAEGAAKEEPKRRSA	sp|P05114|HMGN1_HUMAN Non-histone chromosomal protein HMG-14 OS=Homo sapiens OX=9606 GN=HMGN1 PE=1 SV=3	P05114	7	S	KVS(0.982)S(0.018)AEGAAK	3	0.98211	4.83e-35	137.61	116.41	125.97	0.3573	UID234	17.2044	15.0251	15.4631	16.6577	16.6822	16.9357	16.6933	16.9988	16.4742	|	-0.546642	1.65713	1.47261	0.861032	0.346845	0.459865	|	-0.511084	1.97367	1.01114	0.824574	0.372421	0.428966
sp|P05186|PPBT_HUMAN	VALSKTYNTNAQVPDSAGTATAYLCGVKANE	sp|P05186|PPBT_HUMAN Alkaline phosphatase, tissue-nonspecific isozyme OS=Homo sapiens OX=9606 GN=ALPL PE=1 SV=4	P05186	110	S	TYNTNAQVPDS(0.852)AGT(0.144)AT(0.005)AYLCGVK	3	0.851613	2.2e-22	89.565	72.487	89.565	-2.093	UID236	11.4634	10.5852	10.7259	11.1777	11.927	11.1058	11.5797	12.4301	10.9581	|	-0.285703	1.34181	0.3799	0.47867	0.417584	0.379256	|	0.116369	1.84499	0.23224	0.731199	0.320264	0.494492
sp|P05771|KPCB_HUMAN	_____MADPAAGPPPSEGEESTVRFARKGAL	sp|P05771|KPCB_HUMAN Protein kinase C beta type OS=Homo sapiens OX=9606 GN=PRKCB PE=1 SV=4	P05771	11	S	ADPAAGPPPS(0.884)EGEES(0.058)T(0.058)VR	2	0.884237	5.18e-19	65.47	35.337	53.188	-1.1117	UID237	11.7932	9.3293	11.3991	12.0608	12.2926	11.7915	11.6049	11.5894	11.6453	|	0.267674	2.96328	0.392411	1.20779	0.302941	0.518642	|	-0.188279	2.26011	0.246225	0.772687	0.413339	0.383694
sp|P05771|KPCB_HUMAN	EANEELRQKFERAKISQGTKVPEEKTTNTVS	sp|P05771|KPCB_HUMAN Protein kinase C beta type OS=Homo sapiens OX=9606 GN=PRKCB PE=1 SV=4	P05771	311	S	AKIS(0.999)QGT(0.001)KVPEEK	4	0.999384	2.41e-13	98.169	77.216	98.169	-0.53912	UID238	15.2552	14.3254	14.4695	18.732	18.6418	18.6256	16.119	15.6213	14.5888	|	3.47684	4.3164	4.15605	3.9831	0.00414786	2.38218	|	0.863831	1.29583	0.119317	0.75966	0.157599	0.802445
sp|P06454|PTMA_HUMAN	______________MSDAAVDTSSEITTKDL	sp|P06454|PTMA_HUMAN Prothymosin alpha OS=Homo sapiens OX=9606 GN=PTMA PE=1 SV=2	P06454	2	S	S(1)DAAVDTSSEITTK	2	0.999914	4.42e-229	138.25	114.82	138.25	-0.24049	UID240	15.2755	14.5074	14.2559	15.5948	15.1143	14.9373	15.303	14.7016	14.5226	|	0.319249	0.606848	0.681414	0.535837	0.0399331	1.39867	|	0.0274534	0.194208	0.266729	0.162797	0.148329	0.828774
sp|P06454|PTMA_HUMAN	_______MSDAAVDTSSEITTKDLKEKKEVV	sp|P06454|PTMA_HUMAN Prothymosin alpha OS=Homo sapiens OX=9606 GN=PTMA PE=1 SV=2	P06454	9	S	SDAAVDT(0.002)S(0.861)S(0.131)EIT(0.005)T(0.001)K	2	0.860937	5.48e-36	102.73	93.864	102.73	0.28708	UID241	12.0981	10.608	11.3104	12.6387	11.9556	12.129	12.5808	11.5121	11.5362	|	0.540587	1.34764	0.81864	0.902287	0.0624417	1.20453	|	0.48275	0.90417	0.225813	0.537578	0.11285	0.9475
sp|P06733|ENOA_HUMAN	FTSKGLFRAAVPSGASTGIYEALELRDNDKT	sp|P06733|ENOA_HUMAN Alpha-enolase OS=Homo sapiens OX=9606 GN=ENO1 PE=1 SV=2;sp|P13929|ENOB_HUMAN Beta-enolase OS=Homo sapiens OX=9606 GN=ENO3 PE=1 SV=5;sp|P09104|ENOG_HUMAN Gamma-enolase OS=Homo sapiens OX=9606 GN=ENO2 PE=1 SV=3	P06733	40	S	AAVPS(0.002)GAS(0.922)T(0.076)GIYEALELRDNDKTR	4	0.922246	3.09e-29	98.326	80.225	98.326	2.1924	UID243	12.8291	12.711	12.5834	14.4513	13.7701	13.9871	13.2274	13.2244	13.4878	|	1.62215	1.05919	1.40367	1.36167	0.0141745	1.84849	|	0.398262	0.513436	0.904428	0.605375	0.0584656	1.2331
sp|P06737|PYGL_HUMAN	_MAKPLTDQEKRRQISIRGIVGVENVAELKK	sp|P06737|PYGL_HUMAN Glycogen phosphorylase, liver form OS=Homo sapiens OX=9606 GN=PYGL PE=1 SV=4	P06737	15	S	QIS(1)IRGIVGVENVAELKK	4	1	5.3e-07	69.947	48.549	63.184	0.12428	UID244	12.9426	12.8022	13.6006	15.9814	14.8754	16.4471	13.9619	13.5126	14.2418	|	3.03876	2.07322	2.84654	2.65284	0.0121471	1.91553	|	1.0193	0.710423	0.641225	0.790315	0.0209482	1.67885
sp|P07199|CENPB_HUMAN	ARARNAAPRTPAAPASPAAVPSEGSGGSTTG	sp|P07199|CENPB_HUMAN Major centromere autoantigen B OS=Homo sapiens OX=9606 GN=CENPB PE=1 SV=2	P07199	156	S	T(0.003)PAAPAS(0.997)PAAVPSEGSGGSTTGWR	3	0.997002	1.99e-17	85.19	75.61	85.19	-1.2799	UID247	12.8575	12.4464	12.548	13.5221	13.0287	13.3985	13.1926	12.4363	12.4862	|	0.664557	0.58235	0.85045	0.699119	0.0126228	1.89884	|	0.335067	-0.0100899	-0.0618458	0.0877104	0.554328	0.256233
sp|P07910|HNRPC_HUMAN	EKEQSKQAVEMKNDKSEEEQSSSSVKKDETN	sp|P07910|HNRPC_HUMAN Heterogeneous nuclear ribonucleoproteins C1/C2 OS=Homo sapiens OX=9606 GN=HNRNPC PE=1 SV=4	P07910	233	S	NDKS(1)EEEQSSSSVK	3	1	9.47e-18	107.57	91.979	107.57	-0.24266	UID254	14.9476	11.9624	13.6144	13.9686	13.8236	14.3665	14.719	14.1139	13.8042	|	-0.979014	1.86114	0.752163	0.544763	0.577524	0.23843	|	-0.22863	2.15148	0.189867	0.704239	0.438384	0.358145
sp|P07910|HNRPC_HUMAN	PPIARAVVPSKRQRVSGNTSRRGKSGFNSKS	sp|P07910|HNRPC_HUMAN Heterogeneous nuclear ribonucleoproteins C1/C2 OS=Homo sapiens OX=9606 GN=HNRNPC PE=1 SV=4	P07910	162	S	QRVS(1)GNTSR	3	0.999998	1.15e-10	122.34	71.892	108.24	0.9759	UID255	15.4449	13.3925	13.5113	15.3348	14.9609	15.3133	15.0689	14.8063	14.5696	|	-0.11009	1.56841	1.80209	1.0868	0.212899	0.671826	|	-0.375949	1.41385	1.05836	0.698753	0.329734	0.481836
sp|P07910|HNRPC_HUMAN	RRGKSGFNSKSGQRGSSKSGKLKGDDLQAIK	sp|P07910|HNRPC_HUMAN Heterogeneous nuclear ribonucleoproteins C1/C2 OS=Homo sapiens OX=9606 GN=HNRNPC PE=1 SV=4	P07910	182	S	S(0.002)GQRGS(0.911)S(0.087)K	3	0.91058	0.0219586	59.198	44.519	51.998	-0.52989	UID256	16.4539	13.8774	15.2551	15.7663	15.3514	16.147	15.8467	15.6892	15.4987	|	-0.687643	1.47404	0.891847	0.559415	0.477664	0.320877	|	-0.607247	1.8118	0.243586	0.482712	0.565969	0.247208
sp|P08246|ELNE_HUMAN	VNVRAVRVVLGAHNLSRREPTRQVFAVQRIF	sp|P08246|ELNE_HUMAN Neutrophil elastase OS=Homo sapiens OX=9606 GN=ELANE PE=1 SV=1	P08246	90	S	VVLGAHNLS(1)R	3	1	0.000609225	73.435	58.874	73.435	-0.19679	UID261	12.1987	10.3555	10.5405	11.5237	11.9853	11.4764	12.5005	11.7702	11.3231	|	-0.674951	1.62981	0.935876	0.630246	0.453351	0.343566	|	0.301833	1.41475	0.782596	0.833059	0.122702	0.911147
sp|P08473|NEP_HUMAN	____________MGKSESQMDITDINTPKPK	sp|P08473|NEP_HUMAN Neprilysin OS=Homo sapiens OX=9606 GN=MME PE=1 SV=2	P08473	4	S	GKS(0.972)ES(0.028)QMDITDINTPKPK	4	0.971904	6.6e-83	161.16	147	100.64	0.97266	UID262	16.5979	15.3725	15.9342	16.4761	16.101	16.2009	16.5332	15.7976	16.3804	|	-0.12184	0.728465	0.266664	0.291096	0.357919	0.446216	|	-0.064682	0.425086	0.446214	0.268873	0.248467	0.604731
sp|P08473|NEP_HUMAN	__________MGKSESQMDITDINTPKPKKK	sp|P08473|NEP_HUMAN Neprilysin OS=Homo sapiens OX=9606 GN=MME PE=1 SV=2	P08473	6	S	GKS(0.116)ES(0.884)QMDITDINTPKPK	4	0.884483	1.34e-52	136.64	123.05	136.64	1.0507	UID263	16.6679	15.4071	15.7152	16.0153	15.6878	15.9851	16.7241	15.9586	16.8263	|	-0.652626	0.280745	0.269901	-0.0339934	0.922528	0.0350207	|	0.0562515	0.551553	1.11107	0.572957	0.200787	0.697264
sp|P08575|PTPRC_HUMAN	TSGTEGPEHSVNGPASPALNQGS________	sp|P08575|PTPRC_HUMAN Receptor-type tyrosine-protein phosphatase C OS=Homo sapiens OX=9606 GN=PTPRC PE=1 SV=3	P08575	1299	S	EQAEGSEPTSGTEGPEHSVNGPAS(1)PALNQGS	3	1	0	323.62	308.33	323.62	-0.61866	UID265	12.4037	12.4306	10.0825	15.1789	15.5532	14.1236	13.5115	13.5178	11.2603	|	2.77516	3.12254	4.04109	3.31293	0.0127456	1.89464	|	1.1078	1.08716	1.17778	1.12425	0.000594471	3.22587
sp|P08575|PTPRC_HUMAN	QHIGNQEENKSKNRNSNVIPYDYNRVPLKHE	sp|P08575|PTPRC_HUMAN Receptor-type tyrosine-protein phosphatase C OS=Homo sapiens OX=9606 GN=PTPRC PE=1 SV=3	P08575	975	S	NRNS(1)NVIPYDYNR	2	1	3.9e-121	197.67	175.97	75.764	1.7092	UID266	18.756	14.4533	15.93	16.8758	16.4239	17.296	18.5963	17.6967	16.8473	|	-1.88024	1.97058	1.36596	0.485436	0.724058	0.140226	|	-0.159729	3.24342	0.917305	1.33367	0.315446	0.501075
sp|P08651|NFIC_HUMAN	YLAYFVRERDAEQSGSPRTGMGSDQEDSKPI	sp|P08651|NFIC_HUMAN Nuclear factor 1 C-type OS=Homo sapiens OX=9606 GN=NFIC PE=1 SV=2	P08651	194	S	ERDAEQS(0.003)GS(0.997)PR	3	0.996828	7.79e-06	90.444	63.307	90.444	-1.2177	UID268	14.3102	13.9135	13.4003	14.248	14.1265	14.0543	14.3816	14.1006	13.5935	|	-0.0621843	0.213013	0.654004	0.268277	0.327174	0.485221	|	0.0714245	0.18713	0.193162	0.150572	0.0627642	1.20229
sp|P08670|VIME_HUMAN	AENTLQSFRQDVDNASLARLDLERKVESLQE	sp|P08670|VIME_HUMAN Vimentin OS=Homo sapiens OX=9606 GN=VIM PE=1 SV=4	P08670	214	S	QDVDNAS(1)LAR	2	1	0.027534	59.57	34.133	59.57	0.20561	UID272	14.2005	11.3322	11.7945	12.7284	12.3542	12.8439	13.7511	12.8896	11.6716	|	-1.47211	1.02204	1.04948	0.199807	0.83336	0.0791671	|	-0.44939	1.55741	-0.122871	0.328384	0.650113	0.187011
sp|P08670|VIME_HUMAN	_________MSTRSVSSSSYRRMFGGPGTAS	sp|P08670|VIME_HUMAN Vimentin OS=Homo sapiens OX=9606 GN=VIM PE=1 SV=4	P08670	7	S	S(0.001)VS(0.977)S(0.02)S(0.001)SYR	2	0.977236	0.00010358	111.61	100.9	111.61	-2.4702	UID273	13.9574	12.3165	12.9562	15.1542	16.6171	14.9819	14.2126	15.9256	14.0754	|	1.19681	4.30059	2.02567	2.50769	0.113965	0.943228	|	0.255274	3.60911	1.11915	1.66118	0.240284	0.619276
sp|P09038|FGF2_HUMAN	AGSPRTRGRRTEERPSGSRLGDRGRGRALPG	sp|P09038|FGF2_HUMAN Fibroblast growth factor 2 OS=Homo sapiens OX=9606 GN=FGF2 PE=1 SV=3	P09038	75	S	T(0.009)EERPS(0.97)GS(0.021)R	3	0.970117	0.0294089	48.701	31.227	48.701	0.63769	UID274	14.2523	12.3779	12.3682	15.0902	14.6483	14.5051	14.2486	13.819	12.8474	|	0.837858	2.27036	2.13692	1.74838	0.0620047	1.20758	|	-0.00370121	1.44104	0.479239	0.638858	0.271365	0.566446
sp|P26583|HMGB2_HUMAN	FAEFSKKCSERWKTMSAKEKSKFEDMAKSDK;FSEFSKKCSERWKTMSAKEKGKFEDMAKADK	sp|P09429|HMGB1_HUMAN High mobility group protein B1 OS=Homo sapiens OX=9606 GN=HMGB1 PE=1 SV=3;sp|B2RPK0|HGB1A_HUMAN Putative high mobility group protein B1-like 1 OS=Homo sapiens OX=9606 GN=HMGB1P1 PE=5 SV=1;sp|P26583|HMGB2_HUMAN High mobility group prot	P26583	53	S	T(0.098)MS(0.902)AKEK	3	0.901882	0.0316947	59.757	36.613	59.757	-0.45566	UID275	14.2311	12.4113	12.1095	16.4878	16.5824	16.7156	14.2597	14.4928	12.8009	|	2.25665	4.17116	4.60605	3.67795	0.0364094	1.43879	|	0.0285234	2.08152	0.691342	0.933795	0.262652	0.580619
sp|P09651|ROA1_HUMAN	__________MSKSESPKEPEQLRKLFIGGL	sp|P09651|ROA1_HUMAN Heterogeneous nuclear ribonucleoprotein A1 OS=Homo sapiens OX=9606 GN=HNRNPA1 PE=1 SV=5	P09651	6	S	SES(1)PKEPEQLR	3	0.999947	1.18e-93	191.49	132.82	191.49	0.61144	UID277	20.7281	17.8352	19.4547	20.6366	20.0729	20.5719	20.5627	20.0502	19.8274	|	-0.091465	2.23771	1.11722	1.08782	0.247171	0.607003	|	-0.165363	2.21503	0.37274	0.807469	0.379032	0.421325
sp|P0DMV9|HS71B_HUMAN	GPGPGGFGAQGPKGGSGSGPTIEEVD_____	sp|P0DMV9|HS71B_HUMAN Heat shock 70 kDa protein 1B OS=Homo sapiens OX=9606 GN=HSPA1B PE=1 SV=1;sp|P0DMV8|HS71A_HUMAN Heat shock 70 kDa protein 1A OS=Homo sapiens OX=9606 GN=HSPA1A PE=1 SV=1	P0DMV9	631	S	GGS(1)GSGPTIEEVD	2	0.999857	1.68e-228	244	219.75	244	-0.28628	UID280	14.692	13.583	13.8799	15.3122	15.1245	15.2722	14.6586	14.342	14.3541	|	0.620193	1.54152	1.39229	1.18467	0.0534659	1.27192	|	-0.0334139	0.75904	0.474241	0.399956	0.226534	0.644867
sp|P0DMV9|HS71B_HUMAN	GPGGFGAQGPKGGSGSGPTIEEVD_______	sp|P0DMV9|HS71B_HUMAN Heat shock 70 kDa protein 1B OS=Homo sapiens OX=9606 GN=HSPA1B PE=1 SV=1;sp|P0DMV8|HS71A_HUMAN Heat shock 70 kDa protein 1A OS=Homo sapiens OX=9606 GN=HSPA1A PE=1 SV=1	P0DMV9	633	S	GGS(0.01)GS(0.99)GPTIEEVD	2	0.989565	7.7e-121	201.46	186.89	201.46	-0.41091	UID281	14.2144	12.8934	13.3799	14.3557	14.4837	14.5929	14.3019	13.8971	13.3604	|	0.1413	1.59026	1.21295	0.981501	0.152125	0.8178	|	0.0874586	1.00365	-0.0194845	0.35721	0.38599	0.413424
sp|P10412|H14_HUMAN	LVSKGTLVQTKGTGASGSFKLNKKAASGEAK;LVSKGTLVQTKGTGASGSFKLNKKAASGEGK	sp|P10412|H14_HUMAN Histone H1.4 OS=Homo sapiens OX=9606 GN=HIST1H1E PE=1 SV=2;sp|Q02539|H11_HUMAN Histone H1.1 OS=Homo sapiens OX=9606 GN=HIST1H1A PE=1 SV=3;sp|P22492|H1T_HUMAN Histone H1t OS=Homo sapiens OX=9606 GN=HIST1H1T PE=2 SV=4;sp|P16401|H15_HUMAN	P10412	102	S	GTGAS(0.957)GS(0.043)FK	2	0.95665	0.0430566	62.466	47.384	62.466	0.43212	UID283	14.1801	11.9526	12.8484	13.2205	13.1951	13.1454	13.5198	13.9851	12.627	|	-0.959628	1.24247	0.297003	0.193281	0.790473	0.102113	|	-0.660383	2.03253	-0.221424	0.383576	0.690783	0.160658
sp|P10412|H14_HUMAN	SKGTLVQTKGTGASGSFKLNKKAASGEAKPK;SKGTLVQTKGTGASGSFKLNKKAASGEGKPK	sp|P10412|H14_HUMAN Histone H1.4 OS=Homo sapiens OX=9606 GN=HIST1H1E PE=1 SV=2;sp|Q02539|H11_HUMAN Histone H1.1 OS=Homo sapiens OX=9606 GN=HIST1H1A PE=1 SV=3;sp|P22492|H1T_HUMAN Histone H1t OS=Homo sapiens OX=9606 GN=HIST1H1T PE=2 SV=4;sp|P16401|H15_HUMAN	P10412	104	S	GT(0.001)GAS(0.142)GS(0.858)FK	2	0.857596	0.0286242	66.19	43.046	66.19	0.20979	UID284	14.3373	12.6307	12.5476	13.7289	14.1007	14.0467	13.1718	14.2746	12.0271	|	-0.608397	1.47	1.49906	0.786886	0.376495	0.424241	|	-1.16542	1.64385	-0.520496	-0.0140231	0.988329	0.00509828
sp|P10412|H14_HUMAN	SPKKAKAAKPKKAPKSPAKAKAVKPKAAKPK	sp|P10412|H14_HUMAN Histone H1.4 OS=Homo sapiens OX=9606 GN=HIST1H1E PE=1 SV=2	P10412	187	S	KAPKS(1)PAK	4	1	0.0052998	71.153	30.478	71.153	0.047566	UID285	15.9998	13.9367	15.0906	15.8281	15.4732	16.0519	15.7956	15.1241	15.6108	|	-0.17174	1.53647	0.961299	0.775342	0.262339	0.581137	|	-0.204167	1.18739	0.520255	0.50116	0.338562	0.470361
sp|P10412|H14_HUMAN	KKAKKAGATAGKRKASGPPVSELITKAVAAS;KKKARKSAGAAKRKASGPPVSELITKAVAAS	sp|P10412|H14_HUMAN Histone H1.4 OS=Homo sapiens OX=9606 GN=HIST1H1E PE=1 SV=2;sp|P16402|H13_HUMAN Histone H1.3 OS=Homo sapiens OX=9606 GN=HIST1H1D PE=1 SV=2	P10412	36	S	RKAS(1)GPPVSELITK	4	0.999999	6.09e-122	203.81	144.98	161.86	0.48749	UID286	19.5251	19.1509	19.1121	19.34	19.6643	19.7849	19.2976	19.5891	19.6257	|	-0.185047	0.513414	0.672791	0.333719	0.332777	0.477847	|	-0.227448	0.438179	0.513672	0.241468	0.412967	0.384085
sp|P10412|H14_HUMAN	PAPAEKTPVKKKARKSAGAAKRKASGPPVSE	sp|P10412|H14_HUMAN Histone H1.4 OS=Homo sapiens OX=9606 GN=HIST1H1E PE=1 SV=2	P10412	27	S	S(1)AGAAKR	3	1	0.0123461	88.681	55.452	69.338	0.57591	UID287	17.1443	14.9485	15.0648	17.562	16.7454	17.5292	17.1316	16.4053	16.2265	|	0.417673	1.79693	2.46446	1.55969	0.122467	0.911981	|	-0.0127048	1.45682	1.16172	0.868613	0.192595	0.715355
sp|P10644|KAP0_HUMAN	AKQIQNLQKAGTRTDSREDEISPPPPNPVVK	sp|P10644|KAP0_HUMAN cAMP-dependent protein kinase type I-alpha regulatory subunit OS=Homo sapiens OX=9606 GN=PRKAR1A PE=1 SV=1	P10644	77	S	AGT(0.011)RT(0.105)DS(0.92)REDEIS(0.965)PPPPNPVVK	4	0.91967	4.03e-95	150.91	131.37	110.02	-0.40886	UID289	13.5901	12.0193	12.1456	13.768	13.7033	13.2766	14.1808	13.4815	12.9439	|	0.177858	1.68394	1.13098	0.997592	0.151449	0.819734	|	0.590722	1.46223	0.798238	0.950398	0.0686944	1.16308
sp|P10644|KAP0_HUMAN	LQKAGTRTDSREDEISPPPPNPVVKGRRRRG	sp|P10644|KAP0_HUMAN cAMP-dependent protein kinase type I-alpha regulatory subunit OS=Homo sapiens OX=9606 GN=PRKAR1A PE=1 SV=1	P10644	83	S	TDSREDEIS(1)PPPPNPVVK	3	0.999934	6.44e-158	206.49	180.98	206.49	0.41181	UID290	18.0509	16.0374	17.7155	17.7658	17.7915	18.7084	18.0653	18.1555	18.1749	|	-0.28508	1.75413	0.992912	0.820655	0.30176	0.520338	|	0.0144844	2.11809	0.459427	0.863999	0.309542	0.50928
sp|P11142|HSP7C_HUMAN	NHFIAEFKRKHKKDISENKRAVRRLRTACER	sp|P11142|HSP7C_HUMAN Heat shock cognate 71 kDa protein OS=Homo sapiens OX=9606 GN=HSPA8 PE=1 SV=1	P11142	254	S	DIS(1)ENKR	3	1	0.0104794	94.85	31.431	94.85	-0.29422	UID291	16.8926	14.7204	15.0631	16.6802	15.91	16.0561	16.8606	16.1277	15.548	|	-0.212448	1.18961	0.99303	0.656731	0.272751	0.564233	|	-0.0320129	1.40734	0.484951	0.620093	0.278638	0.554959
sp|P11169|GTR3_HUMAN	HGADRSGKDGVMEMNSIEPAKETTTNV____	sp|P11169|GTR3_HUMAN Solute carrier family 2, facilitated glucose transporter member 3 OS=Homo sapiens OX=9606 GN=SLC2A3 PE=1 SV=1	P11169	485	S	SGKDGVMEMNS(1)IEPAKETTTNV	4	0.999989	2.19e-203	219.58	205.52	219.58	0.56347	UID292	14.8429	12.3185	14.3417	16.202	16.6138	15.9702	15.265	16.4155	14.9273	|	1.35914	4.29528	1.62858	2.42767	0.122255	0.912732	|	0.422065	4.09692	0.585657	1.70155	0.291552	0.535283
sp|P11215|ITAM_HUMAN	LYKLGFFKRQYKDMMSEGGPPGAEPQ_____	sp|P11215|ITAM_HUMAN Integrin alpha-M OS=Homo sapiens OX=9606 GN=ITGAM PE=1 SV=2	P11215	1142	S	QYKDMMS(1)EGGPPGAEPQ	3	1	7.04e-06	75.358	63.59	75.358	-0.98388	UID297	12.7479	11.3202	11.4361	13.1671	12.9995	12.8023	12.9439	12.7928	10.965	|	0.419179	1.67931	1.36615	1.15488	0.0928421	1.03226	|	0.195992	1.47257	-0.471148	0.399139	0.556409	0.254606
sp|P11831|SRF_HUMAN	ETGKALIQTCLNSPDSPPRSDPTTDQRMSAT	sp|P11831|SRF_HUMAN Serum response factor OS=Homo sapiens OX=9606 GN=SRF PE=1 SV=1	P11831	224	S	ALIQTCLNS(0.008)PDS(0.955)PPRS(0.032)DPT(0.002)T(0.002)DQR	3	0.955075	2.08e-68	140.09	100.94	79.875	-0.1101	UID298	14.77	13.6047	14.1513	15.3449	14.9958	15.1063	15.1466	14.4112	14.3202	|	0.574927	1.3911	0.955063	0.973696	0.0539415	1.26808	|	0.376575	0.806511	0.168911	0.450666	0.138418	0.858807
sp|P13498|CY24A_HUMAN	PRERPQIGGTIKQPPSNPPPRPPAEARKKPS	sp|P13498|CY24A_HUMAN Cytochrome b-245 light chain OS=Homo sapiens OX=9606 GN=CYBA PE=1 SV=3	P13498	153	S	QPPS(1)NPPPRPPAEAR	3	1	1.37e-11	92.993	68.199	77.023	0.28777	UID303	14.8654	13.3505	13.7342	15.3063	14.6811	15.1683	14.6223	14.0454	14.0368	|	0.440916	1.33055	1.43414	1.06853	0.0771013	1.11294	|	-0.243056	0.694894	0.302594	0.251477	0.452757	0.344135
sp|P13498|CY24A_HUMAN	SNPPPRPPAEARKKPSEEEAAVAAGGPPGGP	sp|P13498|CY24A_HUMAN Cytochrome b-245 light chain OS=Homo sapiens OX=9606 GN=CYBA PE=1 SV=3	P13498	168	S	KKPS(1)EEEAAVAAGGPPGGPQVNPIPVTDEVV	4	1	1.04e-128	167.64	145.4	167.64	-0.72333	UID304	15.692	14.0914	13.601	16.6657	16.2754	14.1478	15.9694	15.5644	13.875	|	0.97368	2.18396	0.546803	1.23481	0.128069	0.892556	|	0.277397	1.47292	0.274023	0.674781	0.232929	0.632776
sp|P13796|PLSL_HUMAN	___________MARGSVSDEEMMELREAFAK	sp|P13796|PLSL_HUMAN Plastin-2 OS=Homo sapiens OX=9606 GN=LCP1 PE=1 SV=6	P13796	5	S	GS(1)VSDEEMMELR	2	0.999965	0	239.48	213.1	117.07	-0.98486	UID308	20.519	19.0232	18.5657	20.7403	21.0225	20.7444	20.2143	20.6802	19.6353	|	0.221294	1.99934	2.17878	1.46647	0.143444	0.843316	|	-0.304726	1.65705	1.06959	0.807306	0.299336	0.523841
sp|P13807|GYS1_HUMAN	DTATSSSLSTPSEPLSPTSSLGEERN_____	sp|P13807|GYS1_HUMAN Glycogen [starch] synthase, muscle OS=Homo sapiens OX=9606 GN=GYS1 PE=1 SV=2	P13807	727	S	NSVDTATSSSLSTPS(0.001)EPLS(0.91)PT(0.066)S(0.018)S(0.005)LGEERN	3	0.909787	7.89e-127	162.58	153.96	162.58	1.2632	UID310	13.9097	12.2478	12.9028	13.7763	13.7597	13.8496	13.8105	13.5317	12.8777	|	-0.133375	1.51187	0.946754	0.775084	0.249515	0.602903	|	-0.0992336	1.28394	-0.0251408	0.386521	0.480227	0.318554
sp|P13807|GYS1_HUMAN	KDRRNIRAPEWPRRASCTSSTSGSKRNSVDT	sp|P13807|GYS1_HUMAN Glycogen [starch] synthase, muscle OS=Homo sapiens OX=9606 GN=GYS1 PE=1 SV=2	P13807	698	S	RAS(0.997)CT(0.003)SSTSGSK	3	0.996741	6.37e-07	90.56	74.422	85.176	-0.78557	UID311	15.6166	14.2688	15.1331	16.0308	15.5902	15.4805	15.1025	15.2571	15.0592	|	0.414147	1.32142	0.347363	0.694309	0.15768	0.802224	|	-0.514057	0.988295	-0.073925	0.133437	0.792985	0.100735
sp|P14598|NCF1_HUMAN	IRNAHSIHQRSRKRLSQDAYRRNSVRFLQQR	sp|P14598|NCF1_HUMAN Neutrophil cytosol factor 1 OS=Homo sapiens OX=9606 GN=NCF1 PE=1 SV=4;sp|A8MVU1|NCF1C_HUMAN Putative neutrophil cytosol factor 1C OS=Homo sapiens OX=9606 GN=NCF1C PE=5 SV=1;sp|A6NI72|NCF1B_HUMAN Putative neutrophil cytosol factor 1B OS	P14598	320	S	RLS(1)QDAYRR	3	1	6.29e-52	167.73	136.5	121.71	-0.41653	UID317	19.8261	17.6351	17.3955	21.712	21.7116	22.1684	20.4247	20.3975	19.2599	|	1.88589	4.07649	4.77295	3.57844	0.0543161	1.26507	|	0.598593	2.7624	1.86446	1.74182	0.109017	0.962504
sp|P14598|NCF1_HUMAN	KRGAPPRRSSIRNAHSIHQRSRKRLSQDAYR	sp|P14598|NCF1_HUMAN Neutrophil cytosol factor 1 OS=Homo sapiens OX=9606 GN=NCF1 PE=1 SV=4;sp|A8MVU1|NCF1C_HUMAN Putative neutrophil cytosol factor 1C OS=Homo sapiens OX=9606 GN=NCF1C PE=5 SV=1	P14598	310	S	NAHS(1)IHQRS(1)R	4	1	7.52e-08	118.28	75.884	54.898	0.21161	UID318	13.6313	13.0228	12.7969	16.1352	17.1661	17.5504	13.6478	15.2799	12.896	|	2.50392	4.14334	4.75344	3.80023	0.0298462	1.52511	|	0.0165052	2.25706	0.0990591	0.790876	0.393689	0.404847
sp|P14598|NCF1_HUMAN	PRRSSIRNAHSIHQRSRKRLSQDAYRRNSVR	sp|P14598|NCF1_HUMAN Neutrophil cytosol factor 1 OS=Homo sapiens OX=9606 GN=NCF1 PE=1 SV=4;sp|A8MVU1|NCF1C_HUMAN Putative neutrophil cytosol factor 1C OS=Homo sapiens OX=9606 GN=NCF1C PE=5 SV=1	P14598	315	S	NAHS(1)IHQRS(1)R	4	1	8.62e-07	95.273	75.067	54.898	0.21161	UID319	13.2101	12.1751	12.5623	14.8914	15.218	14.913	13.8238	13.2266	13.5036	|	1.68134	3.04292	2.35074	2.35833	0.0266736	1.57392	|	0.613704	1.0515	0.941287	0.868829	0.0221398	1.65483
sp|P14598|NCF1_HUMAN	RFLQQRRRQARPGPQSPGSPLEEERQTQRSK	sp|P14598|NCF1_HUMAN Neutrophil cytosol factor 1 OS=Homo sapiens OX=9606 GN=NCF1 PE=1 SV=4;sp|A8MVU1|NCF1C_HUMAN Putative neutrophil cytosol factor 1C OS=Homo sapiens OX=9606 GN=NCF1C PE=5 SV=1;sp|A6NI72|NCF1B_HUMAN Putative neutrophil cytosol factor 1B OS	P14598	345	S	QARPGPQS(1)PGS(1)PLEEER	3	1	4.25e-274	254.7	187.12	52.061	0.95899	UID320	18.018	15.8033	16.1856	18.1015	18.0977	18.6027	18.2736	18.3383	17.3629	|	0.083519	2.29447	2.41718	1.59839	0.169573	0.770644	|	0.255596	2.53507	1.17735	1.32267	0.183788	0.735683
sp|P14598|NCF1_HUMAN	QQRRRQARPGPQSPGSPLEEERQTQRSKPQP	sp|P14598|NCF1_HUMAN Neutrophil cytosol factor 1 OS=Homo sapiens OX=9606 GN=NCF1 PE=1 SV=4;sp|A8MVU1|NCF1C_HUMAN Putative neutrophil cytosol factor 1C OS=Homo sapiens OX=9606 GN=NCF1C PE=5 SV=1;sp|A6NI72|NCF1B_HUMAN Putative neutrophil cytosol factor 1B OS	P14598	348	S	QARPGPQS(1)PGS(1)PLEEER	3	1	2.57e-124	195.36	129.03	52.061	0.95899	UID321	18.2129	15.4921	16.2373	18.7014	18.592	19.2435	18.4035	18.491	17.2735	|	0.48855	3.0999	3.00619	2.19821	0.123869	0.907039	|	0.190596	2.99896	1.03618	1.40858	0.232461	0.63365
sp|P15056|BRAF_HUMAN	ASLPGSLTNVKALQKSPGPQRERKSSSSSED	sp|P15056|BRAF_HUMAN Serine/threonine-protein kinase B-raf OS=Homo sapiens OX=9606 GN=BRAF PE=1 SV=4	P15056	419	S	ALQKS(1)PGPQR	3	1	0.0198148	48.659	21.522	48.659	-0.19434	UID322	12.9704	11.1474	12.7603	14.5513	14.4475	14.2648	12.7644	13.2517	12.3051	|	1.58084	3.30014	1.50453	2.1285	0.0681889	1.16629	|	-0.206053	2.10435	-0.455219	0.481027	0.614787	0.211275
sp|P15056|BRAF_HUMAN	SSEDRNRMKTLGRRDSSDDWEIPDGQITVGQ	sp|P15056|BRAF_HUMAN Serine/threonine-protein kinase B-raf OS=Homo sapiens OX=9606 GN=BRAF PE=1 SV=4	P15056	446	S	RDS(0.828)S(0.172)DDWEIPDGQITVGQR	3	0.82797	1.33e-27	108.57	88.677	91.767	-0.46735	UID325	12.5545	10.5804	10.4566	11.3507	11.7635	11.5812	12.7715	11.3344	11.2322	|	-1.20385	1.18301	1.12459	0.367918	0.6858	0.163802	|	0.216952	0.753994	0.775621	0.582189	0.0859914	1.06555
sp|P15056|BRAF_HUMAN	IELLARSLPKIHRSASEPSLNRAGFQTEDFS	sp|P15056|BRAF_HUMAN Serine/threonine-protein kinase B-raf OS=Homo sapiens OX=9606 GN=BRAF PE=1 SV=4	P15056	729	S	S(0.001)AS(0.998)EPS(0.001)LNR	2	0.998243	8.04e-05	96.143	62.765	96.143	-0.23729	UID327	14.1804	12.6763	13.7289	14.2578	15.7138	14.4361	13.8646	15.3668	13.0452	|	0.0774546	3.03748	0.707249	1.27406	0.292643	0.533663	|	-0.315802	2.69043	-0.683629	0.563668	0.650552	0.186718
sp|P15056|BRAF_HUMAN	SVFQNPTDVARSNPKSPQKPIVRVFLPNKQR	sp|P15056|BRAF_HUMAN Serine/threonine-protein kinase B-raf OS=Homo sapiens OX=9606 GN=BRAF PE=1 SV=4	P15056	151	S	S(0.007)NPKS(0.993)PQKPIVR	4	0.993356	1.75e-06	80.632	58.047	80.632	0.16727	UID328	14.4883	12.5565	12.7097	15.5943	15.6745	15.8766	14.8158	15.1558	14.4211	|	1.10599	3.11797	3.16686	2.4636	0.0682664	1.16579	|	0.327504	2.59924	1.71141	1.54605	0.144256	0.840866
sp|P16150|LEUK_HUMAN	GSGGDKGSGFPDGEGSSRRPTLTTFFGRRKS	sp|P16150|LEUK_HUMAN Leukosialin OS=Homo sapiens OX=9606 GN=SPN PE=1 SV=1	P16150	336	S	GSGFPDGEGS(0.99)S(0.01)R	2	0.990025	7.47e-11	92.925	69.549	92.925	-0.62435	UID332	14.9308	13.3852	13.19	15.1891	15.5694	15.3086	14.4255	14.9106	13.6898	|	0.258307	2.18419	2.11863	1.52038	0.137689	0.8611	|	-0.505305	1.52541	0.499785	0.506629	0.478559	0.320065
sp|P16150|LEUK_HUMAN	PTLTTFFGRRKSRQGSLAMEELKSGSGPSLK	sp|P16150|LEUK_HUMAN Leukosialin OS=Homo sapiens OX=9606 GN=SPN PE=1 SV=1	P16150	355	S	RKS(1)RQGS(1)LAMEELK	4	1	1.09e-43	147.1	95.118	143.71	0.47858	UID333	17.6844	16.1036	17.4129	17.7231	18.0698	17.9979	17.5338	18.5664	17.2279	|	0.038723	1.96612	0.585073	0.863305	0.271192	0.566723	|	-0.150534	2.4628	-0.184988	0.709094	0.503627	0.297891
sp|P16150|LEUK_HUMAN	LWRRRQKRRTGALVLSRGGKRNGVVDAWAGP	sp|P16150|LEUK_HUMAN Leukosialin OS=Homo sapiens OX=9606 GN=SPN PE=1 SV=1	P16150	291	S	TGALVLS(1)R	2	1	0.0059549	83.869	37.407	83.869	-0.3089	UID335	14.3525	12.3122	13.3647	16.745	16.7181	17.8075	14.6607	14.7975	11.0354	|	2.39259	4.4059	4.44282	3.7471	0.0311566	1.50645	|	0.308263	2.48528	-2.32926	0.154759	0.921625	0.0354457
sp|P16284|PECA1_HUMAN	SEVRKAVPDAVESRYSRTEGSLDGT______	sp|P16284|PECA1_HUMAN Platelet endothelial cell adhesion molecule OS=Homo sapiens OX=9606 GN=PECAM1 PE=1 SV=2	P16284	729	S	AVPDAVES(0.03)RYS(0.785)RT(0.151)EGS(0.035)LDGT	3	0.785229	1.31e-29	109.39	97.42	109.39	-0.22323	UID337	14.7941	14.1459	14.504	15.3858	15.9473	15.5171	15.135	15.4998	14.6717	|	0.591701	1.80144	1.01313	1.13543	0.0852206	1.06946	|	0.340967	1.35396	0.16764	0.620857	0.23531	0.628359
sp|P16333|NCK1_HUMAN	NLKDTLGIGKVKRKPSVPDSASPADDSFVDP	sp|P16333|NCK1_HUMAN Cytoplasmic protein NCK1 OS=Homo sapiens OX=9606 GN=NCK1 PE=1 SV=1	P16333	85	S	KPS(1)VPDSASPADDSFVDPGER	3	0.999774	3.67e-95	151.65	132.77	96.338	-0.2176	UID339	14.8586	13.2377	13.3109	15.3217	14.8574	14.9132	15.0358	14.8085	13.9862	|	0.463119	1.61976	1.60232	1.2284	0.0848735	1.07123	|	0.177267	1.57077	0.675301	0.80778	0.186062	0.730341
sp|P16401|H15_HUMAN	______________MSETAPAETATPAPVEK	sp|P16401|H15_HUMAN Histone H1.5 OS=Homo sapiens OX=9606 GN=HIST1H1B PE=1 SV=3	P16401	2	S	S(0.978)ET(0.022)APAETATPAPVEKSPAKKK	4	0.977844	1.52e-212	125.28	112.69	113.17	0.93405	UID340	19.1661	18.7876	19.0887	19.2082	18.2427	19.168	19.2801	17.7185	19.2159	|	0.0421009	-0.544905	0.0792656	-0.141179	0.557209	0.253982	|	0.11393	-1.06909	0.127201	-0.275987	0.558466	0.253003
sp|P16401|H15_HUMAN	ETAPAETATPAPVEKSPAKKKATKKAAGAGA	sp|P16401|H15_HUMAN Histone H1.5 OS=Homo sapiens OX=9606 GN=HIST1H1B PE=1 SV=3	P16401	18	S	SETAPAETATPAPVEKS(1)PAKK	4	0.999997	3.62e-235	164.46	156.17	148.26	0.24302	UID341	17.9939	16.6331	17.4017	18.1602	17.2983	17.8569	18.0333	16.8929	17.6398	|	0.166285	0.665205	0.455236	0.428909	0.0973767	1.01155	|	0.03936	0.259743	0.238173	0.179092	0.125224	0.902311
sp|P16403|H12_HUMAN	KKKAAKKAGGTPRKASGPPVSELITKAVAAS	sp|P16403|H12_HUMAN Histone H1.2 OS=Homo sapiens OX=9606 GN=HIST1H1C PE=1 SV=2	P16403	36	S	KAS(1)GPPVSELITK	3	0.999908	1.45e-121	203.81	144.98	203.81	1.0392	UID343	19.1916	18.8173	18.837	18.9995	19.3651	19.4857	18.9108	19.269	19.348	|	-0.192085	0.5478	0.648726	0.334813	0.33384	0.476462	|	-0.280748	0.451687	0.511091	0.227343	0.466147	0.331477
sp|P16403|H12_HUMAN	______________MSETAPAAPAAAPPAEK	sp|P16403|H12_HUMAN Histone H1.2 OS=Homo sapiens OX=9606 GN=HIST1H1C PE=1 SV=2	P16403	2	S	S(0.979)ET(0.021)APAAPAAAPPAEKAPVK	4	0.979416	1.64e-129	96.718	93.277	73.783	0.12426	UID344	18.9882	18.3552	18.31	19.0668	18.6971	18.8611	18.9124	18.3573	18.6058	|	0.0786896	0.341959	0.551022	0.32389	0.141243	0.850032	|	-0.0757542	0.00210762	0.295776	0.0740433	0.579974	0.236591
sp|P16949|STMN1_HUMAN	MASSDIQVKELEKRASGQAFELILSPRSKES	sp|P16949|STMN1_HUMAN Stathmin OS=Homo sapiens OX=9606 GN=STMN1 PE=1 SV=3	P16949	16	S	RAS(1)GQAFELILS(1)PR	3	1	1.86e-139	207.1	170.26	70.453	0.50371	UID345	16.8364	15.2859	15.5818	15.8429	15.9048	15.7591	16.6544	16.3925	15.8756	|	-0.993505	0.618904	0.177316	-0.0657616	0.903788	0.0439336	|	-0.182011	1.10665	0.293738	0.406125	0.393252	0.405329
sp|P16949|STMN1_HUMAN	ELEKRASGQAFELILSPRSKESVPEFPLSPP	sp|P16949|STMN1_HUMAN Stathmin OS=Homo sapiens OX=9606 GN=STMN1 PE=1 SV=3	P16949	25	S	RAS(1)GQAFELILS(1)PR	3	1	3.85e-229	249.36	229.22	70.453	0.50371	UID346	17.7444	16.714	15.9086	18.7154	19.057	18.7831	18.0397	18.6805	17.1132	|	0.970966	2.34303	2.87449	2.06283	0.0679587	1.16776	|	0.295324	1.9665	1.20457	1.15546	0.139192	0.856385
sp|P16949|STMN1_HUMAN	ILSPRSKESVPEFPLSPPKKKDLSLEEIQKK	sp|P16949|STMN1_HUMAN Stathmin OS=Homo sapiens OX=9606 GN=STMN1 PE=1 SV=3	P16949	38	S	ESVPEFPLS(1)PPKKK	4	1	5.15e-64	159.95	111.07	151.62	0.044884	UID349	18.4443	16.0073	16.4215	19.4823	19.1978	19.491	18.5319	18.4009	17.3725	|	1.03796	3.19055	3.06952	2.43268	0.0734238	1.13416	|	0.0875645	2.39364	0.951	1.14407	0.231088	0.636223
sp|P16949|STMN1_HUMAN	EEIQKKLEAAEERRKSHEAEVLKQLAEKREH	sp|P16949|STMN1_HUMAN Stathmin OS=Homo sapiens OX=9606 GN=STMN1 PE=1 SV=3	P16949	63	S	RKS(1)HEAEVLK	4	1	6.96e-41	154.6	97.948	154.07	0.11829	UID350	18.214	16.556	15.682	17.8331	17.4049	17.4038	17.7401	17.6386	16.9279	|	-0.380873	0.848898	1.72182	0.729949	0.353999	0.450998	|	-0.473886	1.08255	1.24586	0.618176	0.376466	0.424275
sp|P17026|ZNF22_HUMAN	GMTIRFDSSFSRLRRSLDDKPYKCTECEKSF	sp|P17026|ZNF22_HUMAN Zinc finger protein 22 OS=Homo sapiens OX=9606 GN=ZNF22 PE=1 SV=3	P17026	49	S	S(1)LDDKPYK	3	1	0.00707038	74.944	50.601	73.781	-1.3859	UID351	17.4133	14.2499	14.882	16.5516	15.9309	16.2282	16.9223	16.5541	15.2027	|	-0.861677	1.681	1.34616	0.721827	0.461002	0.336297	|	-0.490974	2.30427	0.320714	0.711337	0.481828	0.317108
sp|P17480|UBF1_HUMAN	LGEEKMLNINKKQATSPASKKPAQEGGKGGS	sp|P17480|UBF1_HUMAN Nucleolar transcription factor 1 OS=Homo sapiens OX=9606 GN=UBTF PE=1 SV=1	P17480	389	S	QAT(0.015)S(0.985)PAS(0.001)K	2	0.984705	0.00329101	99.283	18.594	89.805	-0.42827	UID353	13.4157	10.5032	12.3617	13.4534	12.9678	13.3911	13.2406	13.0796	12.0923	|	0.0376577	2.46457	1.02941	1.17721	0.23667	0.625856	|	-0.175144	2.57636	-0.269403	0.710603	0.525944	0.279061
sp|P18206|VINC_HUMAN	IDSKLNQAKGWLRDPSASPGDAGEQAIRQIL	sp|P18206|VINC_HUMAN Vinculin OS=Homo sapiens OX=9606 GN=VCL PE=1 SV=4	P18206	288	S	GWLRDPS(0.98)AS(0.02)PGDAGEQAIR	3	0.97971	0.000148726	57.922	47.865	57.922	-2.0485	UID354	13.7008	12.792	12.5306	13.8794	13.9896	13.6251	13.8129	13.2076	13.1569	|	0.178627	1.19755	1.09454	0.823572	0.126041	0.899488	|	0.112115	0.415606	0.626287	0.38467	0.123283	0.909098
sp|P18615|NELFE_HUMAN	RDRDRDREGPFRRSDSFPERRAPRKGNTLYV	sp|P18615|NELFE_HUMAN Negative elongation factor E OS=Homo sapiens OX=9606 GN=NELFE PE=1 SV=3	P18615	251	S	S(0.002)DS(0.998)FPER	2	0.998315	0.0465167	78.334	62.672	78.334	-0.58056	UID355	13.1442	11.5491	11.8416	13.2115	12.8879	13.2811	13.1074	12.9373	12.5084	|	0.0673265	1.33881	1.43953	0.948557	0.164756	0.783158	|	-0.0367985	1.38819	0.666835	0.672742	0.2436	0.613323
sp|P18669|PGAM1_HUMAN	__MAAYKLVLIRHGESAWNLENRFSGWYDAD	sp|P18669|PGAM1_HUMAN Phosphoglycerate mutase 1 OS=Homo sapiens OX=9606 GN=PGAM1 PE=1 SV=2	P18669	14	S	HGES(1)AWNLENR	3	1	1.13e-41	153.81	134.57	153.81	-0.028971	UID357	16.2353	13.7259	14.8656	15.9955	15.5078	16.1017	16.0487	15.6286	15.1406	|	-0.239719	1.78193	1.2361	0.926103	0.264834	0.577027	|	-0.186565	1.90272	0.274962	0.663705	0.404834	0.392723
sp|P18754|RCC1_HUMAN	_____MSPKRIAKRRSPPADAIPKSKKVKVS	sp|P18754|RCC1_HUMAN Regulator of chromosome condensation OS=Homo sapiens OX=9606 GN=RCC1 PE=1 SV=1	P18754	11	S	RRS(1)PPADAIPK	3	1	1.21e-12	115.83	69.997	94.017	0.89883	UID358	17.3882	16.1639	16.4697	17.2521	17.0137	17.1664	17.2961	16.9394	16.8465	|	-0.136074	0.849806	0.696764	0.470165	0.264578	0.577446	|	-0.0921116	0.77553	0.376797	0.353405	0.294087	0.531524
sp|P19338|NUCL_HUMAN	IEGRAIRLELQGPRGSPNARSQPSKTLFVKG	sp|P19338|NUCL_HUMAN Nucleolin OS=Homo sapiens OX=9606 GN=NCL PE=1 SV=3	P19338	563	S	LELQGPRGS(1)PNAR	3	1	1.07e-17	111.01	83.358	111.01	-0.14221	UID361	16.0932	15.1894	15.6447	16.5285	16.592	16.3895	16.3542	16.2404	15.7078	|	0.435268	1.40258	0.744812	0.860887	0.0944609	1.02475	|	0.260967	1.051	0.0630894	0.458351	0.268137	0.571644
sp|P19634|SL9A1_HUMAN	APSDSPSSQRIQRCLSDPGPHPEPGEGEPFF	sp|P19634|SL9A1_HUMAN Sodium/hydrogen exchanger 1 OS=Homo sapiens OX=9606 GN=SLC9A1 PE=1 SV=2	P19634	796	S	CLS(1)DPGPHPEPGEGEPFFPKGQ	4	1	3.01e-21	87.156	65.557	86.211	-0.65172	UID362	13.1021	11.8843	12.1824	13.0813	13.2669	13.1699	12.9076	13.6057	12.7903	|	-0.0208225	1.38262	0.987499	0.7831	0.201754	0.695178	|	-0.194538	1.72139	0.607914	0.711588	0.328669	0.483242
sp|P19878|NCF2_HUMAN	VELRIHPQQQPQEESSPQSDIPAPPSSKAPG	sp|P19878|NCF2_HUMAN Neutrophil cytosol factor 2 OS=Homo sapiens OX=9606 GN=NCF2 PE=1 SV=2	P19878	312	S	IHPQQQPQEES(0.115)S(0.877)PQS(0.008)DIPAPPSSK	4	0.877115	6.05e-135	185.68	159.75	185.68	0.0078552	UID367	15.1555	14.0018	14.2966	15.5637	16.1093	15.373	15.7482	16.3242	14.6213	|	0.408281	2.10745	1.07634	1.19736	0.136373	0.865271	|	0.592742	2.32235	0.324678	1.07992	0.226655	0.644634
sp|P20700|LMNB1_HUMAN	PPRMGSRAGGPTTPLSPTRLSRLQEKEELRE	sp|P20700|LMNB1_HUMAN Lamin-B1 OS=Homo sapiens OX=9606 GN=LMNB1 PE=1 SV=2	P20700	23	S	AGGPTTPLS(0.999)PT(0.001)R	2	0.99939	5.07e-114	198.74	155.47	198.74	-0.62636	UID370	15.4435	13.8643	14.2738	16.8751	17.6345	17.1272	15.602	15.8881	14.6954	|	1.43158	3.77024	2.85337	2.68507	0.0586129	1.23201	|	0.15848	2.02382	0.421597	0.867965	0.274906	0.560815
sp|P20700|LMNB1_HUMAN	AYRKLLEGEEERLKLSPSPSSRVTVSRASSS;AYRKLLEGEEERLKLSPSPSSRVTVSRATSS	sp|P20700|LMNB1_HUMAN Lamin-B1 OS=Homo sapiens OX=9606 GN=LMNB1 PE=1 SV=2;sp|Q03252|LMNB2_HUMAN Lamin-B2 OS=Homo sapiens OX=9606 GN=LMNB2 PE=1 SV=4	P20700	391	S	LKLS(0.972)PS(0.027)PS(0.001)SR	3	0.971918	1.64e-12	113.76	99.071	97.631	-0.18254	UID375	15.8049	13.5706	13.2968	15.7751	15.513	15.1725	15.786	14.9959	14.5284	|	-0.0298166	1.94242	1.87573	1.26278	0.190053	0.721126	|	-0.0189238	1.42533	1.23162	0.879343	0.191506	0.717818
sp|P20700|LMNB1_HUMAN	RKLLEGEEERLKLSPSPSSRVTVSRASSSRS;RKLLEGEEERLKLSPSPSSRVTVSRATSSSS	sp|P20700|LMNB1_HUMAN Lamin-B1 OS=Homo sapiens OX=9606 GN=LMNB1 PE=1 SV=2;sp|Q03252|LMNB2_HUMAN Lamin-B2 OS=Homo sapiens OX=9606 GN=LMNB2 PE=1 SV=4	P20700	393	S	LS(0.067)PS(0.911)PS(0.022)SR	2	0.911033	2.9e-07	106.68	59.109	76.17	0.38693	UID376	14.7443	13.0093	13.2926	14.741	14.5679	14.8384	14.5312	14.0673	13.8285	|	-0.00326252	1.55858	1.54576	1.03369	0.184369	0.734311	|	-0.21311	1.05795	0.535924	0.460253	0.338405	0.470563
sp|P21291|CSRP1_HUMAN	PKGFGFGQGAGALVHSE______________	sp|P21291|CSRP1_HUMAN Cysteine and glycine-rich protein 1 OS=Homo sapiens OX=9606 GN=CSRP1 PE=1 SV=3	P21291	192	S	GFGFGQGAGALVHS(1)E	2	1	2.53e-16	100.55	87.925	100.55	-1.4472	UID379	14.554	13.3997	13.3941	14.5075	14.2296	14.3769	14.3772	13.9643	13.4242	|	-0.0465021	0.829891	0.982879	0.588756	0.207784	0.682388	|	-0.176839	0.564663	0.0301056	0.13931	0.592737	0.227138
sp|P21333|FLNA_HUMAN	EGRVKESITRRRRAPSVANVGSHCDLSLKIP	sp|P21333|FLNA_HUMAN Filamin-A OS=Homo sapiens OX=9606 GN=FLNA PE=1 SV=4	P21333	2152	S	RAPS(1)VANVGSHCDLSLK	4	1	4.72e-275	240.26	197.99	229.25	0.003947	UID382	20.1554	17.2298	16.8517	19.1365	18.7408	18.4982	19.6618	19.1135	17.4628	|	-1.0189	1.51101	1.64645	0.712855	0.497279	0.3034	|	-0.493584	1.88377	0.611113	0.667098	0.43388	0.362631
sp|P21333|FLNA_HUMAN	DVTDASKVKCSGPGLSPGMVRANLPQSFQVD	sp|P21333|FLNA_HUMAN Filamin-A OS=Homo sapiens OX=9606 GN=FLNA PE=1 SV=4	P21333	1459	S	CSGPGLS(1)PGMVR	3	0.99994	2.93e-05	75.739	59.486	55.885	0.94112	UID384	14.8535	13.0022	14.2866	14.2658	14.9794	14.9958	14.5515	15.463	14.5937	|	-0.587743	1.97715	0.709138	0.699514	0.444517	0.352112	|	-0.301976	2.46081	0.307054	0.821963	0.43012	0.366411
sp|P21730|C5AR1_HUMAN	LRNVLTEESVVRESKSFTRSTVDTMAQKTQA	sp|P21730|C5AR1_HUMAN C5a anaphylatoxin chemotactic receptor 1 OS=Homo sapiens OX=9606 GN=C5AR1 PE=1 SV=2	P21730	334	S	ES(0.028)KS(0.914)FT(0.057)R	3	0.914439	0.0334263	58.37	41.593	58.37	-0.43735	UID389	15.5839	13.6826	14.4686	17.594	17.1934	16.9473	15.9975	17.1211	15.2554	|	2.01011	3.5108	2.47873	2.66655	0.0265387	1.57612	|	0.413553	3.43855	0.786874	1.54633	0.245884	0.60927
sp|P22314|UBA1_HUMAN	____________MSSSPLSKKRRVSGPDPKP	sp|P22314|UBA1_HUMAN Ubiquitin-like modifier-activating enzyme 1 OS=Homo sapiens OX=9606 GN=UBA1 PE=1 SV=3	P22314	4	S	S(0.007)S(0.115)S(0.878)PLS(0.001)K	2	0.87758	0.00941019	69.423	58.998	69.423	0.093493	UID390	14.2808	13.8934	13.9712	14.8943	15.6679	14.9382	14.2396	15.1895	13.8957	|	0.613502	1.77452	0.967062	1.11836	0.0828291	1.08182	|	-0.0412445	1.29608	-0.0755148	0.393107	0.475815	0.322562
sp|P22392|NDKB_HUMAN	RGDFCIQVGRNIIHGSDSVKSAEKEISLWFK	sp|P22392|NDKB_HUMAN Nucleoside diphosphate kinase B OS=Homo sapiens OX=9606 GN=NME2 PE=1 SV=1;sp|O60361|NDK8_HUMAN Putative nucleoside diphosphate kinase OS=Homo sapiens OX=9606 GN=NME2P1 PE=5 SV=1	P22392	120	S	NIIHGS(0.988)DS(0.012)VK	3	0.988239	0.000685811	72.496	56.272	72.496	0.41139	UID391	12.3308	10.3381	11.4675	12.263	12.5787	12.4062	12.5305	12.2469	11.1908	|	-0.06777	2.24061	0.938702	1.03718	0.260795	0.583701	|	0.199699	1.90888	-0.276691	0.610629	0.454582	0.342388
sp|P23193|TCEA1_HUMAN	DLDEKKKEPAITSQNSPEAREESTSSGNVSN	sp|P23193|TCEA1_HUMAN Transcription elongation factor A protein 1 OS=Homo sapiens OX=9606 GN=TCEA1 PE=1 SV=2	P23193	100	S	KKEPAITSQNS(1)PEAR	4	0.999999	1.78e-218	219.04	212.21	182.34	-0.35909	UID393	16.4086	14.5909	14.8293	16.1018	15.8168	15.8285	16.1842	15.9386	14.9822	|	-0.306805	1.2259	0.999182	0.639427	0.312528	0.505111	|	-0.224419	1.34776	0.152909	0.425416	0.464054	0.333432
sp|P23528|COF1_HUMAN	_____________MASGVAVSDGVIKVFNDM	sp|P23528|COF1_HUMAN Cofilin-1 OS=Homo sapiens OX=9606 GN=CFL1 PE=1 SV=3	P23528	3	S	AS(1)GVAVSDGVIKVFNDMKVR	3	0.999999	2.13e-132	118.46	104.62	118.46	-0.7674	UID395	19.3924	18.8745	20.0881	18.0558	19.5024	18.0393	18.6196	21.2929	18.5626	|	-1.33658	0.627903	-2.04881	-0.919163	0.369624	0.43224	|	-0.772865	2.41847	-1.52552	0.0400257	0.976595	0.0102856
sp|P23588|IF4B_HUMAN	LDEPKLERRPRERHPSWRSEETQERERSRTG	sp|P23588|IF4B_HUMAN Eukaryotic translation initiation factor 4B OS=Homo sapiens OX=9606 GN=EIF4B PE=1 SV=2	P23588	406	S	ERHPS(1)WR	3	1	3.23e-23	104.95	82.366	83.883	0.39205	UID398	17.1485	15.3533	15.383	17.2681	16.6429	16.8311	17.1847	16.529	16.1301	|	0.119627	1.28962	1.44812	0.952457	0.150865	0.821411	|	0.0361862	1.17575	0.747147	0.653028	0.188337	0.725064
sp|P23588|IF4B_HUMAN	WRSEETQERERSRTGSESSQTGTSTTSSRNA	sp|P23588|IF4B_HUMAN Eukaryotic translation initiation factor 4B OS=Homo sapiens OX=9606 GN=EIF4B PE=1 SV=2	P23588	422	S	T(0.017)GS(0.982)ES(0.001)SQTGTSTTSSR	2	0.982059	5.67e-57	142.23	129	54.7	0.85171	UID405	13.4175	11.2672	10.4802	13.0213	12.9518	13.1714	12.5857	12.4521	12.4897	|	-0.396164	1.68463	2.69123	1.32657	0.281893	0.549916	|	-0.831743	1.18494	2.00951	0.78757	0.449221	0.34754
sp|P25098|ARBK1_HUMAN	QQLVQRVPKMKNKPRSPVVELSKVPLVQRGS	sp|P25098|ARBK1_HUMAN Beta-adrenergic receptor kinase 1 OS=Homo sapiens OX=9606 GN=GRK2 PE=1 SV=2	P25098	670	S	NKPRS(1)PVVELSK	4	0.999999	7.27e-29	135.55	93.212	135.55	0.83702	UID409	17.6561	14.3518	15.3475	17.0557	17.0718	17.4052	17.4726	17.7004	16.2351	|	-0.600376	2.72003	2.05768	1.39244	0.303576	0.517732	|	-0.183434	3.34859	0.887596	1.35092	0.325511	0.487434
sp|P26038|MOES_HUMAN	QIRQGNTKQRIDEFESM______________	sp|P26038|MOES_HUMAN Moesin OS=Homo sapiens OX=9606 GN=MSN PE=1 SV=3	P26038	576	S	QRIDEFES(1)M	2	1	2.48e-48	163.66	141.9	78.655	-0.1297	UID410	16.0926	14.1097	14.7622	16.3023	15.3714	15.9145	16.3285	15.416	15.4792	|	0.209707	1.26177	1.15235	0.874609	0.120088	0.9205	|	0.235943	1.30637	0.717037	0.753117	0.135436	0.868266
sp|P26368|U2AF2_HUMAN	PLTRGAKEEHGGLIRSPRHEKKKKVRKYWDV	sp|P26368|U2AF2_HUMAN Splicing factor U2AF 65 kDa subunit OS=Homo sapiens OX=9606 GN=U2AF2 PE=1 SV=4	P26368	79	S	GAKEEHGGLIRS(1)PRHEK	6	1	6.41e-36	135.38	112.91	51.469	-0.66954	UID413	19.1345	17.6571	17.2394	18.8671	18.1212	18.3572	18.9801	18.1414	17.7061	|	-0.267427	0.464102	1.11781	0.438161	0.387732	0.411468	|	-0.154474	0.484301	0.466711	0.265512	0.333596	0.47678
sp|P26583|HMGB2_HUMAN	GKSEAGKKGPGRPTGSKKKNEPEDEEEEEEE	sp|P26583|HMGB2_HUMAN High mobility group protein B2 OS=Homo sapiens OX=9606 GN=HMGB2 PE=1 SV=2	P26583	181	S	KGPGRPT(0.25)GS(0.75)K	4	0.750396	0.0139378	44.511	20.906	44.511	0.42921	UID416	14.2678	11.8483	12.4919	15.3337	14.7866	15.1628	13.8067	13.725	12.3913	|	1.06587	2.93836	2.67097	2.22507	0.062638	1.20316	|	-0.461161	1.87678	-0.100555	0.438354	0.607667	0.216335
sp|P27105|STOM_HUMAN	______MAEKRHTRDSEAQRLPDSFKDSPSK	sp|P27105|STOM_HUMAN Erythrocyte band 7 integral membrane protein OS=Homo sapiens OX=9606 GN=STOM PE=1 SV=3	P27105	10	S	HT(0.024)RDS(0.976)EAQRLPDSFKDSPSK	5	0.97641	1.2e-30	108.44	71.921	108.44	-0.58489	UID417	15.5373	13.0991	13.4681	15.6694	16.2621	15.8398	15.3192	16.5757	14.0511	|	0.132071	3.1631	2.37165	1.88894	0.1729	0.762206	|	-0.218162	3.47661	0.583009	1.28048	0.372047	0.429402
sp|P27707|DCK_HUMAN	_____MATPPKRSCPSFSASSEGTRIKKISI	sp|P27707|DCK_HUMAN Deoxycytidine kinase OS=Homo sapiens OX=9606 GN=DCK PE=1 SV=1	P27707	11	S	SCPS(1)FSASSEGTR	2	0.999633	3.31e-76	174.39	132.06	162.93	-1.1754	UID418	14.6291	11.1399	11.8958	15.3049	14.565	14.9156	14.9359	14.1759	13.4111	|	0.675757	3.42511	3.0198	2.37355	0.109371	0.961097	|	0.306727	3.036	1.51531	1.61935	0.176753	0.752633
sp|P27708|PYR1_HUMAN	LPDGRFHLPPRIHRASDPGLPAEEPKEKSSR	sp|P27708|PYR1_HUMAN CAD protein OS=Homo sapiens OX=9606 GN=CAD PE=1 SV=3	P27708	1859	S	IHRAS(1)DPGLPAEEPKEK	4	1	2.65e-19	99.366	51.969	99.366	0.91635	UID419	15.7942	14.0229	14.1491	16.2801	15.9102	16.0907	16.0625	15.7419	15.1368	|	0.485862	1.88731	1.94158	1.43825	0.0944503	1.0248	|	0.268292	1.71903	0.987639	0.991653	0.141468	0.849342
sp|P27816|MAP4_HUMAN	SQKLNFKEKAQAKVGSLDNVGHLPAGGAVKT	sp|P27816|MAP4_HUMAN Microtubule-associated protein 4 OS=Homo sapiens OX=9606 GN=MAP4 PE=1 SV=3	P27816	1073	S	VGS(1)LDNVGHLPAGGAVK	3	1	1.87e-26	105.67	86.347	105.67	0.060537	UID420	14.2622	11.6946	13.8343	13.6823	13.7161	13.9557	13.7316	13.8241	13.8076	|	-0.579906	2.02145	0.121377	0.520974	0.571631	0.242884	|	-0.530604	2.12944	-0.0267172	0.524041	0.586432	0.231782
sp|P27824|CALX_HUMAN	EDRKPKAEEDEILNRSPRNRKPRRE______	sp|P27824|CALX_HUMAN Calnexin OS=Homo sapiens OX=9606 GN=CANX PE=1 SV=2	P27824	583	S	AEEDEILNRS(1)PRNR	4	1	1.24e-222	242.93	219.1	70.091	-1.3142	UID421	20.5637	19.4056	19.5681	21.0337	20.5377	20.6792	20.8534	20.5948	19.911	|	0.470039	1.13209	1.1111	0.904409	0.0531527	1.27447	|	0.289736	1.18914	0.342905	0.60726	0.172495	0.763223
sp|P27824|CALX_HUMAN	DEEEEGEEKLEEKQKSDAEEDGGTVSQEEED	sp|P27824|CALX_HUMAN Calnexin OS=Homo sapiens OX=9606 GN=CANX PE=1 SV=2	P27824	554	S	QKS(1)DAEEDGGTVSQEEEDRKPK	5	1	1.03e-55	126.25	112.66	126.25	0.95047	UID422	15.279	12.6997	13.23	14.7474	13.9861	13.7769	15.486	14.9623	13.4322	|	-0.531624	1.28645	0.546987	0.433937	0.497453	0.303248	|	0.206988	2.26265	0.20219	0.890609	0.323749	0.489792
sp|P29350|PTN6_HUMAN	LHTKNKREEKVKKQRSADKEKSKGSLKRK__	sp|P29350|PTN6_HUMAN Tyrosine-protein phosphatase non-receptor type 6 OS=Homo sapiens OX=9606 GN=PTPN6 PE=1 SV=1	P29350	582	S	QRS(1)ADKEK	3	1	5.84e-05	105.65	62.021	98.105	0.12261	UID424	18.7782	15.3868	16.2358	19.6034	18.8121	19.4859	19.0759	18.4979	18.0037	|	0.825169	3.42528	3.2501	2.50018	0.0965803	1.01511	|	0.297709	3.11111	1.76791	1.72557	0.167632	0.775643
sp|P29401|TKT_HUMAN	SKKKILATPPQEDAPSVDIANIRMPSLPSYK	sp|P29401|TKT_HUMAN Transketolase OS=Homo sapiens OX=9606 GN=TKT PE=1 SV=3	P29401	295	S	ILATPPQEDAPS(1)VDIANIR	3	0.999821	5.95e-37	116.45	97.852	116.45	0.37012	UID427	13.0651	12.0954	12.7556	13.0316	13.1197	13.2597	13.4991	13.0417	12.3755	|	-0.0334816	1.02432	0.504147	0.498329	0.244297	0.612082	|	0.434019	0.946347	-0.380069	0.333433	0.478926	0.319731
sp|P29401|TKT_HUMAN	_____________MESYHKPDQQKLQALKDT	sp|P29401|TKT_HUMAN Transketolase OS=Homo sapiens OX=9606 GN=TKT PE=1 SV=3	P29401	3	S	MES(1)YHKPDQQK	3	1	1.67e-05	58.752	30.455	58.752	-1.7838	UID428	13.4579	11.3699	11.7569	13.8891	13.6283	13.6522	14.0295	13.5601	12.6143	|	0.431231	2.25846	1.89528	1.52832	0.111614	0.95228	|	0.571652	2.19022	0.857429	1.20643	0.136722	0.864163
sp|P29590|PML_HUMAN	GEDVSNTTTAQKRKCSQTQCPRKVIKMESEE	sp|P29590|PML_HUMAN Protein PML OS=Homo sapiens OX=9606 GN=PML PE=1 SV=3	P29590	480	S	KCS(1)QTQCPR	3	0.999642	2e-19	136.01	124.73	136.01	0.39202	UID430	17.9024	16.1517	15.1879	18.2336	17.7741	18.3408	18.0263	17.6429	17.2762	|	0.331238	1.62239	3.15293	1.70219	0.172135	0.764131	|	0.123901	1.49123	2.08832	1.23448	0.167724	0.775405
sp|P29590|PML_HUMAN	IKMESEEGKEARLARSSPEQPRPSTSKAVSP	sp|P29590|PML_HUMAN Protein PML OS=Homo sapiens OX=9606 GN=PML PE=1 SV=3	P29590	504	S	S(0.894)S(0.106)PEQPRPSTSK	3	0.894317	6.59e-46	153.2	116.68	153.2	-0.21759	UID431	17.7339	15.4003	16.5797	16.2185	15.284	15.8157	17.3058	16.2194	16.7743	|	-1.5154	-0.11632	-0.764011	-0.798576	0.186884	0.728427	|	-0.428089	0.819063	0.194628	0.195201	0.64202	0.192451
sp|P29590|PML_HUMAN	KMESEEGKEARLARSSPEQPRPSTSKAVSPP	sp|P29590|PML_HUMAN Protein PML OS=Homo sapiens OX=9606 GN=PML PE=1 SV=3	P29590	505	S	S(0.031)S(0.969)PEQPRPSTSK	3	0.968728	1.02e-97	188.16	157.28	144.29	0.23497	UID432	18.7993	16.9616	18.148	17.9425	16.9434	17.6246	18.7193	17.4185	18.1969	|	-0.856848	-0.0182018	-0.523462	-0.466171	0.195991	0.707763	|	-0.0800381	0.456869	0.0488319	0.141888	0.473067	0.325078
sp|P29966|MARCS_HUMAN	ASSTSSPKAEDGATPSPSNETPKKKKKRFSF	sp|P29966|MARCS_HUMAN Myristoylated alanine-rich C-kinase substrate OS=Homo sapiens OX=9606 GN=MARCKS PE=1 SV=4	P29966	145	S	AEDGATPS(1)PSNETPK	3	0.999928	3.4e-52	146.76	111.85	146.76	0.13397	UID435	12.8039	11.4598	11.7355	13.3825	12.8779	12.7242	13.095	12.6217	12.1831	|	0.57854	1.41807	0.988744	0.995119	0.0545169	1.26347	|	0.291036	1.16182	0.447605	0.633487	0.141865	0.848124
sp|P29966|MARCS_HUMAN	VEKEAPAEGEAAEPGSPTAAEGEAASAASST	sp|P29966|MARCS_HUMAN Myristoylated alanine-rich C-kinase substrate OS=Homo sapiens OX=9606 GN=MARCKS PE=1 SV=4	P29966	118	S	EAPAEGEAAEPGS(0.97)PT(0.026)AAEGEAAS(0.003)AAS(0.001)S(0.001)TSSPK	4	0.970066	7.89e-50	108.45	92.936	108.45	-0.24069	UID437	16.4113	13.3589	12.7084	15.1748	14.2924	14.2906	16.2582	15.8931	14.0041	|	-1.23647	0.933468	1.58218	0.426392	0.666485	0.17621	|	-0.153063	2.53419	1.29572	1.22561	0.255237	0.593057
sp|P29966|MARCS_HUMAN	EKGEPAAAAAPEAGASPVEKEAPAEGEAAEP	sp|P29966|MARCS_HUMAN Myristoylated alanine-rich C-kinase substrate OS=Homo sapiens OX=9606 GN=MARCKS PE=1 SV=4	P29966	101	S	GEPAAAAAPEAGAS(1)PVEK	3	1	5.48e-15	94.463	71.585	94.463	0.12063	UID441	12.5576	10.8427	11.1035	12.2429	12.5066	12.0738	12.2697	11.4201	11.0605	|	-0.314725	1.66384	0.970257	0.773123	0.313857	0.503269	|	-0.28792	0.577375	-0.0430565	0.082133	0.779996	0.107908
sp|P29966|MARCS_HUMAN	KKRFSFKKSFKLSGFSFKKNKKEAGEGGEAE	sp|P29966|MARCS_HUMAN Myristoylated alanine-rich C-kinase substrate OS=Homo sapiens OX=9606 GN=MARCKS PE=1 SV=4	P29966	170	S	LSGFS(1)FKK	3	1	2.57e-09	122.51	79.229	122.51	0.49151	UID442	18.5	16.1022	17.8848	19.9097	19.1601	19.5507	18.4025	18.6821	17.5501	|	1.40973	3.05786	1.66588	2.04449	0.0573816	1.24123	|	-0.0975132	2.57985	-0.334681	0.715885	0.5237	0.280917
sp|P30419|NMT1_HUMAN	DCENEEDNSYNRGGLSPANDTGAKKKKKKQK	sp|P30419|NMT1_HUMAN Glycylpeptide N-tetradecanoyltransferase 1 OS=Homo sapiens OX=9606 GN=NMT1 PE=1 SV=2	P30419	47	S	GGLS(1)PANDTGAK	3	1	7.19e-10	97.203	71.544	92.939	-0.036975	UID446	12.9726	10.6984	11.3898	12.8733	12.5735	13.0538	12.7586	12.6596	11.6108	|	-0.0992956	1.87504	1.664	1.14658	0.20844	0.681019	|	-0.213989	1.96113	0.221002	0.656047	0.427585	0.368978
sp|P32519|ELF1_HUMAN	PKRKKGRKTKPPRPDSPATTPNISVKKKNKD	sp|P32519|ELF1_HUMAN ETS-related transcription factor Elf-1 OS=Homo sapiens OX=9606 GN=ELF1 PE=1 SV=2	P32519	187	S	T(0.02)KPPRPDS(0.934)PAT(0.039)T(0.008)PNISVK	4	0.933789	4.39e-20	102.6	87.511	102.6	0.97371	UID453	15.0394	12.559	13.8534	14.9443	14.3402	14.7666	14.7366	14.2568	14.1126	|	-0.0951357	1.78115	0.913225	0.866415	0.251116	0.600125	|	-0.302777	1.69776	0.259195	0.551391	0.452359	0.344517
sp|P33241|LSP1_HUMAN	PLVLEGTIEQSSPPLSPTTKLIDRTESLNRS	sp|P33241|LSP1_HUMAN Lymphocyte-specific protein 1 OS=Homo sapiens OX=9606 GN=LSP1 PE=1 SV=1	P33241	193	S	TPSPLVLEGTIEQSSPPLS(0.984)PT(0.013)T(0.003)K	4	0.983971	3.03e-203	222.46	211.21	222.46	1.1479	UID457	16.2263	14.8331	15.3133	15.7685	15.9975	15.6239	16.3639	16.6979	15.7245	|	-0.457805	1.16444	0.310631	0.33909	0.544426	0.264061	|	0.137579	1.86483	0.411233	0.804547	0.272157	0.565181
sp|P33241|LSP1_HUMAN	AGDMSKKSLWEQKGGSKTSSTIKSTPSGKRY	sp|P33241|LSP1_HUMAN Lymphocyte-specific protein 1 OS=Homo sapiens OX=9606 GN=LSP1 PE=1 SV=1	P33241	303	S	GGS(0.996)KT(0.004)SSTIK	3	0.995848	0.000571461	78.486	45.261	78.486	0.44198	UID458	12.5017	12.0234	11.5104	15.2976	15.393	15.6501	13.0341	12.8149	12.2095	|	2.79582	3.36955	4.13971	3.43503	0.0126036	1.89951	|	0.532391	0.791481	0.699036	0.674302	0.0124047	1.90641
sp|P33241|LSP1_HUMAN	SPPLSPTTKLIDRTESLNRSIEKSNSVKKSQ	sp|P33241|LSP1_HUMAN Lymphocyte-specific protein 1 OS=Homo sapiens OX=9606 GN=LSP1 PE=1 SV=1	P33241	204	S	LIDRTES(1)LNRSIEK	4	0.99989	2.33e-105	193.11	126.33	159.04	-0.45894	UID459	18.8485	17.1003	18.1461	19.9956	21.1518	20.0706	20.0035	21.0159	18.1238	|	1.14711	4.05146	1.9245	2.37436	0.111708	0.951917	|	1.15495	3.91559	-0.0223026	1.68275	0.286063	0.543539
sp|P33241|LSP1_HUMAN	SPTTKLIDRTESLNRSIEKSNSVKKSQPDLP	sp|P33241|LSP1_HUMAN Lymphocyte-specific protein 1 OS=Homo sapiens OX=9606 GN=LSP1 PE=1 SV=1	P33241	208	S	LIDRT(0.438)ES(0.563)LNRS(1)IEK	4	0.999624	4.46e-18	108.17	73.351	44.788	-0.3011	UID460	15.3938	13.9077	14.513	16.4472	16.8604	16.6675	15.8093	15.764	14.3124	|	1.05339	2.95262	2.15449	2.0535	0.0649614	1.18734	|	0.415523	1.85628	-0.200601	0.690401	0.374827	0.426169
sp|P33241|LSP1_HUMAN	AIETAGRTPKLARQASIELPSMAVASTKSRW	sp|P33241|LSP1_HUMAN Lymphocyte-specific protein 1 OS=Homo sapiens OX=9606 GN=LSP1 PE=1 SV=1	P33241	252	S	QAS(1)IELPSMAVASTK	3	1	7.81e-114	192.46	172.88	192.46	0.54142	UID461	20.0704	19.3158	20.3131	20.4005	21.9385	20.9805	19.9682	22.1229	20.4518	|	0.330133	2.6227	0.667429	1.20675	0.23335	0.631993	|	-0.102205	2.80706	0.138741	0.947866	0.416234	0.380662
sp|P33241|LSP1_HUMAN	IDRTESLNRSIEKSNSVKKSQPDLPISKIDQ	sp|P33241|LSP1_HUMAN Lymphocyte-specific protein 1 OS=Homo sapiens OX=9606 GN=LSP1 PE=1 SV=1	P33241	214	S	SIEKS(0.002)NS(0.998)VKK	4	0.997835	5.48e-06	84.566	54.128	76.759	-1.6876	UID464	16.1773	15.5828	16.4195	19.3031	20.5085	19.8543	16.6745	18.1384	15.7679	|	3.12577	4.92577	3.43486	3.8288	0.0204211	1.68992	|	0.4972	2.55565	-0.651551	0.800434	0.483433	0.315664
sp|P33241|LSP1_HUMAN	QKGGSKTSSTIKSTPSGKRYKFVATGHGKYE	sp|P33241|LSP1_HUMAN Lymphocyte-specific protein 1 OS=Homo sapiens OX=9606 GN=LSP1 PE=1 SV=1	P33241	314	S	STPS(1)GKR	3	0.999996	8.96e-06	114.4	73.372	96.948	-0.68189	UID465	18.724	16.0252	17.1402	22.6045	22.3929	23.103	19.5741	19.5184	14.6447	|	3.88051	6.36768	5.96274	5.40364	0.0197312	1.70485	|	0.850069	3.49315	-2.49551	0.615904	0.756239	0.121341
sp|P33241|LSP1_HUMAN	WETGEVQAQSAAKTPSCKDIVAGDMSKKSLW	sp|P33241|LSP1_HUMAN Lymphocyte-specific protein 1 OS=Homo sapiens OX=9606 GN=LSP1 PE=1 SV=1	P33241	282	S	T(0.121)PS(0.879)CKDIVAGDMSK	3	0.879075	4.43e-12	95.094	73.696	95.094	-0.13832	UID466	14.3313	13.1219	13.7288	15.6638	16.3406	16.1086	14.5309	14.732	13.7591	|	1.33254	3.21864	2.37986	2.31035	0.0514952	1.28823	|	0.199628	1.61009	0.0302849	0.613333	0.345334	0.46176
sp|P35236|PTN7_HUMAN	ILPNPQSRVCLGRAQSQEDGDYINANYIRGY	sp|P35236|PTN7_HUMAN Tyrosine-protein phosphatase non-receptor type 7 OS=Homo sapiens OX=9606 GN=PTPN7 PE=1 SV=3	P35236	143	S	AQS(1)QEDGDYINANYIR	3	1	1.59e-130	201.48	180.74	175.59	-0.39458	UID471	14.0598	12.9069	12.9863	14.4079	14.1891	13.9397	14.3485	14.018	13.6839	|	0.348099	1.28216	0.953366	0.861209	0.0878066	1.05647	|	0.288685	1.11114	0.697568	0.699129	0.0985694	1.00626
sp|P35579|MYH9_HUMAN	EDATETADAMNREVSSLKNKLRRGDLPFVVP	sp|P35579|MYH9_HUMAN Myosin-9 OS=Homo sapiens OX=9606 GN=MYH9 PE=1 SV=4	P35579	1916	S	EVS(0.011)S(0.989)LKNK	2	0.988548	8.56e-109	167.23	142.21	127.83	-0.45812	UID474	17.8496	14.7914	15.9901	21.6852	21.4169	21.666	18.129	18.3691	16.3453	|	3.83557	6.62553	5.67586	5.37898	0.0224044	1.64967	|	0.279383	3.57768	0.355214	1.40409	0.3256	0.487315
sp|P35579|MYH9_HUMAN	FVVPRRMARKGAGDGSDEEVDGKADGAEAKP	sp|P35579|MYH9_HUMAN Myosin-9 OS=Homo sapiens OX=9606 GN=MYH9 PE=1 SV=4	P35579	1943	S	KGAGDGS(1)DEEVDGKADGAEAKPAE	4	1	1.53e-182	206.83	198.14	119.75	-0.38377	UID475	18.759	16.764	17.9267	18.9296	18.4763	18.6262	18.8618	18.066	18.34	|	0.170637	1.71235	0.699532	0.860839	0.197333	0.7048	|	0.102757	1.30206	0.413286	0.606035	0.233773	0.631205
sp|P35579|MYH9_HUMAN	RQLEEAEEEAQRANASRRKLQRELEDATETA	sp|P35579|MYH9_HUMAN Myosin-9 OS=Homo sapiens OX=9606 GN=MYH9 PE=1 SV=4	P35579	1892	S	QLEEAEEEAQRANAS(1)RR	4	1	6.95e-36	120.75	96.736	102.48	-0.71103	UID476	11.7276	11.1377	11.7074	13.2795	13.2768	13.2951	12.1795	12.1711	11.8115	|	1.55184	2.13914	1.58769	1.75956	0.0114687	1.94049	|	0.451913	1.03339	0.104095	0.529799	0.189848	0.721593
sp|P35611|ADDA_HUMAN	PGKSPSKKKKKFRTPSFLKKSKKKSDS____	sp|P35611|ADDA_HUMAN Alpha-adducin OS=Homo sapiens OX=9606 GN=ADD1 PE=1 SV=2;sp|P35612|ADDB_HUMAN Beta-adducin OS=Homo sapiens OX=9606 GN=ADD2 PE=1 SV=3	P35611	726	S	FRT(0.011)PS(0.989)FLK	3	0.988638	6.35e-05	103.7	20.951	67.334	0.64788	UID477	16.7171	14.2753	15.2071	17.0692	16.1067	16.9439	16.9972	16.295	16.0222	|	0.352118	1.83134	1.73674	1.30673	0.111844	0.951387	|	0.280163	2.01969	0.815088	1.03831	0.181016	0.742282
sp|P35611|ADDA_HUMAN	LLNPEKYKAKSRSPGSPVGEGTGSPPKWQIG	sp|P35611|ADDA_HUMAN Alpha-adducin OS=Homo sapiens OX=9606 GN=ADD1 PE=1 SV=2	P35611	358	S	S(0.004)PGS(0.995)PVGEGT(0.001)GSPPK	2	0.995347	2.05e-28	120.53	97.3	91.441	1.4936	UID481	13.8406	10.9204	12.1577	12.9924	13.333	13.0598	13.2952	14.3214	12.446	|	-0.848156	2.41266	0.902155	0.82222	0.474852	0.323441	|	-0.545386	3.40101	0.288387	1.048	0.474848	0.323446
sp|P35658|NU214_HUMAN	VQKSPRITPPAAKPGSPQAKSLQPAVAEKQG	sp|P35658|NU214_HUMAN Nuclear pore complex protein Nup214 OS=Homo sapiens OX=9606 GN=NUP214 PE=1 SV=2	P35658	678	S	ITPPAAKPGS(1)PQAK	4	1	4.75e-18	112.3	97.327	112.3	-0.64422	UID483	13.5387	12.1807	12.8297	14.4108	14.2671	14.2122	13.816	13.4728	12.5815	|	0.872108	2.08642	1.38247	1.447	0.0544001	1.2644	|	0.277309	1.29216	-0.248192	0.440427	0.4327	0.363813
sp|P36871|PGM1_HUMAN	IIRKIKAIGGIILTASHNPGGPNGDFGIKFN	sp|P36871|PGM1_HUMAN Phosphoglucomutase-1 OS=Homo sapiens OX=9606 GN=PGM1 PE=1 SV=3	P36871	117	S	AIGGIILTAS(1)HNPGGPNGDFGIK	3	0.999842	0	282.31	255.04	279.15	-0.74681	UID486	19.5306	16.536	16.3188	16.8647	15.5577	15.4584	19.1249	17.2132	16.3359	|	-2.66588	-0.978257	-0.860379	-1.50151	0.123517	0.908274	|	-0.405653	0.677248	0.0171604	0.0962518	0.788872	0.102994
sp|P37837|TALDO_HUMAN	____________MSSSPVKRQRMESALDQLK	sp|P37837|TALDO_HUMAN Transaldolase OS=Homo sapiens OX=9606 GN=TALDO1 PE=1 SV=2	P37837	4	S	S(0.016)S(0.138)S(0.846)PVKR	2	0.84632	0.00177493	66.073	44.919	63.565	-0.86257	UID489	20.3382	20.2713	19.5826	21.0849	21.7005	21.2533	20.3339	20.9106	20.1185	|	0.746706	1.42926	1.67071	1.28223	0.0435439	1.36107	|	-0.0043602	0.639366	0.535841	0.390282	0.189682	0.721974
sp|P40763|STAT3_HUMAN	CVTPTTCSNTIDLPMSPRTLDSLMQFGNNGE	sp|P40763|STAT3_HUMAN Signal transducer and activator of transcription 3 OS=Homo sapiens OX=9606 GN=STAT3 PE=1 SV=2	P40763	727	S	FICVTPTTCSNTIDLPMS(1)PR	3	0.999508	2.8e-40	121.74	105.86	105.38	0.074939	UID491	13.5793	12.9554	13.0299	13.9721	14.0445	13.5624	13.4661	14.0061	12.5844	|	0.392766	1.08907	0.532454	0.671428	0.0873815	1.05858	|	-0.113239	1.05065	-0.445486	0.163975	0.752343	0.123584
sp|P40818|UBP8_HUMAN	PAERDREPSKLKRSYSSPDITQAIQEEEKRK	sp|P40818|UBP8_HUMAN Ubiquitin carboxyl-terminal hydrolase 8 OS=Homo sapiens OX=9606 GN=USP8 PE=1 SV=1	P40818	718	S	S(0.005)YS(0.969)S(0.026)PDITQAIQEEEKR	3	0.96899	2.59e-06	72.644	55.705	69.922	2.2713	UID492	13.8959	12.0014	12.9944	13.6213	13.1993	13.5016	13.7243	13.324	12.6413	|	-0.27461	1.19795	0.507217	0.476851	0.378798	0.421592	|	-0.171559	1.32267	-0.353065	0.266014	0.666047	0.176495
sp|P41218|MNDA_HUMAN	VGLAAPAPTARNKLTSEARGRIPVAQKRKTP	sp|P41218|MNDA_HUMAN Myeloid cell nuclear differentiation antigen OS=Homo sapiens OX=9606 GN=MNDA PE=1 SV=1	P41218	124	S	NKLT(0.097)S(0.903)EAR	3	0.902865	0.00220581	86.014	56.247	86.014	-0.25942	UID493	14.5015	11.9597	11.9344	15.1017	15.5882	16.4978	14.6986	15.0153	14.1922	|	0.600266	3.62848	4.56341	2.93072	0.133905	0.873204	|	0.197132	3.05561	2.25779	1.83684	0.163723	0.78589
sp|P42167|LAP2B_HUMAN	LYEKKLLKLREQGTESRSSTPLPTISSSAEN	sp|P42167|LAP2B_HUMAN Lamina-associated polypeptide 2, isoforms beta/gamma OS=Homo sapiens OX=9606 GN=TMPO PE=1 SV=2;sp|P42166|LAP2A_HUMAN Lamina-associated polypeptide 2, isoform alpha OS=Homo sapiens OX=9606 GN=TMPO PE=1 SV=2	P42167	156	S	EQGT(0.002)ES(0.998)R	2	0.998331	1.63e-10	81.525	24.609	81.525	0.38435	UID494	14.1951	11.8111	12.2352	12.7281	12.564	11.9894	13.4472	13.9079	12.404	|	-1.46705	0.752913	-0.245848	-0.319995	0.667558	0.175511	|	-0.74793	2.09683	0.168764	0.505888	0.607535	0.216429
sp|P42331|RHG25_HUMAN	ALSSQACDSKGDTLASPNSETGPGKKNSGEE	sp|P42331|RHG25_HUMAN Rho GTPase-activating protein 25 OS=Homo sapiens OX=9606 GN=ARHGAP25 PE=1 SV=2	P42331	533	S	GDTLAS(1)PNSETGPGKK	4	0.999998	4.4e-73	160.55	144.78	160.55	0.36582	UID498	16.5636	14.1863	13.7377	16.3996	15.6781	16.034	16.7629	16.1026	15.2207	|	-0.163973	1.49178	2.29629	1.20803	0.237256	0.624783	|	0.199358	1.9163	1.48301	1.19956	0.145443	0.837306
sp|P42331|RHG25_HUMAN	GEGHRRTMSQDLRQLSDSQRTSTYDNVPSLP	sp|P42331|RHG25_HUMAN Rho GTPase-activating protein 25 OS=Homo sapiens OX=9606 GN=ARHGAP25 PE=1 SV=2	P42331	494	S	QLS(0.969)DS(0.031)QR	2	0.968514	0.00104443	108.15	15.049	108.15	0.78579	UID499	13.9248	11.1389	11.4127	13.8722	13.4599	13.1479	14.9262	14.8416	13.4277	|	-0.052618	2.32103	1.73514	1.33452	0.202505	0.693565	|	1.00139	3.7027	2.01498	2.23969	0.104671	0.980174
sp|P42331|RHG25_HUMAN	PSSEAKAGEGHRRTMSQDLRQLSDSQRTSTY	sp|P42331|RHG25_HUMAN Rho GTPase-activating protein 25 OS=Homo sapiens OX=9606 GN=ARHGAP25 PE=1 SV=2	P42331	487	S	T(0.032)MS(0.968)QDLR	2	0.96837	0.00825511	79.128	14.859	79.128	-0.35573	UID500	15.3899	13.3611	14.0399	15.9028	16.0353	16.343	15.3311	15.6431	14.3855	|	0.512876	2.67417	2.30315	1.83007	0.111197	0.953906	|	-0.0588083	2.28197	0.345596	0.856254	0.357627	0.44657
sp|P42331|RHG25_HUMAN	RDHEVLFPKSKDIPLSPPAQKNDPKKAPVAR	sp|P42331|RHG25_HUMAN Rho GTPase-activating protein 25 OS=Homo sapiens OX=9606 GN=ARHGAP25 PE=1 SV=2	P42331	362	S	SKDIPLS(1)PPAQKNDPK	4	0.999999	9.08e-19	103.95	83.29	103.95	0.25217	UID501	12.6048	11.6807	12.5364	15.1919	15.7059	15.4326	13.5263	14.3913	12.9751	|	2.58716	4.02519	2.89621	3.16952	0.0184875	1.73312	|	0.92147	2.7106	0.438691	1.35692	0.188549	0.724575
sp|P42768|WASP_HUMAN	DITSSRYRGLPAPGPSPADKKRSGKKKISKA	sp|P42768|WASP_HUMAN Wiskott-Aldrich syndrome protein OS=Homo sapiens OX=9606 GN=WAS PE=1 SV=4	P42768	221	S	GLPAPGPS(1)PADKKR	4	1	0.00111061	62.165	41.212	62.165	-0.22302	UID504	11.8077	10.6711	10.4913	12.806	13.403	13.2472	11.4616	12.009	10.8265	|	0.998348	2.73191	2.75592	2.16206	0.0654095	1.18436	|	-0.346095	1.33792	0.335297	0.442376	0.461192	0.336119
sp|P43243|MATR3_HUMAN	GIDLLKKDKSRKRSYSPDGKESPSDKKSKTD	sp|P43243|MATR3_HUMAN Matrin-3 OS=Homo sapiens OX=9606 GN=MATR3 PE=1 SV=2	P43243	598	S	SYS(0.999)PDGKESPSDKK	4	0.999256	4.82e-18	107.75	85.298	91.457	0.7797	UID508	18.1974	16.2623	17.4679	18.1075	17.4707	17.9773	18.1716	17.5409	17.7318	|	-0.0899067	1.20841	0.509485	0.542662	0.284961	0.545215	|	-0.0258121	1.27855	0.263988	0.505576	0.329377	0.482307
sp|P43307|SSRA_HUMAN	KASPRRLPRKRAQKRSVGSDE__________	sp|P43307|SSRA_HUMAN Translocon-associated protein subunit alpha OS=Homo sapiens OX=9606 GN=SSR1 PE=1 SV=3	P43307	281	S	AQKRS(1)VGSDE	3	0.999926	0.00627253	75.102	68.569	61.423	1.6204	UID511	14.0935	13.5661	12.8586	14.5438	15.0104	15.2038	14.0033	14.0725	14.172	|	0.450317	1.44439	2.34517	1.41329	0.122887	0.910494	|	-0.0902462	0.506413	1.31332	0.576495	0.292063	0.534524
sp|P43405|KSYK_HUMAN	HPATWSAGGIISRIKSYSFPKPGHRKSSPAQ	sp|P43405|KSYK_HUMAN Tyrosine-protein kinase SYK OS=Homo sapiens OX=9606 GN=SYK PE=1 SV=1	P43405	295	S	IKS(0.865)YS(0.135)FPKPGHR	4	0.865175	0.00377215	53.403	40.303	53.403	-0.97022	UID512	12.7613	11.6984	12.5199	15.8982	15.7983	14.9354	13.5524	14.0691	12.4025	|	3.13685	4.09988	2.41553	3.21742	0.0222311	1.65304	|	0.791106	2.37067	-0.117427	1.01478	0.297483	0.526537
sp|P43405|KSYK_HUMAN	ATWSAGGIISRIKSYSFPKPGHRKSSPAQGN	sp|P43405|KSYK_HUMAN Tyrosine-protein kinase SYK OS=Homo sapiens OX=9606 GN=SYK PE=1 SV=1	P43405	297	S	IKS(0.141)YS(0.859)FPKPGHR	4	0.858664	0.00880432	47.915	20.707	45.864	-1.3962	UID513	12.5812	11.6275	12.4383	15.3061	15.2887	14.6648	12.8982	13.6735	12.659	|	2.72484	3.66119	2.22646	2.87083	0.0207931	1.68208	|	0.316942	2.046	0.220713	0.861217	0.283584	0.547318
sp|P45379|TNNT2_HUMAN	EEEEAKEAEDGPMEESKPKPRSFMPNLVPPK	sp|P45379|TNNT2_HUMAN Troponin T, cardiac muscle OS=Homo sapiens OX=9606 GN=TNNT2 PE=1 SV=3	P45379	73	S	EAEDGPMEES(1)K	4	1	0.000181057	66.989	51.444	66.989	0.99382	UID514	14.1696	12.7288	12.8931	14.7047	14.084	13.9034	14.5036	13.8827	13.2066	|	0.535102	1.35514	1.01032	0.966854	0.0554702	1.25594	|	0.334027	1.1539	0.313463	0.600465	0.162277	0.789744
sp|P45974|UBP5_HUMAN	AEAAMDISEGRSAADSISESVPVGPKVRDGP	sp|P45974|UBP5_HUMAN Ubiquitin carboxyl-terminal hydrolase 5 OS=Homo sapiens OX=9606 GN=USP5 PE=1 SV=2	P45974	783	S	S(0.003)AADS(0.994)IS(0.002)ESVPVGPK	3	0.994286	5.79e-62	157.58	137.74	157.58	0.60841	UID516	13.1933	11.5109	12.2477	14.2633	14.1111	14.0848	13.554	13.3125	12.7848	|	1.06993	2.60022	1.83709	1.83575	0.0533195	1.27311	|	0.360649	1.80155	0.537099	0.899764	0.185848	0.730841
sp|P46940|IQGA1_HUMAN	AIRDAKTPDKMKKSKSVKEDSNLTLQEKKEK	sp|P46940|IQGA1_HUMAN Ras GTPase-activating-like protein IQGAP1 OS=Homo sapiens OX=9606 GN=IQGAP1 PE=1 SV=1	P46940	1443	S	S(1)VKEDSNLTLQEK	3	0.99994	1.12e-264	256.11	170.88	195.97	0.74603	UID520	17.0749	15.3902	15.7172	19.1695	19.095	19.0458	17.1893	17.1141	15.9778	|	2.09459	3.70484	3.32864	3.04269	0.0246084	1.60892	|	0.114367	1.72391	0.2606	0.699624	0.306457	0.51363
sp|P49006|MRP_HUMAN	KKKFSFKKPFKLSGLSFKRNRKEGGGDSSAS	sp|P49006|MRP_HUMAN MARCKS-related protein OS=Homo sapiens OX=9606 GN=MARCKSL1 PE=1 SV=2	P49006	104	S	LSGLS(1)FKR	3	0.999941	0.00504618	85.533	33.043	75.509	0.19945	UID526	15.4705	13.5507	15.7212	16.5121	16.6439	16.8617	15.4538	16.4078	15.4115	|	1.04161	3.09311	1.14046	1.75839	0.119074	0.924183	|	-0.0166502	2.8571	-0.309754	0.843566	0.491596	0.308392
sp|P49023|PAXI_HUMAN	SSPQRVTSTQQQTRISASSATRELDELMASL	sp|P49023|PAXI_HUMAN Paxillin OS=Homo sapiens OX=9606 GN=PXN PE=1 SV=3	P49023	258	S	IS(0.993)AS(0.007)S(0.001)ATR	2	0.992646	0.00244712	100.79	58.476	100.79	-0.28991	UID531	14.4348	11.6027	11.8556	15.0182	15.2739	15.1243	14.5841	14.8792	13.0507	|	0.58342	3.67112	3.26875	2.50777	0.122506	0.911844	|	0.149258	3.27645	1.19516	1.54029	0.235749	0.627549
sp|P49023|PAXI_HUMAN	QDEGGFMAQGKTGSSSPPGGPPKPGSQLDSM	sp|P49023|PAXI_HUMAN Paxillin OS=Homo sapiens OX=9606 GN=PXN PE=1 SV=3	P49023	322	S	T(0.023)GS(0.017)S(0.119)S(0.841)PPGGPPKPGSQLDSMLGSLQSDLNK	4	0.840894	0	306.14	287.02	306.14	0.60289	UID535	15.0535	14.1906	13.9361	14.4105	14.3324	14.5735	14.6075	14.8663	14.2214	|	-0.643051	0.141789	0.637384	0.0453742	0.914245	0.0389376	|	-0.445998	0.675716	0.285275	0.171664	0.653631	0.184668
sp|P49023|PAXI_HUMAN	SAKTSSVSNPQDSVGSPCSRVGEEEHVYSFP	sp|P49023|PAXI_HUMAN Paxillin OS=Homo sapiens OX=9606 GN=PXN PE=1 SV=3	P49023	106	S	TSSVSNPQDS(0.008)VGS(0.774)PCS(0.218)R	3	0.773888	8.61e-10	79.942	67.919	79.942	-2.5563	UID536	12.4923	11.7702	11.3264	12.6331	12.6918	12.4006	12.6978	13.0674	11.5318	|	0.140852	0.921599	1.07416	0.712203	0.132706	0.877111	|	0.205557	1.29721	0.205391	0.569385	0.258134	0.588155
sp|P49591|SYSC_HUMAN	IEQEPSKKQKKQHEGSKKKAAARDVTLENRL	sp|P49591|SYSC_HUMAN Serine--tRNA ligase, cytoplasmic OS=Homo sapiens OX=9606 GN=SARS PE=1 SV=3	P49591	491	S	QHEGS(1)KKK	4	1	0.0108271	60.434	45.872	60.434	1.2745	UID540	14.4039	12.5853	13.108	16.9423	16.9157	17.5991	14.9553	15.0145	11.7858	|	2.53832	4.33033	4.49119	3.78661	0.0262484	1.5809	|	0.551388	2.42916	-1.32217	0.552792	0.660487	0.180136
sp|Q9Y6R0|NUMBL_HUMAN	IPRRHAPLEQLVRQGSFRGFPALSQKNSPFK	sp|Q9Y6R0|NUMBL_HUMAN Numb-like protein OS=Homo sapiens OX=9606 GN=NUMBL PE=1 SV=1;sp|P49757|NUMB_HUMAN Protein numb homolog OS=Homo sapiens OX=9606 GN=NUMB PE=1 SV=2	Q9Y6R0	305	S	QGS(1)FRGFPALSQK	3	1	4.41e-07	84.14	63.302	84.14	-0.50803	UID541	13.6337	12.6286	13.5764	14.6654	15.5678	15.6801	13.5684	14.8308	13.9927	|	1.03171	2.93923	2.10375	2.0249	0.066952	1.17424	|	-0.0652456	2.20223	0.416306	0.851097	0.342541	0.465287
sp|P49840|GSK3A_HUMAN	DFGSAKQLVRGEPNVSYICSRYYRAPELIFG	sp|P49840|GSK3A_HUMAN Glycogen synthase kinase-3 alpha OS=Homo sapiens OX=9606 GN=GSK3A PE=1 SV=2;sp|P49841|GSK3B_HUMAN Glycogen synthase kinase-3 beta OS=Homo sapiens OX=9606 GN=GSK3B PE=1 SV=2	P49840	278	S	GEPNVS(1)YICSR	2	0.999996	4.53e-31	143.24	99.43	128.03	-0.20485	UID542	13.8382	13.7743	13.8765	14.4043	14.9771	14.0505	14.2128	15.2477	13.9195	|	0.566058	1.20283	0.174011	0.647633	0.163328	0.786938	|	0.374581	1.4734	0.0429983	0.630325	0.282152	0.549516
sp|P49914|MTHFS_HUMAN	____MAAAAVSSAKRSLRGELKQRLRAMSAE	sp|P49914|MTHFS_HUMAN 5-formyltetrahydrofolate cyclo-ligase OS=Homo sapiens OX=9606 GN=MTHFS PE=1 SV=2	P49914	12	S	S(1)LRGELK	3	1	0.0247179	65.347	8.7838	65.347	-0.23878	UID548	12.6799	10.6576	10.8319	14.5359	13.8639	14.4153	12.5294	11.8821	11.8124	|	1.856	3.20631	3.58348	2.88193	0.0315505	1.50099	|	-0.15056	1.22452	0.980556	0.684839	0.247325	0.606732
sp|P50552|VASP_HUMAN	PGLAAAIAGAKLRKVSKQEEASGGPTAPKAE	sp|P50552|VASP_HUMAN Vasodilator-stimulated phosphoprotein OS=Homo sapiens OX=9606 GN=VASP PE=1 SV=3	P50552	239	S	KVS(1)KQEEASGGPTAPK	4	1	3e-149	213.48	180.93	213.48	0.24803	UID549	15.4663	14.6679	14.4646	16.7221	17.51	17.3807	15.459	16.2674	15.0067	|	1.25587	2.84209	2.91607	2.33801	0.0496768	1.30385	|	-0.00728416	1.59956	0.542068	0.711447	0.270387	0.568013
sp|P50552|VASP_HUMAN	VPAQSESVRRPWEKNSTTLPRMKSSSSVTTS	sp|P50552|VASP_HUMAN Vasodilator-stimulated phosphoprotein OS=Homo sapiens OX=9606 GN=VASP PE=1 SV=3	P50552	314	S	RPWEKNS(0.967)T(0.031)T(0.001)LPR	3	0.96743	5.17e-09	100.41	76.369	100.41	-0.49302	UID555	15.159	14.6935	14.8066	17.8862	18.2172	18.3796	15.6948	16.0519	15.3149	|	2.72723	3.52363	3.57298	3.27461	0.00693177	2.15916	|	0.535828	1.35839	0.508338	0.800852	0.102888	0.987634
sp|P50552|VASP_HUMAN	ANQEEPEARVPAQSESVRRPWEKNSTTLPRM	sp|P50552|VASP_HUMAN Vasodilator-stimulated phosphoprotein OS=Homo sapiens OX=9606 GN=VASP PE=1 SV=3	P50552	305	S	VPAQSES(1)VRRPWEK	4	0.99997	1.23e-64	164.57	133.8	164.57	-1.3865	UID556	16.281	15.0564	15.9148	18.5082	19.5875	19.3038	16.618	17.0347	16.0328	|	2.22713	4.53114	3.389	3.38242	0.0365597	1.437	|	0.33696	1.97829	0.11797	0.811072	0.30117	0.521188
sp|P50749|RASF2_HUMAN	LKPLQEDTPQLMRTRSDVGVRRRGNVRTPSD	sp|P50749|RASF2_HUMAN Ras association domain-containing protein 2 OS=Homo sapiens OX=9606 GN=RASSF2 PE=1 SV=1	P50749	145	S	T(0.179)RS(0.821)DVGVR	3	0.820704	0.00705643	74.962	46.753	74.962	0.40037	UID558	13.0416	12.8708	12.8582	15.4982	16.2392	15.5982	13.1253	13.6939	11.9974	|	2.45658	3.36842	2.73998	2.855	0.00878887	2.05607	|	0.0836906	0.823095	-0.860788	0.0153325	0.977757	0.0097692
sp|P51149|RAB7A_HUMAN	VTMQIWDTAGQERFQSLGVAFYRGADCCVLV	sp|P51149|RAB7A_HUMAN Ras-related protein Rab-7a OS=Homo sapiens OX=9606 GN=RAB7A PE=1 SV=1	P51149	72	S	FQS(1)LGVAFYR	3	1	4.33e-92	190.1	151.8	70.089	0.36862	UID559	19.0492	15.6299	15.8399	18.4092	18.3617	18.5288	19.2198	19.2688	17.7028	|	-0.639957	2.73188	2.68889	1.5936	0.289749	0.537978	|	0.170591	3.6389	1.86285	1.89078	0.19959	0.699861
sp|P51397|DAP1_HUMAN	______________MSSPPEGKLETKAGHPP	sp|P51397|DAP1_HUMAN Death-associated protein 1 OS=Homo sapiens OX=9606 GN=DAP PE=1 SV=3	P51397	2	S	S(0.883)S(0.117)PPEGKLETK	2	0.88283	5.76e-14	90.108	65.255	90.108	0.19769	UID560	16.3607	15.7654	16.4505	16.2158	17.3345	16.6213	16.1132	17.5014	16.2894	|	-0.144878	1.5691	0.170824	0.531682	0.418993	0.377793	|	-0.247465	1.73608	-0.161102	0.442506	0.564773	0.248126
sp|P51531|SMCA2_HUMAN	EKAKKRRGRPPAEKLSPNPPKLTKQMNAIID	sp|P51531|SMCA2_HUMAN Probable global transcription activator SNF2L2 OS=Homo sapiens OX=9606 GN=SMARCA2 PE=1 SV=2	P51531	1377	S	GRPPAEKLS(1)PNPPK	4	1	1.11e-10	86.488	57.856	85.563	0.076248	UID562	15.9069	14.1173	14.0177	15.5445	14.8711	15.292	15.8198	15.0238	14.5293	|	-0.362386	0.753769	1.27432	0.555234	0.369077	0.432883	|	-0.0870371	0.906523	0.51163	0.443705	0.264271	0.577951
sp|P51608|MECP2_HUMAN	SEGSGSAPAVPEASASPKQRRSIIRDRGPMY	sp|P51608|MECP2_HUMAN Methyl-CpG-binding protein 2 OS=Homo sapiens OX=9606 GN=MECP2 PE=1 SV=1	P51608	80	S	AETSEGSGSAPAVPEAS(0.014)AS(0.986)PK	3	0.985883	1.24e-84	157.9	148.86	157.9	-0.11054	UID565	13.8447	11.7652	12.3512	13.5444	13.4319	13.2913	13.5982	13.3187	12.7482	|	-0.300344	1.66673	0.9401	0.768828	0.312521	0.505121	|	-0.246537	1.55352	0.396998	0.567994	0.393576	0.404972
sp|P51610|HCFC1_HUMAN	__________MASAVSPANLPAVLLQPRWKR	sp|P51610|HCFC1_HUMAN Host cell factor 1 OS=Homo sapiens OX=9606 GN=HCFC1 PE=1 SV=2	P51610	6	S	AS(0.007)AVS(0.993)PANLPAVLLQPR	2	0.993183	4.28e-157	108.71	81.092	100.54	-0.24913	UID569	12.1847	11.2989	12.7099	12.9002	12.5728	12.4271	12.3448	12.3616	12.0394	|	0.715549	1.27391	-0.282843	0.568871	0.337932	0.47117	|	0.160165	1.06278	-0.670512	0.184143	0.748224	0.125969
sp|P51610|HCFC1_HUMAN	PVPGPSVPPPEELQVSPGPRQQLPPRQLLQS	sp|P51610|HCFC1_HUMAN Host cell factor 1 OS=Homo sapiens OX=9606 GN=HCFC1 PE=1 SV=2	P51610	1507	S	AVTTVTQSTPVPGPSVPPPEELQVS(0.999)PGPR	5	0.999424	5.08e-71	123.54	113.02	66.252	0.18022	UID571	14.9301	13.643	14.112	15.4271	15.1398	15.1668	14.7837	14.6588	14.1931	|	0.497025	1.49688	1.0548	1.01623	0.0723453	1.14059	|	-0.146377	1.01587	0.0810318	0.316842	0.466968	0.330713
sp|P51858|HDGF_HUMAN	EKGALKRRAGDLLEDSPKRPKEAENPEGEEK	sp|P51858|HDGF_HUMAN Hepatoma-derived growth factor OS=Homo sapiens OX=9606 GN=HDGF PE=1 SV=1	P51858	165	S	RAGDLLEDS(1)PKRPK	5	1	4.22e-140	207.16	183.11	55.33	0.91058	UID578	21.6621	19.2513	20.1599	21.3975	20.752	20.8135	21.5827	20.9484	20.1939	|	-0.264652	1.50065	0.653543	0.629846	0.34204	0.465923	|	-0.079443	1.69703	0.0339565	0.550513	0.438852	0.357682
sp|P52594|AGFG1_HUMAN	DSAPTLHLNKGTPSQSPVVGRSQGQQQEKKQ	sp|P52594|AGFG1_HUMAN Arf-GAP domain and FG repeat-containing protein 1 OS=Homo sapiens OX=9606 GN=AGFG1 PE=1 SV=2	P52594	181	S	GT(0.001)PS(0.038)QS(0.961)PVVGR	2	0.96097	5.6e-08	101.71	61.36	101.71	0.42467	UID580	12.5052	12.0988	12.8204	12.395	12.8462	11.9766	11.905	11.7323	11.4269	|	-0.110192	0.74742	-0.843782	-0.0688515	0.894706	0.0483196	|	-0.600218	-0.366419	-1.39353	-0.786721	0.127021	0.896123
sp|P53396|ACLY_HUMAN	PAKKAKPAMPQDSVPSPRSLQGKSTTLFSRH	sp|P53396|ACLY_HUMAN ATP-citrate synthase OS=Homo sapiens OX=9606 GN=ACLY PE=1 SV=3	P53396	481	S	AKPAMPQDSVPS(1)PR	3	0.999995	3.99e-64	161.86	142.14	161.86	-0.27877	UID581	18.3194	17.1819	17.2859	19.0704	18.612	18.7966	18.4999	18.0185	17.6036	|	0.751019	1.43003	1.51068	1.23058	0.0362535	1.44065	|	0.180477	0.836567	0.317661	0.444902	0.155854	0.807282
sp|P53396|ACLY_HUMAN	NASGSTSTPAPSRTASFSESRADEVAPAKKA	sp|P53396|ACLY_HUMAN ATP-citrate synthase OS=Homo sapiens OX=9606 GN=ACLY PE=1 SV=3	P53396	455	S	T(0.001)AS(0.999)FS(0.001)ESRADEVAPAK	3	0.998606	6.82e-131	204.31	180.47	148.89	0.77016	UID582	18.1407	15.4243	16.1733	17.9073	17.2975	17.7252	18.185	17.6745	17.1696	|	-0.233358	1.87321	1.55192	1.06392	0.24592	0.609207	|	0.0442944	2.25023	0.996286	1.09694	0.228076	0.641921
sp|P53396|ACLY_HUMAN	SGSTSTPAPSRTASFSESRADEVAPAKKAKP	sp|P53396|ACLY_HUMAN ATP-citrate synthase OS=Homo sapiens OX=9606 GN=ACLY PE=1 SV=3	P53396	457	S	TAS(0.106)FS(0.894)ESR	2	0.893959	2.18e-72	182.4	83.77	182.4	0.40295	UID583	16.6002	12.6935	13.2801	15.0249	14.5849	14.8778	16.2679	15.7721	14.2685	|	-1.57524	1.89142	1.59769	0.637956	0.623458	0.205193	|	-0.332294	3.07865	0.988394	1.24492	0.336628	0.47285
sp|P53999|TCP4_HUMAN	QKTGETSRALSSSKQSSSSRDDNMFQIGKMR	sp|P53999|TCP4_HUMAN Activated RNA polymerase II transcriptional coactivator p15 OS=Homo sapiens OX=9606 GN=SUB1 PE=1 SV=3	P53999	55	S	QS(0.788)S(0.146)S(0.028)S(0.039)RDDNMFQIGK	3	0.788103	1.6e-18	99.059	84.587	99.059	-1.225	UID585	13.2893	13.2125	12.4203	15.6884	15.0168	15.0104	14.4517	13.6884	12.6855	|	2.39906	1.80436	2.59005	2.26449	0.0107393	1.96902	|	1.16243	0.475908	0.265191	0.634509	0.143923	0.84187
sp|P54727|RD23B_HUMAN	QEKPAEKPAETPVATSPTATDSTSGDSSRSN	sp|P54727|RD23B_HUMAN UV excision repair protein RAD23 homolog B OS=Homo sapiens OX=9606 GN=RAD23B PE=1 SV=1	P54727	160	S	QEKPAEKPAETPVAT(0.004)S(0.995)PT(0.001)ATDSTSGDSSR	4	0.994906	1.42e-164	184.36	158.52	184.36	0.3465	UID589	15.236	12.8638	12.7594	16.0328	16.14	16.312	15.5972	15.5993	14.1605	|	0.796784	3.27619	3.55257	2.54185	0.101116	0.995181	|	0.361195	2.73546	1.40109	1.49925	0.160857	0.793561
sp|P57682|KLF3_HUMAN	PSVIVQPGKRPLPVESPDTQRKRRIHRCDYD	sp|P57682|KLF3_HUMAN Krueppel-like factor 3 OS=Homo sapiens OX=9606 GN=KLF3 PE=1 SV=1	P57682	250	S	RPLPVES(0.898)PDT(0.102)QR	3	0.898136	2.33e-36	147.64	124.75	147.64	-0.7797	UID594	15.234	13.5218	14.1259	15.0002	14.7564	15.0165	15.0836	14.6184	13.9962	|	-0.23378	1.23455	0.890563	0.630446	0.290974	0.536146	|	-0.150393	1.0966	-0.129689	0.272171	0.576992	0.23883
sp|P57737|CORO7_HUMAN	VSKFRHTEARPPRRESWISDIRAGTAPSCRN	sp|P57737|CORO7_HUMAN Coronin-7 OS=Homo sapiens OX=9606 GN=CORO7 PE=1 SV=2	P57737	21	S	RES(1)WISDIR	3	0.99997	0.00354554	76.655	38.021	76.655	-0.38948	UID595	12.399	10.1654	11.0405	12.4355	11.6903	12.1002	11.8385	11.0749	10.9051	|	0.0365028	1.52485	1.05971	0.873687	0.185222	0.732309	|	-0.560503	0.909535	-0.135408	0.071208	0.885473	0.0528245
sp|P57737|CORO7_HUMAN	STSGIGTSPSLRSLQSLLGPSSKFRHAQGTV	sp|P57737|CORO7_HUMAN Coronin-7 OS=Homo sapiens OX=9606 GN=CORO7 PE=1 SV=2	P57737	465	S	SLQS(1)LLGPSSK	2	0.999977	6.25e-13	116.84	81.95	116.84	0.20618	UID596	13.8165	12.8588	13.1403	14.2991	15.5057	14.1868	14.0787	16.0853	14.1012	|	0.482653	2.64688	1.04648	1.392	0.164833	0.782955	|	0.262168	3.22653	0.960903	1.4832	0.23922	0.621203
sp|P60174|TPIS_HUMAN	KFFVGGNWKMNGRKQSLGELIGTLNAAKVPA	sp|P60174|TPIS_HUMAN Triosephosphate isomerase OS=Homo sapiens OX=9606 GN=TPI1 PE=1 SV=3	P60174	58	S	KQS(1)LGELIGTLNAAK	3	1	2.17e-72	166.06	145.68	166.06	-0.49456	UID601	13.4785	12.7675	12.9815	13.3245	13.9471	13.4035	12.9577	13.8775	13.0879	|	-0.154055	1.17957	0.421995	0.482502	0.337896	0.471217	|	-0.52078	1.10995	0.106378	0.23185	0.67369	0.17154
sp|P61006|RAB8A_HUMAN	KAKMDKKLEGNSPQGSNQGVKITPDQQKRSS	sp|P61006|RAB8A_HUMAN Ras-related protein Rab-8A OS=Homo sapiens OX=9606 GN=RAB8A PE=1 SV=1	P61006	185	S	KLEGNS(0.001)PQGS(0.999)NQGVK	3	0.999175	0.020553	50.387	34.795	50.387	2.5527	UID602	12.1593	10.8727	10.8145	12.0422	12.051	11.7892	11.6667	11.6609	10.8959	|	-0.117097	1.17836	0.974705	0.678657	0.233584	0.631557	|	-0.492636	0.788257	0.0813751	0.125665	0.766734	0.115355
sp|P61019|RAB2A_HUMAN	IKLQIWDTAGQESFRSITRSYYRGAAGALLV	sp|P61019|RAB2A_HUMAN Ras-related protein Rab-2A OS=Homo sapiens OX=9606 GN=RAB2A PE=1 SV=1;sp|Q8WUD1|RAB2B_HUMAN Ras-related protein Rab-2B OS=Homo sapiens OX=9606 GN=RAB2B PE=1 SV=1	P61019	70	S	LQIWDT(0.006)AGQES(0.028)FRS(0.959)IT(0.006)R	3	0.959181	3.41e-19	100.94	74.188	70.453	-0.049906	UID603	15.1208	13.4907	13.9543	15.5018	15.5451	15.3597	15.2938	15.3428	13.9727	|	0.381072	2.05439	1.40539	1.28029	0.119371	0.923102	|	0.173066	1.85211	0.0184231	0.681201	0.365752	0.436813
sp|P61106|RAB14_HUMAN	GVQHKPSAPQGGRLTSEPQPQREGCGC____	sp|P61106|RAB14_HUMAN Ras-related protein Rab-14 OS=Homo sapiens OX=9606 GN=RAB14 PE=1 SV=4	P61106	204	S	LT(0.017)S(0.983)EPQPQR	2	0.983084	4.63e-06	108.47	69.72	108.47	0.75471	UID608	15.4587	13.183	13.4148	15.5011	15.364	15.4768	15.6885	15.3695	14.2976	|	0.0423326	2.18097	2.06202	1.42844	0.175763	0.755073	|	0.229742	2.18643	0.882743	1.09964	0.196043	0.707648
sp|P61978|HNRPK_HUMAN	GGRPMPPSRRDYDDMSPRRGPPPPPPGRGGR	sp|P61978|HNRPK_HUMAN Heterogeneous nuclear ribonucleoprotein K OS=Homo sapiens OX=9606 GN=HNRNPK PE=1 SV=1	P61978	284	S	RDYDDMS(1)PR	2	1	3.09e-05	91.961	73.384	46.606	0.13835	UID609	15.7389	14.2052	14.6313	15.4534	16.1551	15.7124	15.088	15.7284	14.7016	|	-0.28549	1.94993	1.08102	0.915154	0.294807	0.530463	|	-0.650814	1.52322	0.0702839	0.314229	0.67172	0.172812
sp|P62826|RAN_HUMAN	CGNKVDIKDRKVKAKSIVFHRKKNLQYYDIS	sp|P62826|RAN_HUMAN GTP-binding nuclear protein Ran OS=Homo sapiens OX=9606 GN=RAN PE=1 SV=3	P62826	135	S	AKS(1)IVFHR	3	1	0.0473946	43.604	29.602	43.604	-0.043212	UID618	12.5497	12.5215	13.5162	14.9605	14.4469	14.7875	13.6733	12.8242	13.3848	|	2.41081	1.92536	1.27135	1.86917	0.0298063	1.52569	|	1.12357	0.302656	-0.131409	0.431607	0.361612	0.441758
sp|P62937|PPIA_HUMAN	VKEGMNIVEAMERFGSRNGKTSKKITIADCG	sp|P62937|PPIA_HUMAN Peptidyl-prolyl cis-trans isomerase A OS=Homo sapiens OX=9606 GN=PPIA PE=1 SV=2	P62937	147	S	FGS(1)RNGK	3	1	0.053137	46.462	31.311	46.462	0.28545	UID619	13.1309	11.6238	13.3507	14.1025	13.1247	14.7362	14.0199	13.2605	14.07	|	0.971591	1.50082	1.38553	1.28598	0.0152553	1.81658	|	0.888975	1.63666	0.71929	1.08164	0.0616636	1.20997
sp|P63092|GNAS2_HUMAN	AKYFIRDEFLRISTASGDGRHYCYPHFTCAV	sp|P63092|GNAS2_HUMAN Guanine nucleotide-binding protein G(s) subunit alpha isoforms short OS=Homo sapiens OX=9606 GN=GNAS PE=1 SV=1;sp|Q5JWF2|GNAS1_HUMAN Guanine nucleotide-binding protein G(s) subunit alpha isoforms XLas OS=Homo sapiens OX=9606 GN=GNAS P	P63092	352	S	IS(0.001)T(0.014)AS(0.986)GDGR	2	0.985689	0.00620813	77.288	47.621	77.288	-0.70037	UID620	14.5588	12.0643	12.8222	13.3058	13.4049	13.3902	14.4383	14.3287	12.7639	|	-1.253	1.34057	0.567977	0.218515	0.802965	0.0953034	|	-0.120507	2.26444	-0.0582533	0.695226	0.469154	0.328685
sp|P69905|HBA_HUMAN	____________MVLSPADKTNVKAAWGKVG	sp|P69905|HBA_HUMAN Hemoglobin subunit alpha OS=Homo sapiens OX=9606 GN=HBA1 PE=1 SV=2	P69905	4	S	VLS(1)PADKTNVK	3	0.999842	0.00974723	49.627	36.86	49.627	0.36844	UID624	12.5904	11.5026	11.8135	13.4119	13.4366	12.5004	13.034	13.0258	11.6957	|	0.821555	1.93395	0.686918	1.14747	0.10095	0.995893	|	0.443638	1.5232	-0.117837	0.616333	0.328966	0.482849
sp|P78314|3BP2_HUMAN	PTPRKPAFSDMPRAHSFTSKGPGPLLPPPPP	sp|P78314|3BP2_HUMAN SH3 domain-binding protein 2 OS=Homo sapiens OX=9606 GN=SH3BP2 PE=1 SV=2	P78314	225	S	AHS(0.875)FT(0.121)S(0.004)K	3	0.875198	0.0230623	50.04	18.967	50.04	-0.2222	UID625	12.3186	10.6562	11.289	13.375	13.3073	13.3898	12.5309	12.3916	11.5819	|	1.05641	2.65119	2.10073	1.93611	0.0536917	1.27009	|	0.212291	1.73544	0.292821	0.746849	0.270286	0.568176
sp|P78324|SHPS1_HUMAN	LYLVRIRQKKAQGSTSSTRLHEPEKNAREIT	sp|P78324|SHPS1_HUMAN Tyrosine-protein phosphatase non-receptor type substrate 1 OS=Homo sapiens OX=9606 GN=SIRPA PE=1 SV=2	P78324	406	S	AQGST(0.002)S(0.784)S(0.194)T(0.02)RLHEPEK	4	0.784409	2.49e-129	200.99	170.42	200.99	0.42048	UID627	12.2409	11.1092	9.79015	15.9931	15.5768	14.4376	13.7172	12.9873	11.0673	|	3.7522	4.4676	4.6474	4.28907	0.00403883	2.39374	|	1.47631	1.87802	1.27715	1.54383	0.0128499	1.8911
sp|P78324|SHPS1_HUMAN	YLVRIRQKKAQGSTSSTRLHEPEKNAREITQ	sp|P78324|SHPS1_HUMAN Tyrosine-protein phosphatase non-receptor type substrate 1 OS=Homo sapiens OX=9606 GN=SIRPA PE=1 SV=2	P78324	407	S	AQGSTS(0.003)S(0.988)T(0.009)R	2	0.988117	6.33e-29	149.94	64.783	144.7	0.30612	UID628	15.373	11.8908	12.547	17.0016	16.7764	16.9238	15.5749	15.3437	13.1444	|	1.62866	4.88556	4.3768	3.63034	0.0696287	1.15721	|	0.201952	3.45288	0.597356	1.41739	0.300566	0.52206
sp|P78371|TCPB_HUMAN	DTDKIKIFGSRVRVDSTAKVAEIEHAEKEKM	sp|P78371|TCPB_HUMAN T-complex protein 1 subunit beta OS=Homo sapiens OX=9606 GN=CCT2 PE=1 SV=4	P78371	260	S	VRVDS(0.996)T(0.004)AK	3	0.995886	0.00596242	76.332	52.243	63.624	0.57666	UID629	15.7478	13.4631	13.6264	16.3885	16.5504	16.6922	15.6306	16.2258	14.4871	|	0.640721	3.0873	3.06581	2.26461	0.108106	0.966149	|	-0.117249	2.76263	0.860756	1.16871	0.30101	0.521419
sp|P83916|CBX1_HUMAN	AHETDKSEGGKRKADSDSEDKGEESKPKKKK	sp|P83916|CBX1_HUMAN Chromobox protein homolog 1 OS=Homo sapiens OX=9606 GN=CBX1 PE=1 SV=1	P83916	89	S	KADS(1)DSEDKGEESKPK	5	0.999524	2.25e-17	97.488	68.353	97.488	0.13365	UID632	17.7144	14.126	16.4363	17.5208	16.7999	17.185	17.7375	16.7811	16.9413	|	-0.193623	2.67396	0.748745	1.07636	0.330241	0.48117	|	0.0230923	2.65512	0.505041	1.06109	0.320026	0.494815
sp|P84103|SRSF3_HUMAN	___________MHRDSCPLDCKVYVGNLGNN	sp|P84103|SRSF3_HUMAN Serine/arginine-rich splicing factor 3 OS=Homo sapiens OX=9606 GN=SRSF3 PE=1 SV=1	P84103	5	S	MHRDS(1)CPLDCK	3	1	8.25e-09	47.666	38.233	46.746	-0.24085	UID635	14.5051	13.8858	12.4506	14.6672	14.0639	14.5222	14.6592	13.5402	13.3848	|	0.162093	0.178109	2.07162	0.803941	0.332333	0.478426	|	0.154087	-0.345543	0.934191	0.247578	0.574541	0.240679
sp|P84103|SRSF3_HUMAN	PPSWGRRPRDDYRRRSPPPRRRSPRRRSFSR	sp|P84103|SRSF3_HUMAN Serine/arginine-rich splicing factor 3 OS=Homo sapiens OX=9606 GN=SRSF3 PE=1 SV=1	P84103	108	S	RRS(1)PPPR	3	1	6.16e-06	114.5	49.843	114.5	-0.23023	UID636	20.0083	18.1735	18.4986	19.9591	18.7514	19.4964	20.1713	18.5462	19.1162	|	-0.049118	0.577885	0.99774	0.508835	0.236321	0.626497	|	0.163069	0.372673	0.617598	0.384446	0.0995882	1.00179
sp|P98171|RHG04_HUMAN	YTQRKFQKSRQPRPSSQYNQRLFGGDMEKFI	sp|P98171|RHG04_HUMAN Rho GTPase-activating protein 4 OS=Homo sapiens OX=9606 GN=ARHGAP4 PE=1 SV=2	P98171	498	S	PS(0.013)S(0.987)QYNQR	2	0.986861	6.39e-18	127.07	111.97	94.409	0.18434	UID639	16.316	14.2669	14.5041	16.3145	16.6863	16.5036	16.4903	16.794	13.1908	|	-0.00143242	2.41948	1.99942	1.47249	0.187431	0.727158	|	0.174337	2.52712	-1.31332	0.462712	0.719122	0.143197
sp|P98171|RHG04_HUMAN	GLGPASTTSPSPGPRSPKAPPSSRLGRNKGF	sp|P98171|RHG04_HUMAN Rho GTPase-activating protein 4 OS=Homo sapiens OX=9606 GN=ARHGAP4 PE=1 SV=2	P98171	906	S	QGLGPASTT(0.003)S(0.012)PS(0.051)PGPRS(0.932)PKAPPS(0.001)S(0.001)R	4	0.931563	1.35e-118	162.87	145	143.61	0.40017	UID640	14.9086	12.5532	14.6857	14.5749	15.3184	15.891	14.4754	14.3955	14.2829	|	-0.333679	2.76518	1.20529	1.21226	0.308135	0.511258	|	-0.43321	1.84231	-0.402864	0.335413	0.699761	0.15505
sp|P98171|RHG04_HUMAN	SFQTSPSTESLKSTSSDPGSRQAGRRRGQQQ	sp|P98171|RHG04_HUMAN Rho GTPase-activating protein 4 OS=Homo sapiens OX=9606 GN=ARHGAP4 PE=1 SV=2	P98171	419	S	STS(0.065)S(0.934)DPGSR	2	0.934454	4.47e-74	179.31	141.56	179.31	0.071925	UID641	15.4393	13.9376	14.9294	16.1927	16.2906	16.367	15.9737	15.8592	15.083	|	0.753406	2.35293	1.43765	1.51466	0.0822047	1.0851	|	0.534431	1.92152	0.153629	0.869861	0.246816	0.607626
sp|Q00722|PLCB2_HUMAN	GACKLGPGKGSRKKRSLPREESAGAAPGEGP	sp|Q00722|PLCB2_HUMAN 1-phosphatidylinositol 4,5-bisphosphate phosphodiesterase beta-2 OS=Homo sapiens OX=9606 GN=PLCB2 PE=1 SV=2	Q00722	958	S	S(1)LPREESAGAAPGEGPEGVDGR	3	0.999878	3e-81	143.8	120.41	130.25	-0.058331	UID643	14.531	13.3573	13.6069	14.259	14.5487	14.4149	14.0831	14.4987	13.6875	|	-0.271948	1.19142	0.808016	0.575831	0.31922	0.495909	|	-0.447891	1.14139	0.080617	0.258037	0.636275	0.196355
sp|Q00722|PLCB2_HUMAN	GVGGVGACKLGPGKGSRKKRSLPREESAGAA	sp|Q00722|PLCB2_HUMAN 1-phosphatidylinositol 4,5-bisphosphate phosphodiesterase beta-2 OS=Homo sapiens OX=9606 GN=PLCB2 PE=1 SV=2	Q00722	953	S	LGPGKGS(1)R	3	1	0.0102381	70.977	42.578	70.977	0.18348	UID645	14.9749	13.8554	15.0436	16.7264	17.5355	17.2989	15.0306	16.3995	14.9177	|	1.75154	3.68013	2.25531	2.56233	0.0472289	1.32579	|	0.0557613	2.54412	-0.125927	0.824653	0.439394	0.357146
sp|Q00839|HNRPU_HUMAN	DEEAGGRPAMEPGNGSLDLGGDSAGRSGAGL	sp|Q00839|HNRPU_HUMAN Heterogeneous nuclear ribonucleoprotein U OS=Homo sapiens OX=9606 GN=HNRNPU PE=1 SV=6	Q00839	59	S	LQAALDDEEAGGRPAMEPGNGS(0.999)LDLGGDS(0.001)AGR	4	0.998796	4.98e-15	71.204	47.021	71.204	-0.25802	UID646	12.9375	11.7226	12.5933	13.4071	12.7614	13.0502	13.3065	12.8107	12.2304	|	0.469596	1.03879	0.456895	0.655094	0.076128	1.11846	|	0.36895	1.08807	-0.362904	0.364707	0.475722	0.322647
sp|Q00839|HNRPU_HUMAN	LKVSELKEELKKRRLSDKGLKAELMERLQAA	sp|Q00839|HNRPU_HUMAN Heterogeneous nuclear ribonucleoprotein U OS=Homo sapiens OX=9606 GN=HNRNPU PE=1 SV=6	Q00839	26	S	RRLS(1)DKGLK	4	1	8.65e-08	117.86	57.604	69.451	1.1501	UID647	19.4167	18.4405	18.1626	20.1456	20.1188	20.3477	19.5523	19.4004	19.5028	|	0.728842	1.67837	2.18505	1.53075	0.0697084	1.15671	|	0.135597	0.959948	1.34016	0.811902	0.149817	0.82444
sp|Q00839|HNRPU_HUMAN	____________MSSSPVNVKKLKVSELKEE	sp|Q00839|HNRPU_HUMAN Heterogeneous nuclear ribonucleoprotein U OS=Homo sapiens OX=9606 GN=HNRNPU PE=1 SV=6	Q00839	4	S	S(0.002)S(0.01)S(0.988)PVNVK	2	0.98751	7.57e-07	92.439	87.584	91.318	-0.080649	UID650	18.0919	17.841	17.6807	18.5632	18.4606	18.2105	18.1459	18.1872	17.7735	|	0.471334	0.61961	0.529764	0.540236	0.00631122	2.19989	|	0.0540237	0.346277	0.0928078	0.16437	0.214731	0.668106
sp|Q01082|SPTB2_HUMAN	GKREKDKEKDKEKRFSLFGKKK_________	sp|Q01082|SPTB2_HUMAN Spectrin beta chain, non-erythrocytic 1 OS=Homo sapiens OX=9606 GN=SPTBN1 PE=1 SV=2	Q01082	2358	S	RFS(1)LFGK	3	1	0.0260868	77.533	49.762	77.533	-0.39384	UID654	12.1396	10.7673	11.4363	13.7085	14.3192	14.8253	11.9018	13.2433	11.9599	|	1.5689	3.5519	3.38901	2.8366	0.0467168	1.33053	|	-0.2378	2.47602	0.523598	0.920606	0.372705	0.428635
sp|Q01082|SPTB2_HUMAN	VRRQQEEEERKRRPPSPEPSTKVSEEAESQQ	sp|Q01082|SPTB2_HUMAN Spectrin beta chain, non-erythrocytic 1 OS=Homo sapiens OX=9606 GN=SPTBN1 PE=1 SV=2	Q01082	2102	S	RPPS(1)PEPSTK	3	1	9.72e-23	134.04	116.18	134.04	0.027627	UID655	20.5125	18.8149	18.7692	19.4137	18.4034	18.9413	20.0081	19.0385	19.1785	|	-1.09883	-0.411495	0.172054	-0.446091	0.348469	0.457836	|	-0.504358	0.223627	0.409269	0.042846	0.891968	0.0496507
sp|Q01105|SET_HUMAN	_________MAPKRQSPLPPQKKKPRPPPAL	sp|Q01105|SET_HUMAN Protein SET OS=Homo sapiens OX=9606 GN=SET PE=1 SV=3	Q01105	7	S	RQS(1)PLPPQKK	4	1	0.000374439	76.522	60.632	72.29	0.33796	UID659	16.1459	14.6499	15.031	16.4262	16.0792	16.445	16.2129	15.6939	15.087	|	0.280359	1.42926	1.41405	1.04122	0.111603	0.952325	|	0.0670605	1.04399	0.0559969	0.389016	0.356844	0.447521
sp|Q01130|SRSF2_HUMAN	EGMTSLKVDNLTYRTSPDTLRRVFEKYGRVG	sp|Q01130|SRSF2_HUMAN Serine/arginine-rich splicing factor 2 OS=Homo sapiens OX=9606 GN=SRSF2 PE=1 SV=4	Q01130	26	S	VDNLTYRT(0.011)S(0.989)PDT(0.001)LR	3	0.988643	5.74e-98	170.22	137.94	170.22	0.24416	UID660	17.7588	15.4164	16.1591	17.3017	16.7243	17.2698	17.6699	17.2112	16.4795	|	-0.457125	1.30791	1.11072	0.653832	0.362256	0.440984	|	-0.0889397	1.79487	0.320374	0.675436	0.359109	0.444774
sp|Q01432|AMPD3_HUMAN	PQQDWKGPPAASPAMSPTTPVVTGATSLPTP	sp|Q01432|AMPD3_HUMAN AMP deaminase 3 OS=Homo sapiens OX=9606 GN=AMPD3 PE=1 SV=1	Q01432	107	S	GPPAAS(0.009)PAMS(0.918)PT(0.028)T(0.028)PVVT(0.005)GAT(0.005)S(0.005)LPT(0.001)PAPYAMPEFQR	4	0.918496	6.01e-12	62.008	48.266	62.008	0.37971	UID662	12.2266	10.9321	11.2105	12.1359	11.9808	11.4575	11.798	11.849	10.4846	|	-0.0907211	1.04868	0.246995	0.40165	0.356559	0.447869	|	-0.428596	0.916834	-0.725866	-0.0792096	0.889843	0.0506864
sp|Q01432|AMPD3_HUMAN	ETAKRKKSFKMIRSQSLSLQMPPQQDWKGPP	sp|Q01432|AMPD3_HUMAN AMP deaminase 3 OS=Homo sapiens OX=9606 GN=AMPD3 PE=1 SV=1	Q01432	85	S	S(0.092)QS(0.893)LS(0.016)LQMPPQQDWK	3	0.892682	1.48e-51	141.18	121.43	141.18	-0.29729	UID663	14.7961	13.5006	13.9135	15.1891	16.2924	15.2867	14.7941	16.4571	14.4267	|	0.392989	2.79185	1.37312	1.51932	0.160854	0.793568	|	-0.00207996	2.95647	0.513114	1.15583	0.332827	0.477782
sp|Q01518|CAP1_HUMAN	VRSGPKPFSAPKPQTSPSPKRATKKEPAVLE	sp|Q01518|CAP1_HUMAN Adenylyl cyclase-associated protein 1 OS=Homo sapiens OX=9606 GN=CAP1 PE=1 SV=5	Q01518	308	S	SGPKPFSAPKPQT(0.018)S(0.98)PS(0.002)PK	4	0.979656	1.5e-85	167.99	153.38	159.73	0.54303	UID665	20.9796	18.4123	20.4124	20.518	19.9227	20.7696	20.8452	20.1353	20.6418	|	-0.461622	1.51037	0.357241	0.468662	0.498686	0.302173	|	-0.13438	1.723	0.229479	0.606034	0.397913	0.400212
sp|Q02880|TOP2B_HUMAN	TTPKGKGRGAKKRKASGSENEGDYNPGRKTS	sp|Q02880|TOP2B_HUMAN DNA topoisomerase 2-beta OS=Homo sapiens OX=9606 GN=TOP2B PE=1 SV=3	Q02880	1550	S	KAS(1)GS(1)ENEGDYNPGRK	4	1	4.03e-73	163.85	138.95	45.369	-0.33436	UID668	17.3683	15.8055	15.754	17.4779	17.1201	17.3816	17.4281	16.9679	16.6523	|	0.109648	1.31458	1.62761	1.01728	0.158982	0.798652	|	0.0597973	1.16241	0.898285	0.70683	0.167317	0.776459
sp|Q02880|TOP2B_HUMAN	PKGKGRGAKKRKASGSENEGDYNPGRKTSKT	sp|Q02880|TOP2B_HUMAN DNA topoisomerase 2-beta OS=Homo sapiens OX=9606 GN=TOP2B PE=1 SV=3	Q02880	1552	S	KAS(1)GS(1)ENEGDYNPGRK	4	1	2.03e-51	145.48	125.92	45.369	-0.33436	UID669	14.5704	12.9599	12.9818	14.7074	14.134	14.6414	14.2068	14.0861	13.5807	|	0.13697	1.17411	1.65959	0.990226	0.158238	0.80069	|	-0.363605	1.12614	0.598948	0.453828	0.407345	0.390038
sp|Q02880|TOP2B_HUMAN	KTTSKKPKKTSFDQDSDVDIFPSDFPTEPPS	sp|Q02880|TOP2B_HUMAN DNA topoisomerase 2-beta OS=Homo sapiens OX=9606 GN=TOP2B PE=1 SV=3	Q02880	1581	S	KT(0.007)S(0.007)FDQDS(0.987)DVDIFPSDFPTEPPSLPR	4	0.986872	1.74e-43	108.04	83.395	84.073	0.66145	UID671	12.413	11.2059	11.7619	12.667	12.3666	11.9032	12.4416	12.4525	12.0422	|	0.253977	1.16071	0.14132	0.518668	0.249205	0.603444	|	0.0285759	1.24658	0.280323	0.518494	0.297312	0.526787
sp|Q03111|ENL_HUMAN	PPPPRASSKRPATADSPKPSAKKQKKSSSKG	sp|Q03111|ENL_HUMAN Protein ENL OS=Homo sapiens OX=9606 GN=MLLT1 PE=1 SV=2	Q03111	292	S	RPAT(0.013)ADS(0.982)PKPS(0.005)AK	3	0.982173	0.0569319	53.328	36.644	53.328	1.2879	UID673	12.5018	10.0254	10.7619	11.7942	11.5491	12.4851	12.5539	11.7793	11.7668	|	-0.70764	1.52369	1.72324	0.846432	0.390828	0.408014	|	0.0521288	1.75389	1.00489	0.936972	0.197406	0.704641
sp|Q03252|LMNB2_HUMAN	ATPLPGRAGGPATPLSPTRLSRLQEKEELRE	sp|Q03252|LMNB2_HUMAN Lamin-B2 OS=Homo sapiens OX=9606 GN=LMNB2 PE=1 SV=4	Q03252	37	S	AGGPAT(1)PLS(0.989)PT(0.011)R	2	0.988523	1.29e-05	80.905	49.558	62.14	0.61999	UID676	12.8264	11.4812	11.4713	14.7893	14.4303	14.9289	13.6687	13.097	12.4905	|	1.96298	2.94908	3.45762	2.78989	0.0238503	1.62251	|	0.842313	1.61578	1.01923	1.15911	0.0384153	1.4155
sp|Q04726|TLE3_HUMAN	NGLDKARSLKKDAPTSPASVASSSSTPSSKT	sp|Q04726|TLE3_HUMAN Transducin-like enhancer protein 3 OS=Homo sapiens OX=9606 GN=TLE3 PE=1 SV=2	Q04726	286	S	DAPT(0.151)S(0.849)PASVASSSSTPSSK	3	0.849179	3e-64	148.56	114.25	148.56	0.020768	UID684	15.6744	14.1468	14.2219	15.7449	15.2739	15.1834	15.6521	14.975	14.611	|	0.0705261	1.1271	0.961552	0.719725	0.159524	0.797174	|	-0.022296	0.828145	0.389135	0.398328	0.246219	0.608678
sp|Q04726|TLE3_HUMAN	ELDHRERESSANNSVSPSESLRASEKHRGSA	sp|Q04726|TLE3_HUMAN Transducin-like enhancer protein 3 OS=Homo sapiens OX=9606 GN=TLE3 PE=1 SV=2	Q04726	203	S	ESSANNS(0.003)VS(0.995)PS(0.003)ESLR	3	0.994528	1.16e-11	91.589	79.424	91.589	1.01	UID685	13.6578	10.204	12.3949	13.9879	13.3507	13.8891	13.4934	13.2059	12.5983	|	0.33012	3.1467	1.49423	1.65702	0.179769	0.745285	|	-0.164411	3.00196	0.20337	1.01364	0.417363	0.379486
sp|Q04727|TLE4_HUMAN	NGLDKTRLLKKDAPISPASIASSSSTPSSKS	sp|Q04727|TLE4_HUMAN Transducin-like enhancer protein 4 OS=Homo sapiens OX=9606 GN=TLE4 PE=1 SV=3	Q04727	292	S	DAPIS(0.998)PAS(0.002)IASSSSTPSSK	3	0.99806	2.84e-28	108.96	85.159	93.583	-0.40424	UID687	14.4157	13.3486	14.1427	14.8711	14.7234	14.8253	14.3658	14.3737	14.0048	|	0.455459	1.37486	0.682512	0.83761	0.0938802	1.02743	|	-0.0498323	1.02509	-0.13791	0.279116	0.533142	0.273157
sp|Q04727|TLE4_HUMAN	NDHQRDRDSIKSSSVSPSASFRGAEKHRNSA	sp|Q04727|TLE4_HUMAN Transducin-like enhancer protein 4 OS=Homo sapiens OX=9606 GN=TLE4 PE=1 SV=3	Q04727	208	S	SSS(0.004)VS(0.982)PS(0.014)ASFR	2	0.981906	9.43e-13	113.93	93.144	113.93	-1.1468	UID688	14.9202	12.8276	13.6554	14.754	14.0244	14.8057	14.8256	13.9162	14.3834	|	-0.166167	1.19687	1.15027	0.726991	0.245229	0.610428	|	-0.0945625	1.08858	0.727947	0.573988	0.242796	0.614759
sp|Q05209|PTN12_HUMAN	ESTIEQIDKKLERNLSFEIKKVPLQEGPKSF	sp|Q05209|PTN12_HUMAN Tyrosine-protein phosphatase non-receptor type 12 OS=Homo sapiens OX=9606 GN=PTPN12 PE=1 SV=3	Q05209	435	S	NLS(1)FEIK	2	1	4.01e-06	113.93	33.238	102.52	1.0824	UID689	15.842	13.654	14.2755	15.6928	16.3967	16.2411	15.915	16.6911	15.1155	|	-0.149199	2.74274	1.96558	1.51971	0.220693	0.656211	|	0.0729847	3.03715	0.839949	1.31669	0.276466	0.558358
sp|Q05519|SRS11_HUMAN	SEKEKKEEKKPIETGSPKTKECSVEKGTGDS	sp|Q05519|SRS11_HUMAN Serine/arginine-rich splicing factor 11 OS=Homo sapiens OX=9606 GN=SRSF11 PE=1 SV=1	Q05519	449	S	KPIET(0.003)GS(0.997)PK	3	0.996902	5.7e-09	117.93	85.435	117.93	0.4231	UID690	17.3956	13.7147	14.9829	15.8522	15.1397	15.7962	16.8677	16.3601	15.2605	|	-1.5434	1.42504	0.813288	0.23164	0.82189	0.0851863	|	-0.52783	2.64547	0.277611	0.798416	0.490055	0.309755
sp|Q05655|KPCD_HUMAN	YSNFDQEFLNEKARLSYSDKNLIDSMDQSAF	sp|Q05655|KPCD_HUMAN Protein kinase C delta type OS=Homo sapiens OX=9606 GN=PRKCD PE=1 SV=2	Q05655	645	S	ARLS(0.997)YS(0.003)DK	3	0.997284	0.0366122	49.5	26.583	49.5	0.57007	UID691	12.8944	11.1839	11.4452	12.504	12.8145	12.5964	12.5492	13.7681	11.0415	|	-0.390389	1.63054	1.15122	0.797124	0.321146	0.493298	|	-0.345207	2.58414	-0.403769	0.61172	0.598385	0.223019
sp|Q05655|KPCD_HUMAN	QKLLAEALNQVTQRASRRSDSASSEPVGIYQ	sp|Q05655|KPCD_HUMAN Protein kinase C delta type OS=Homo sapiens OX=9606 GN=PRKCD PE=1 SV=2	Q05655	299	S	LLAEALNQVT(0.012)QRAS(0.988)R	3	0.987686	5.56e-17	100.97	77.404	94.281	-0.13657	UID692	12.7308	11.4273	12.711	14.4239	15.8177	14.8071	13.2288	13.2631	12.6591	|	1.69314	4.39045	2.09612	2.72657	0.0832402	1.07967	|	0.498036	1.8358	-0.0518742	0.760655	0.307627	0.511975
sp|Q05655|KPCD_HUMAN	EALNQVTQRASRRSDSASSEPVGIYQGFEKK	sp|Q05655|KPCD_HUMAN Protein kinase C delta type OS=Homo sapiens OX=9606 GN=PRKCD PE=1 SV=2	Q05655	304	S	RS(0.019)DS(0.973)AS(0.008)SEPVGIYQGFEK	3	0.972804	1.21e-157	207.47	187.4	207.47	0.36268	UID694	15.6301	14.5512	14.5888	15.7692	16.2178	15.4747	15.873	17.0013	15.2759	|	0.139093	1.66662	0.885883	0.897198	0.17889	0.747414	|	0.242887	2.45007	0.687134	1.1267	0.236554	0.62607
sp|Q06210|GFPT1_HUMAN	RGKDKKGSCNLSRVDSTTCLFPVEEKAVEYY	sp|Q06210|GFPT1_HUMAN Glutamine--fructose-6-phosphate aminotransferase [isomerizing] 1 OS=Homo sapiens OX=9606 GN=GFPT1 PE=1 SV=3	Q06210	261	S	VDS(0.877)T(0.109)T(0.014)CLFPVEEK	3	0.876581	1.8e-17	105.46	83.262	105.46	1.2979	UID699	13.7518	12.1464	12.8806	13.8772	13.8818	13.9055	13.5601	14.3744	12.7278	|	0.125436	1.73534	1.02487	0.961881	0.17494	0.75711	|	-0.191659	2.22799	-0.152781	0.627849	0.514833	0.288333
sp|Q06546|GABPA_HUMAN	NSSAKAAKVQRAPRISGEDRSSPGNRTGNNG	sp|Q06546|GABPA_HUMAN GA-binding protein alpha chain OS=Homo sapiens OX=9606 GN=GABPA PE=1 SV=1	Q06546	303	S	APRIS(1)GEDR	3	1	0.00582139	67.519	44.143	62.694	-1.0116	UID700	12.7754	11.6416	11.8051	13.8779	13.5657	13.8086	12.9592	13.437	12.453	|	1.10248	1.9241	2.00342	1.67666	0.0282613	1.54881	|	0.183766	1.79537	0.647822	0.875653	0.209034	0.679783
sp|Q07617|SPAG1_HUMAN	QTPEAGADKRSPRRASAAAAAGGGATGHPGG	sp|Q07617|SPAG1_HUMAN Sperm-associated antigen 1 OS=Homo sapiens OX=9606 GN=SPAG1 PE=1 SV=3	Q07617	423	S	RAS(1)AAAAAGGGATGHPGGGQGAENPAGLK	4	1	9.69e-62	121.12	99.517	121.12	-0.32361	UID702	12.7267	11.8905	10.6239	13.3544	13.2336	12.9106	13.0693	11.4858	11.5246	|	0.627701	1.34307	2.28672	1.41917	0.0980379	1.00861	|	0.342612	-0.404752	0.900709	0.279523	0.536797	0.27019
sp|Q0JRZ9|FCHO2_HUMAN	PAISRHSPVQMNRNLSNEELTKSKPSAPPNE	sp|Q0JRZ9|FCHO2_HUMAN F-BAR domain only protein 2 OS=Homo sapiens OX=9606 GN=FCHO2 PE=1 SV=2	Q0JRZ9	403	S	NLS(1)NEELTK	2	0.999875	0.0287794	62.408	38.452	62.408	0.55222	UID722	12.5487	11.2965	12.0507	12.9531	13.1133	12.9505	13.119	13.1461	12.9725	|	0.404343	1.81676	0.899784	1.04029	0.128405	0.891416	|	0.570264	1.84962	0.92185	1.11391	0.100055	0.999763
sp|Q0VD83|APOBR_HUMAN	EPSAHLEARKKSKAGSGACQDRSGQAQERQE	sp|Q0VD83|APOBR_HUMAN Apolipoprotein B receptor OS=Homo sapiens OX=9606 GN=APOBR PE=1 SV=2	Q0VD83	146	S	AGS(1)GACQDR	2	1	4.06e-13	127.87	103.68	127.87	-1.7619	UID723	13.9651	12.0625	11.7143	15.6653	15.5056	15.9439	13.8845	13.5686	12.9921	|	1.70024	3.44314	4.22953	3.12431	0.052733	1.27792	|	-0.0806065	1.5061	1.27772	0.901071	0.210457	0.676836
sp|Q0VD83|APOBR_HUMAN	VTGGRRAEAKETEPESLEHVRGQEEQPTHQA	sp|Q0VD83|APOBR_HUMAN Apolipoprotein B receptor OS=Homo sapiens OX=9606 GN=APOBR PE=1 SV=2	Q0VD83	930	S	ETEPES(1)LEHVR	3	0.999982	3.97e-05	79.466	59.888	79.466	-0.13794	UID724	14.1262	12.4496	12.8992	14.0554	13.7506	13.8015	14.0566	13.8059	12.8764	|	-0.0708532	1.30099	0.902319	0.710819	0.223165	0.651375	|	-0.0695829	1.35633	-0.0227661	0.421328	0.462742	0.334661
sp|Q0VD83|APOBR_HUMAN	WGDGSSHGSQAERQDSGAGETAKAARCQEPS	sp|Q0VD83|APOBR_HUMAN Apolipoprotein B receptor OS=Homo sapiens OX=9606 GN=APOBR PE=1 SV=2	Q0VD83	118	S	QDS(1)GAGETAK	2	0.999998	2.49e-16	125.22	88.884	125.22	-0.2575	UID726	17.08	10.913	13.0015	14.9654	13.994	14.2851	16.9599	16.5676	14.6539	|	-2.11462	3.08096	1.28362	0.749984	0.671233	0.173127	|	-0.120136	5.65459	1.65241	2.39562	0.295804	0.528996
sp|Q0VD83|APOBR_HUMAN	GACQDRSGQAQERQESHEQEVNREERLRSWE	sp|Q0VD83|APOBR_HUMAN Apolipoprotein B receptor OS=Homo sapiens OX=9606 GN=APOBR PE=1 SV=2	Q0VD83	162	S	QES(1)HEQEVNREER	4	1	8.36e-235	240.46	201.74	61.815	-0.29403	UID727	17.0923	13.5787	13.8995	16.8521	16.2305	16.6727	17.7881	16.9395	16.0235	|	-0.240191	2.65178	2.77318	1.72826	0.221373	0.654875	|	0.69585	3.36078	2.12395	2.06019	0.115892	0.935945
sp|Q12802|AKP13_HUMAN	VLRSSMRSLSPFRRHSWGPGKNAASDAEMNH	sp|Q12802|AKP13_HUMAN A-kinase anchor protein 13 OS=Homo sapiens OX=9606 GN=AKAP13 PE=1 SV=2	Q12802	1565	S	RHS(1)WGPGK	3	1	0.0465112	59.542	24.318	59.542	-0.57049	UID731	14.0544	12.5353	12.9281	14.3079	14.3836	14.108	14.0619	14.6439	13.2836	|	0.253477	1.84829	1.1799	1.09389	0.14167	0.848721	|	0.00744247	2.10856	0.355494	0.823833	0.332695	0.477954
sp|Q12912|LRMP_HUMAN	SEPSGEETVERTRKPSLSEKKNNPSKWDVSS	sp|Q12912|LRMP_HUMAN Lymphoid-restricted membrane protein OS=Homo sapiens OX=9606 GN=LRMP PE=1 SV=3	Q12912	459	S	T(0.007)RKPS(0.992)LS(0.001)EK	4	0.992077	0.00163624	73.435	48.582	73.435	-0.025489	UID736	14.2994	11.7183	12.9042	14.1526	14.1003	14.7939	14.1553	14.2329	13.4927	|	-0.146749	2.38206	1.88967	1.37499	0.21765	0.662242	|	-0.144058	2.51467	0.588546	0.986386	0.339502	0.469158
sp|Q12913|PTPRJ_HUMAN	IFWRKKRKDAKNNEVSFSQIKPKKSKLIRVE	sp|Q12913|PTPRJ_HUMAN Receptor-type tyrosine-protein phosphatase eta OS=Homo sapiens OX=9606 GN=PTPRJ PE=1 SV=3	Q12913	1009	S	NNEVS(0.872)FS(0.128)QIKPK	3	0.872258	0.000222799	70.529	39.701	53.777	0.69758	UID737	13.8777	11.3859	12.822	14.5396	14.7813	15.7298	13.695	13.5395	13.0234	|	0.661916	3.3954	2.90785	2.32172	0.11015	0.958015	|	-0.182656	2.15366	0.201403	0.724135	0.422211	0.374471
sp|Q12913|PTPRJ_HUMAN	WRKKRKDAKNNEVSFSQIKPKKSKLIRVENF	sp|Q12913|PTPRJ_HUMAN Receptor-type tyrosine-protein phosphatase eta OS=Homo sapiens OX=9606 GN=PTPRJ PE=1 SV=3	Q12913	1011	S	NNEVSFS(1)QIKPK	3	0.99959	1.8e-22	125.52	94.98	125.52	-0.34918	UID738	14.0739	12.6157	12.8742	15.5797	16.1318	17.2491	14.1066	14.5747	13.4547	|	1.50581	3.51616	4.37483	3.13227	0.0664149	1.17773	|	0.0327539	1.959	0.580453	0.857402	0.273256	0.563431
sp|Q13045|FLII_HUMAN	KDPMARKMRLRRRKDSAQDDQAKQVLKGMSD	sp|Q13045|FLII_HUMAN Protein flightless-1 homolog OS=Homo sapiens OX=9606 GN=FLII PE=1 SV=2	Q13045	436	S	RKDS(1)AQDDQAKQVLK	4	1	2.14e-193	235.71	184.5	59.512	0.71443	UID741	18.1767	15.8529	15.9187	18.1655	18.4507	18.3272	17.9509	18.433	16.8601	|	-0.0111446	2.59783	2.40841	1.66503	0.185908	0.730703	|	-0.225765	2.58013	0.94137	1.09858	0.309522	0.509309
sp|Q13098|CSN1_HUMAN	VLRNQIHVKSPPREGSQGELTPANSQSRMST	sp|Q13098|CSN1_HUMAN COP9 signalosome complex subunit 1 OS=Homo sapiens OX=9606 GN=GPS1 PE=1 SV=4	Q13098	474	S	S(0.007)PPREGS(0.993)QGELTPANSQSR	3	0.992862	1.15e-72	150.72	137.1	150.72	-1.0486	UID742	13.1778	12.0158	11.2509	14.6035	15.0086	14.6815	13.5042	13.8746	12.6431	|	1.4257	2.99273	3.43062	2.61635	0.050079	1.30034	|	0.326389	1.85876	1.3922	1.19245	0.119297	0.923371
sp|Q13131|AAPK1_HUMAN	RSGSVSNYRSCQRSDSDAEAQGKSSEVSLTS	sp|Q13131|AAPK1_HUMAN 5'-AMP-activated protein kinase catalytic subunit alpha-1 OS=Homo sapiens OX=9606 GN=PRKAA1 PE=1 SV=4	Q13131	508	S	SDS(1)DAEAQGK	2	0.999768	1.94e-35	132.13	106.27	128.28	1.0364	UID744	15.7835	13.5525	14.233	16.2529	15.6733	16.0063	16.1475	15.4775	15.0562	|	0.469384	2.12076	1.77333	1.45449	0.101563	0.993263	|	0.364039	1.92492	0.823152	1.03737	0.154439	0.811244
sp|Q13131|AAPK1_HUMAN	ITEAKSGTATPQRSGSVSNYRSCQRSDSDAE	sp|Q13131|AAPK1_HUMAN 5'-AMP-activated protein kinase catalytic subunit alpha-1 OS=Homo sapiens OX=9606 GN=PRKAA1 PE=1 SV=4	Q13131	496	S	S(0.005)GS(0.814)VS(0.18)NYR	2	0.814442	2.88e-17	136.96	90.83	136.96	0.12553	UID745	15.2434	13.1504	13.5963	15.9109	15.4813	16.0337	15.6853	15.4983	14.8675	|	0.667541	2.33085	2.4374	1.81193	0.0871392	1.05979	|	0.441936	2.34784	1.27117	1.35365	0.133625	0.874113
sp|Q13136|LIPA1_HUMAN	ALRLDRLHKGALHTVSHEDIRDIRNSTGSQD	sp|Q13136|LIPA1_HUMAN Liprin-alpha-1 OS=Homo sapiens OX=9606 GN=PPFIA1 PE=1 SV=1	Q13136	763	S	GALHTVS(1)HEDIRDIR	4	0.999579	1.02e-35	125.52	107.66	116.35	0.75652	UID748	12.8413	12.3165	11.6013	13.283	13.3063	13.4589	13.0252	12.7629	12.7493	|	0.441669	0.989811	1.85766	1.09638	0.117056	0.931606	|	0.183936	0.446406	1.148	0.592781	0.175584	0.755516
sp|Q13153|PAK1_HUMAN	PLPVTPTRDVATSPISPTENNTTPPDALTRN	sp|Q13153|PAK1_HUMAN Serine/threonine-protein kinase PAK 1 OS=Homo sapiens OX=9606 GN=PAK1 PE=1 SV=2	Q13153	223	S	DVATSPIS(1)PTENNTTPPDALTR	3	0.999984	1.59e-272	242.05	212.91	242.05	-1.3557	UID750	14.3523	13.3953	13.0563	14.6704	14.9197	14.3284	14.4019	14.916	13.9564	|	0.31806	1.52448	1.27205	1.0382	0.105724	0.975826	|	0.0495596	1.52075	0.900026	0.823446	0.193216	0.713958
sp|Q13177|PAK2_HUMAN	VPEEKKPRHKIISIFSGTEKGSKKKEKERPE	sp|Q13177|PAK2_HUMAN Serine/threonine-protein kinase PAK 2 OS=Homo sapiens OX=9606 GN=PAK2 PE=1 SV=3	Q13177	58	S	IISIFS(0.998)GT(0.002)EK	3	0.997974	2.05e-14	122.42	80.422	122.33	-1.7066	UID751	15.0148	13.0967	13.8724	15.2133	14.8567	14.4708	16.1744	16.271	15.2683	|	0.198445	1.76003	0.598463	0.852314	0.210375	0.677005	|	1.15953	3.17427	1.39594	1.90991	0.095263	1.02108
sp|Q13177|PAK2_HUMAN	VLKFYDSNTVKQKYLSFTPPEKDGFPSGTPA	sp|Q13177|PAK2_HUMAN Serine/threonine-protein kinase PAK 2 OS=Homo sapiens OX=9606 GN=PAK2 PE=1 SV=3	Q13177	141	S	YLS(0.979)FT(0.021)PPEKDGFPSGTPALNAK	4	0.979464	3.48e-81	147.39	125.19	147.39	-0.84163	UID752	14.6717	13.9141	14.4214	14.6203	16.4031	15.0269	14.8595	17.3758	14.3661	|	-0.0513744	2.48902	0.605461	1.01437	0.314263	0.502707	|	0.187883	3.46166	-0.0552902	1.19809	0.401492	0.396323
sp|Q13185|CBX3_HUMAN	NSQKAGKEKDGTKRKSLSDSESDDSKSKKKR	sp|Q13185|CBX3_HUMAN Chromobox protein homolog 3 OS=Homo sapiens OX=9606 GN=CBX3 PE=1 SV=4	Q13185	93	S	RKS(0.999)LSDSESDDSK	3	0.99913	0	277.44	210.84	114.34	-0.35133	UID753	17.8736	15.7983	15.7803	18.845	18.1672	18.5111	18.1933	17.4659	16.8886	|	0.971333	2.36885	2.73077	2.02365	0.0636344	1.19631	|	0.319668	1.66755	1.10829	1.03184	0.118573	0.926013
sp|Q13263|TIF1B_HUMAN	SAAAASAAAASAASGSPGPGEGSAGGEKRST	sp|Q13263|TIF1B_HUMAN Transcription intermediary factor 1-beta OS=Homo sapiens OX=9606 GN=TRIM28 PE=1 SV=5	Q13263	19	S	AASAAAASAAAASAASGS(1)PGPGEGSAGGEKR	3	0.999891	0	239.5	209.66	239.5	-0.79997	UID758	14.2236	14.0493	13.024	14.6931	14.3227	14.0983	14.6702	13.8318	13.0717	|	0.469427	0.273364	1.0743	0.605697	0.128534	0.890982	|	0.446534	-0.217536	0.0477009	0.092233	0.679848	0.167588
sp|Q13303|KCAB2_HUMAN	_______MYPESTTGSPARLSLRQTGSPGMI	sp|Q13303|KCAB2_HUMAN Voltage-gated potassium channel subunit beta-2 OS=Homo sapiens OX=9606 GN=KCNAB2 PE=1 SV=2	Q13303	9	S	MYPEST(0.001)T(0.022)GS(0.976)PAR	2	0.976423	2.96e-23	117.7	107.52	117.7	-0.98402	UID766	13.5402	12.2475	12.9851	13.1955	12.8615	13.0012	13.2597	13.1823	13.1423	|	-0.344738	0.613933	0.0160837	0.0950928	0.766138	0.115693	|	-0.280564	0.934806	0.157134	0.270459	0.526136	0.278902
sp|Q13422|IKZF1_HUMAN	SLKEEHRAYDLLRAASENSQDALRVVSTSGE	sp|Q13422|IKZF1_HUMAN DNA-binding protein Ikaros OS=Homo sapiens OX=9606 GN=IKZF1 PE=1 SV=1	Q13422	442	S	AAS(0.999)ENS(0.001)QDALR	2	0.999497	5.64e-05	86.772	26.283	76.522	0.09791	UID768	13.8867	11.9986	10.8671	13.94	13.1287	13.1746	14.4588	13.6678	12.6674	|	0.0532942	1.13016	2.3075	1.16365	0.215743	0.666063	|	0.572046	1.66922	1.8003	1.34719	0.0743548	1.12869
sp|Q13427|PPIG_HUMAN	NSSNNSREKKADRDQSPFSKIKQSSQDNELK	sp|Q13427|PPIG_HUMAN Peptidyl-prolyl cis-trans isomerase G OS=Homo sapiens OX=9606 GN=PPIG PE=1 SV=2	Q13427	687	S	KADRDQS(0.999)PFS(0.001)K	4	0.999499	0.0012792	69.03	55.351	59.709	-0.057303	UID770	13.7337	12.1764	13.212	13.6577	13.5992	13.7829	13.2672	13.4353	13.335	|	-0.0759974	1.42279	0.570856	0.639217	0.27869	0.554879	|	-0.46647	1.25886	0.122931	0.305106	0.608002	0.216095
sp|Q13427|PPIG_HUMAN	KGDKSELNEIKENQRSPVRVKERKITDHRNV	sp|Q13427|PPIG_HUMAN Peptidyl-prolyl cis-trans isomerase G OS=Homo sapiens OX=9606 GN=PPIG PE=1 SV=2	Q13427	397	S	ENQRS(1)PVR	3	1	0.00107229	97.439	77.301	53.967	-0.75914	UID771	15.601	12.918	13.3273	14.5222	13.9725	14.1406	15.1613	14.4005	13.6572	|	-1.07881	1.05449	0.813318	0.263	0.734206	0.134182	|	-0.43963	1.48244	0.329935	0.457581	0.49872	0.302143
sp|Q13428|TCOF_HUMAN	KESSRKGWESRKRKLSGDQPAARTPRSKKKK	sp|Q13428|TCOF_HUMAN Treacle protein OS=Homo sapiens OX=9606 GN=TCOF1 PE=1 SV=3	Q13428	1350	S	KLS(1)GDQPAAR	3	1	1.42e-09	100.11	67.491	97.273	3.178	UID776	15.9428	14.3693	14.6957	15.8584	15.4121	15.5638	15.9015	15.1212	15.0192	|	-0.0843477	1.04282	0.868104	0.608857	0.224282	0.649205	|	-0.0412865	0.751844	0.323525	0.344694	0.271507	0.56622
sp|Q13428|TCOF_HUMAN	GKTSQVGAASAPAKESPRKGAAPAPPGKTGP	sp|Q13428|TCOF_HUMAN Treacle protein OS=Homo sapiens OX=9606 GN=TCOF1 PE=1 SV=3	Q13428	381	S	TSQVGAAS(0.001)APAKES(0.999)PR	3	0.999157	0.00408698	54.637	42.144	54.637	0.24053	UID777	12.1226	11.032	10.3812	11.3214	11.1375	11.7746	11.8016	12.1142	10.9291	|	-0.801213	0.105458	1.39336	0.232536	0.749953	0.124966	|	-0.321047	1.08212	0.547893	0.436322	0.397673	0.400473
sp|Q13459|MYO9B_HUMAN	KKKPGDASSLPDAGLSPGSQVDSKSTFKRLF	sp|Q13459|MYO9B_HUMAN Unconventional myosin-IXb OS=Homo sapiens OX=9606 GN=MYO9B PE=1 SV=3	Q13459	1405	S	KKPGDASSLPDAGLS(1)PGSQVDSK	4	0.999992	1.57e-134	180.85	144.04	153.77	0.64372	UID781	13.3273	11.9002	12.4847	14.553	14.3697	14.5616	13.9527	13.4075	12.9373	|	1.22576	2.46955	2.07697	1.92409	0.0345267	1.46185	|	0.62547	1.50735	0.452647	0.861821	0.118599	0.925918
sp|Q13459|MYO9B_HUMAN	______________MSVKEAGSSGRREQAAY	sp|Q13459|MYO9B_HUMAN Unconventional myosin-IXb OS=Homo sapiens OX=9606 GN=MYO9B PE=1 SV=3	Q13459	2	S	S(1)VKEAGSSGR	2	0.99971	1.29e-05	48.794	34.985	48.794	-0.7814	UID782	12.0107	9.3512	11.3124	13.8784	13.8989	14.0824	11.9404	11.6125	11.1272	|	1.86777	4.54768	2.77003	3.06182	0.0602032	1.22038	|	-0.070281	2.2613	-0.185216	0.6686	0.489837	0.309949
sp|Q13459|MYO9B_HUMAN	KSKPCGSPRVQEKPDSPGGSTQIQRYLDAER	sp|Q13459|MYO9B_HUMAN Unconventional myosin-IXb OS=Homo sapiens OX=9606 GN=MYO9B PE=1 SV=3	Q13459	1290	S	VQEKPDS(1)PGGSTQIQR	3	0.999984	2.45e-86	176.57	149.24	176.57	0.054556	UID784	14.9618	13.2281	14.1211	16.0193	16.3934	15.9915	15.3965	16.3444	14.5385	|	1.05752	3.16536	1.87039	2.03109	0.0804494	1.09448	|	0.434738	3.11637	0.417363	1.32282	0.27816	0.555706
sp|Q13464|ROCK1_HUMAN	LRAKLLDLSDSTSVASFPSADETDGNLPESR	sp|Q13464|ROCK1_HUMAN Rho-associated protein kinase 1 OS=Homo sapiens OX=9606 GN=ROCK1 PE=1 SV=1	Q13464	1105	S	LLDLS(0.01)DS(0.031)T(0.031)S(0.107)VAS(0.758)FPS(0.061)ADET(0.003)DGNLPESR	3	0.758046	7.83e-53	119.32	106.17	69.248	-2.081	UID786	12.9318	12.3009	11.8989	12.7372	12.5188	11.93	12.4381	12.5497	12.016	|	-0.194607	0.217909	0.0310936	0.0181319	0.893109	0.0490955	|	-0.4937	0.248797	0.117031	-0.0426238	0.869356	0.0608023
sp|Q13523|PRP4B_HUMAN	PTLRRRSQEKIGKARSPTDDKVKIEDKSKSK	sp|Q13523|PRP4B_HUMAN Serine/threonine-protein kinase PRP4 homolog OS=Homo sapiens OX=9606 GN=PRPF4B PE=1 SV=3	Q13523	257	S	ARS(0.978)PT(0.022)DDKVKIEDK	5	0.977622	0.0131687	40.962	28.602	40.962	-0.054934	UID787	12.9215	10.8944	11.9879	13.2782	12.5754	12.7829	13.0446	12.1451	12.177	|	0.35663	1.68108	0.795033	0.944249	0.136258	0.865639	|	0.123056	1.25074	0.189049	0.520949	0.290034	0.537551
sp|Q13523|PRP4B_HUMAN	KVKIEDKSKSKDRKKSPIINESRSRDRGKKS	sp|Q13523|PRP4B_HUMAN Serine/threonine-protein kinase PRP4 homolog OS=Homo sapiens OX=9606 GN=PRPF4B PE=1 SV=3	Q13523	277	S	KKS(1)PIINESR	3	1	6.74e-13	115.68	74.455	105.03	0.86894	UID788	17.3699	15.4448	16.1706	17.266	16.7678	17.0849	17.2282	16.7516	16.4382	|	-0.103905	1.32306	0.914362	0.711173	0.235687	0.627663	|	-0.141743	1.30681	0.26762	0.477562	0.383378	0.416373
sp|Q13523|PRP4B_HUMAN	SKERKKSKSPSKRSKSQDQARKSKSPTLRRR	sp|Q13523|PRP4B_HUMAN Serine/threonine-protein kinase PRP4 homolog OS=Homo sapiens OX=9606 GN=PRPF4B PE=1 SV=3	Q13523	232	S	S(0.017)KS(0.983)QDQAR	3	0.982524	0.0318363	52.576	38.333	52.576	0.30733	UID791	15.3833	13.0182	13.0608	14.874	14.0575	14.3526	14.9402	14.1253	13.4833	|	-0.509313	1.03927	1.29178	0.607245	0.39358	0.404967	|	-0.443111	1.10703	0.422498	0.36214	0.504177	0.297417
sp|Q13574|DGKZ_HUMAN	HIERLQQEPDGAGAKSPTCQKLSPKWCFLDA	sp|Q13574|DGKZ_HUMAN Diacylglycerol kinase zeta OS=Homo sapiens OX=9606 GN=DGKZ PE=1 SV=3	Q13574	894	S	LQQEPDGAGAKS(0.957)PT(0.043)CQK	4	0.956662	1.05e-42	126.02	112.29	126.02	0.77808	UID792	12.5012	11.7716	11.5175	13.4813	13.5167	13.3229	12.5903	12.8989	12.118	|	0.98008	1.74511	1.80539	1.51019	0.0295718	1.52912	|	0.0891151	1.12737	0.600446	0.605643	0.180724	0.742984
sp|Q13615|MTMR3_HUMAN	________MDEETRHSLECIQANQIFPRKQL	sp|Q13615|MTMR3_HUMAN Myotubularin-related protein 3 OS=Homo sapiens OX=9606 GN=MTMR3 PE=1 SV=3	Q13615	8	S	MDEET(0.157)RHS(0.843)LECIQANQIFPR	3	0.842526	8.88e-84	80.83	62.466	80.83	-0.042614	UID795	13.4041	11.8451	12.7223	13.9255	13.767	13.7363	13.7385	13.2091	12.869	|	0.521384	1.92199	1.01396	1.15244	0.106784	0.971493	|	0.334437	1.36401	0.14662	0.615024	0.245598	0.609776
sp|Q13615|MTMR3_HUMAN	TTACDNTVPLASRRCSDPSLNEKWQEHRRSL	sp|Q13615|MTMR3_HUMAN Myotubularin-related protein 3 OS=Homo sapiens OX=9606 GN=MTMR3 PE=1 SV=3	Q13615	633	S	RCS(0.985)DPS(0.015)LNEK	3	0.984912	0.0228193	55.899	34.649	49.333	-0.62811	UID796	14.747	12.1707	13.1587	14.4809	13.9974	14.3356	14.2978	14.1262	13.3902	|	-0.266123	1.82674	1.17686	0.912492	0.278069	0.555847	|	-0.449263	1.95551	0.231433	0.579228	0.503282	0.298189
sp|Q13636|RAB31_HUMAN	SIVCRFVQDHFDHNISPTIGASFMTKTVPCG	sp|Q13636|RAB31_HUMAN Ras-related protein Rab-31 OS=Homo sapiens OX=9606 GN=RAB31 PE=1 SV=1	Q13636	35	S	FVQDHFDHNIS(0.993)PT(0.007)IGASFMTK	4	0.993375	4.24e-84	151.91	136.65	151.91	-0.80567	UID798	14.5161	13.8629	13.7549	15.3359	15.4593	14.8432	15.2114	14.7199	13.9336	|	0.819748	1.59634	1.08835	1.16815	0.0359606	1.44417	|	0.695226	0.856997	0.178711	0.576978	0.10605	0.974491
sp|Q13813|SPTN1_HUMAN	VATFNSIKELNERWRSLQQLAEERSQLLGSA	sp|Q13813|SPTN1_HUMAN Spectrin alpha chain, non-erythrocytic 1 OS=Homo sapiens OX=9606 GN=SPTAN1 PE=1 SV=3	Q13813	1217	S	WRS(1)LQQLAEER	2	1	3.57e-94	194.58	159.54	58.071	0.64095	UID799	16.8143	14.616	15.4898	15.9717	15.6365	16.1866	16.4666	15.971	16.0067	|	-0.842558	1.02051	0.696712	0.291554	0.662347	0.178915	|	-0.347694	1.355	0.516894	0.508065	0.409929	0.387292
sp|Q14005|IL16_HUMAN	ESQGPVLKMPSQRARSFPLTRSQSCETKLLD	sp|Q14005|IL16_HUMAN Pro-interleukin-16 OS=Homo sapiens OX=9606 GN=IL16 PE=1 SV=4	Q14005	966	S	ARS(1)FPLTR	3	1	0.0014259	94.82	74.338	86.463	-0.27155	UID800	14.7577	12.8782	13.8738	15.1583	16.6298	16.4753	14.5167	15.3368	14.2062	|	0.400552	3.75167	2.60149	2.25124	0.149178	0.826297	|	-0.241018	2.45862	0.332346	0.849982	0.409381	0.387872
sp|Q14005|IL16_HUMAN	APASREHLGSHIRASSSSSSIRQRISSFETF	sp|Q14005|IL16_HUMAN Pro-interleukin-16 OS=Homo sapiens OX=9606 GN=IL16 PE=1 SV=4	Q14005	834	S	AS(0.021)S(0.957)S(0.021)S(0.001)SSIR	2	0.956772	1.61e-08	115.57	78.015	90.05	-0.71051	UID801	13.0714	12.2926	11.8946	15.166	15.2603	15.071	13.5844	13.6489	12.3817	|	2.09456	2.96762	3.17641	2.7462	0.0142476	1.84626	|	0.51293	1.35628	0.487115	0.785442	0.110639	0.956093
sp|Q14005|IL16_HUMAN	REHLGSHIRASSSSSSIRQRISSFETFGSSQ	sp|Q14005|IL16_HUMAN Pro-interleukin-16 OS=Homo sapiens OX=9606 GN=IL16 PE=1 SV=4	Q14005	838	S	ASSS(0.002)S(0.01)S(0.092)S(0.896)IR	2	0.895615	0.000429257	91.265	62.116	89.886	0.64181	UID803	12.2452	9.6666	11.1652	12.7402	14.3534	14.0979	11.7627	12.6902	10.9768	|	0.494934	4.68676	2.93279	2.70483	0.156003	0.806867	|	-0.482512	3.02358	-0.188379	0.784228	0.557207	0.253984
sp|Q14005|IL16_HUMAN	KKGPPVAPKPAWFRQSLKGLRNRASDPRGLP	sp|Q14005|IL16_HUMAN Pro-interleukin-16 OS=Homo sapiens OX=9606 GN=IL16 PE=1 SV=4	Q14005	795	S	PAWFRQS(1)LK	3	1	2.06e-19	108.67	53.215	86.313	-0.25515	UID804	15.3608	14.3401	15.2423	17.9896	18.2425	18.4711	16.201	16.5811	15.6152	|	2.62875	3.90241	3.2288	3.25332	0.0125465	1.90148	|	0.840109	2.24102	0.37291	1.15135	0.176701	0.752762
sp|Q14005|IL16_HUMAN	QKTLPPGPDPLLRLLSTQAEESQGPVLKMPS	sp|Q14005|IL16_HUMAN Pro-interleukin-16 OS=Homo sapiens OX=9606 GN=IL16 PE=1 SV=4	Q14005	946	S	LLS(0.86)T(0.14)QAEESQGPVLK	3	0.860115	2.06e-61	153.36	130.27	153.36	-0.47501	UID805	14.2544	13.879	13.9117	14.852	15.4917	15.0635	14.7764	15.9455	14.2233	|	0.597604	1.61266	1.15181	1.12069	0.0622259	1.20603	|	0.521943	2.06648	0.31165	0.966691	0.22269	0.6523
sp|Q14005|IL16_HUMAN	KALPDGPVTIVIRRKSLQSKETTAAGDS___	sp|Q14005|IL16_HUMAN Pro-interleukin-16 OS=Homo sapiens OX=9606 GN=IL16 PE=1 SV=4	Q14005	1320	S	RKS(1)LQSK	4	0.999999	3.73e-60	150.68	135.8	118.4	0.01931	UID806	16.4812	15.0662	15.1615	18.1186	17.9545	18.3472	16.6495	16.4621	15.3852	|	1.63744	2.88835	3.18567	2.57049	0.0324078	1.48935	|	0.168297	1.39594	0.223701	0.595981	0.274958	0.560734
sp|Q14005|IL16_HUMAN	MPSQRARSFPLTRSQSCETKLLDEKTSKLYS	sp|Q14005|IL16_HUMAN Pro-interleukin-16 OS=Homo sapiens OX=9606 GN=IL16 PE=1 SV=4	Q14005	974	S	SQS(0.999)CETK	2	0.999343	0.0440043	79.201	49.728	78.655	1.3909	UID807	13.5522	11.825	12.9321	13.2799	15.0169	14.2748	13.3961	16.0102	13.7148	|	-0.272303	3.19181	1.34267	1.42073	0.29154	0.535302	|	-0.156119	4.18521	0.78264	1.60391	0.347969	0.458459
sp|Q14141|SEPT6_HUMAN	TAAELLQSQGSQAGGSQTLKRDKEKKNNPWL	sp|Q14141|SEPT6_HUMAN Septin-6 OS=Homo sapiens OX=9606 GN=SEPT6 PE=1 SV=4	Q14141	416	S	KTAAELLQS(0.001)QGS(0.005)QAGGS(0.769)QT(0.225)LKR	4	0.769067	6.56e-62	133.27	110.39	67.911	-0.55492	UID810	13.6476	12.963	13.0398	14.6601	14.6151	14.9048	13.8473	13.7545	12.9146	|	1.01254	1.65214	1.865	1.50989	0.027596	1.55915	|	0.199682	0.791502	-0.125218	0.288655	0.394605	0.403838
sp|Q14155|ARHG7_HUMAN	PSNYVREVKASEKPVSPKSGTLKSPPKGFDT	sp|Q14155|ARHG7_HUMAN Rho guanine nucleotide exchange factor 7 OS=Homo sapiens OX=9606 GN=ARHGEF7 PE=1 SV=2	Q14155	249	S	ASEKPVS(1)PK	3	0.999771	0.00346199	72.681	44.354	72.681	-0.67359	UID813	15.44	14.5828	14.0636	16.5035	17.0438	16.5834	15.4444	16.0455	14.7042	|	1.06349	2.46093	2.51979	2.01473	0.0515263	1.28797	|	0.00440693	1.46261	0.640579	0.702533	0.237936	0.62354
sp|Q15052|ARHG6_HUMAN	LFPNVLLMLSASPRMSGFIYQGKLPTTGMTI;LFSNVLIMLSASPRMSGFIYQGKIPIAGTVV	sp|Q14155|ARHG7_HUMAN Rho guanine nucleotide exchange factor 7 OS=Homo sapiens OX=9606 GN=ARHGEF7 PE=1 SV=2;sp|Q15052|ARHG6_HUMAN Rho guanine nucleotide exchange factor 6 OS=Homo sapiens OX=9606 GN=ARHGEF6 PE=1 SV=2	Q15052	488	S	MS(1)GFIYQGK	3	1	5e-05	93.258	67.319	83.397	-0.76357	UID815	16.732	13.8089	14.9464	15.9161	15.6293	16.0164	16.6127	16.5135	15.009	|	-0.815868	1.82044	1.06999	0.691519	0.470899	0.327072	|	-0.119314	2.70465	0.0625048	0.882613	0.435476	0.361036
sp|Q14258|TRI25_HUMAN	PPADVWTPPARASAPSPNAQVACDHCLKEAA	sp|Q14258|TRI25_HUMAN E3 ubiquitin/ISG15 ligase TRIM25 OS=Homo sapiens OX=9606 GN=TRIM25 PE=1 SV=2	Q14258	100	S	AS(0.002)APS(0.998)PNAQVACDHCLK	3	0.997806	1.61e-26	106.73	79.926	106.73	-2.5362	UID818	13.9747	11.8265	12.1524	13.6298	13.6251	13.4803	14.118	13.7168	12.2963	|	-0.344872	1.79863	1.32787	0.927211	0.290062	0.53751	|	0.143365	1.89031	0.143931	0.725869	0.33871	0.470172
sp|Q14289|FAK2_HUMAN	GSLIIHPRKDGEKRNSLPQIPMLNLEARRSH	sp|Q14289|FAK2_HUMAN Protein-tyrosine kinase 2-beta OS=Homo sapiens OX=9606 GN=PTK2B PE=1 SV=2	Q14289	375	S	RNS(1)LPQIPMLNLEAR	3	1	0.000430336	63.125	43.801	63.125	0.094859	UID819	15.3215	13.9845	14.4555	14.8869	15.2344	15.0708	15.2753	15.3437	14.279	|	-0.434535	1.24986	0.615294	0.476873	0.433997	0.362513	|	-0.0462189	1.35916	-0.176426	0.37884	0.521514	0.282734
sp|Q14498|RBM39_HUMAN	SRRRSRSKSPFRKDKSPVREPIDNLTPEERD	sp|Q14498|RBM39_HUMAN RNA-binding protein 39 OS=Homo sapiens OX=9606 GN=RBM39 PE=1 SV=2	Q14498	136	S	DKS(1)PVREPIDNLTPEER	4	1	1.01e-43	128.88	116.33	128.88	-0.58949	UID820	15.0472	12.7829	13.5564	14.6057	14.6651	14.3765	14.9005	15.3094	13.5631	|	-0.441556	1.88222	0.820079	0.75358	0.378475	0.421963	|	-0.146719	2.52654	0.00669098	0.795506	0.455567	0.341448
sp|Q14498|RBM39_HUMAN	SRSRSRDRRFRGRYRSPYSGPKFNSAIRGKI	sp|Q14498|RBM39_HUMAN RNA-binding protein 39 OS=Homo sapiens OX=9606 GN=RBM39 PE=1 SV=2	Q14498	97	S	YRS(1)PYSGPK	3	0.999993	1.44e-19	133.32	106.72	129.34	-0.060957	UID821	17.6053	15.569	16.1008	16.9564	16.8375	16.9564	17.202	16.8718	16.3985	|	-0.648909	1.26851	0.855551	0.491717	0.48755	0.311981	|	-0.403316	1.30284	0.29768	0.399067	0.504849	0.296839
sp|Q14558|KPRA_HUMAN	GEAQCTELDMDDGRHSPPMVKNATVHPGLEL	sp|Q14558|KPRA_HUMAN Phosphoribosyl pyrophosphate synthase-associated protein 1 OS=Homo sapiens OX=9606 GN=PRPSAP1 PE=1 SV=2	Q14558	215	S	LGLAVIHGEAQCTELDMDDGRHS(1)PPMVK	5	0.999988	1.6e-44	109.71	96.115	108.39	-0.63438	UID822	12.7484	12.1506	12.424	13.5787	13.9697	12.9818	12.8776	13.0846	11.8134	|	0.830282	1.81905	0.557861	1.06907	0.108031	0.966453	|	0.129147	0.933971	-0.610576	0.150847	0.767402	0.114977
sp|Q14669|TRIPC_HUMAN	KRKRLPKRGPRRPKYSPPRDDDKVDNQAKSP	sp|Q14669|TRIPC_HUMAN E3 ubiquitin-protein ligase TRIP12 OS=Homo sapiens OX=9606 GN=TRIP12 PE=1 SV=1	Q14669	1016	S	YS(1)PPRDDDKVDNQAK	4	1	0.0058608	48.848	31.147	48.112	0.5335	UID825	13.9653	11.3419	12.562	12.7569	12.3632	12.2293	13.445	13.0096	12.8099	|	-1.2084	1.02138	-0.332759	-0.17326	0.814394	0.0891655	|	-0.520318	1.66771	0.247901	0.465099	0.543454	0.264837
sp|Q14739|LBR_HUMAN	NDIKPLTSFRQRKGGSTSSSPSRRRGSRSRS	sp|Q14739|LBR_HUMAN Delta(14)-sterol reductase OS=Homo sapiens OX=9606 GN=LBR PE=1 SV=2	Q14739	67	S	GGS(0.998)T(0.002)SS(0.171)S(0.825)PS(0.004)RR	3	0.997914	3.36e-109	203.8	165.02	112.02	-0.17862	UID828	18.0535	15.5142	14.2667	20.6722	20.0343	20.5808	18.5841	17.7243	16.3542	|	2.61868	4.5201	6.31406	4.48428	0.0522135	1.28222	|	0.530621	2.21015	2.08749	1.60942	0.0967211	1.01448
sp|Q14739|LBR_HUMAN	KPLTSFRQRKGGSTSSSPSRRRGSRSRSRSR	sp|Q14739|LBR_HUMAN Delta(14)-sterol reductase OS=Homo sapiens OX=9606 GN=LBR PE=1 SV=2	Q14739	70	S	KGGS(0.992)T(0.008)S(0.004)S(0.925)S(0.071)PSR	2	0.924906	1.23e-22	136.27	106.02	107.65	-0.26861	UID830	13.6504	11.4783	11.4087	14.2208	13.635	14.0148	13.5473	12.1087	12.117	|	0.570454	2.15677	2.6061	1.77778	0.102425	0.989593	|	-0.103122	0.630391	0.708261	0.411843	0.252084	0.598455
sp|Q14739|LBR_HUMAN	PLTSFRQRKGGSTSSSPSRRRGSRSRSRSRS	sp|Q14739|LBR_HUMAN Delta(14)-sterol reductase OS=Homo sapiens OX=9606 GN=LBR PE=1 SV=2	Q14739	71	S	GGSTSS(0.003)S(0.997)PSR	2	0.997462	5.79e-64	168.69	136.73	168.69	-0.22814	UID831	18.0164	16.2692	15.63	18.1819	17.3968	17.5124	17.9606	16.4856	16.3462	|	0.165451	1.12759	1.88236	1.05847	0.166855	0.77766	|	-0.0558014	0.216358	0.716174	0.292244	0.32529	0.487729
sp|Q14739|LBR_HUMAN	SRSRSPGRPPKSARRSASASHQADIKEARRE	sp|Q14739|LBR_HUMAN Delta(14)-sterol reductase OS=Homo sapiens OX=9606 GN=LBR PE=1 SV=2	Q14739	97	S	RS(0.989)AS(0.99)AS(0.021)HQADIKEAR	4	0.989404	1.08e-122	204.51	166.14	50.425	1.0152	UID832	12.8933	13.4708	12.5267	16.8681	16.5636	16.4063	14.6829	13.8813	13.3981	|	3.97478	3.09283	3.8796	3.64907	0.0058146	2.23548	|	1.78957	0.410519	0.871406	1.02383	0.127448	0.894668
sp|Q14739|LBR_HUMAN	SRSPGRPPKSARRSASASHQADIKEARREVE	sp|Q14739|LBR_HUMAN Delta(14)-sterol reductase OS=Homo sapiens OX=9606 GN=LBR PE=1 SV=2	Q14739	99	S	SAS(0.995)AS(0.005)HQADIK	2	0.994674	3.3e-181	228.01	188.62	148.52	-0.0019467	UID833	18.3773	17.3807	16.5757	20.796	20.3638	20.1944	19.0815	18.275	17.2243	|	2.41864	2.9831	3.61865	3.0068	0.0130296	1.88507	|	0.704113	0.894354	0.648586	0.749018	0.00972666	2.01204
sp|Q14739|LBR_HUMAN	SPGRPPKSARRSASASHQADIKEARREVEVK	sp|Q14739|LBR_HUMAN Delta(14)-sterol reductase OS=Homo sapiens OX=9606 GN=LBR PE=1 SV=2	Q14739	101	S	S(0.001)AS(0.03)AS(0.968)HQADIK	3	0.968484	4.98e-66	173.33	103.88	173.33	-0.62619	UID834	16.3822	14.7023	13.8463	18.2917	17.907	17.853	16.822	15.956	14.7534	|	1.90953	3.20473	4.00673	3.04033	0.0380897	1.41919	|	0.439838	1.25369	0.907151	0.866892	0.0666723	1.17605
sp|Q14739|LBR_HUMAN	SSSPSRRRGSRSRSRSRSPGRPPKSARRSAS	sp|Q14739|LBR_HUMAN Delta(14)-sterol reductase OS=Homo sapiens OX=9606 GN=LBR PE=1 SV=2	Q14739	84	S	S(0.872)RS(0.128)PGRPPK	4	0.871626	0.000651782	79.23	47.099	73.666	-0.14899	UID835	19.8291	17.4778	17.8094	19.4507	18.3778	18.4003	19.7471	18.6324	18.8203	|	-0.378365	0.90003	0.590897	0.370854	0.437146	0.359374	|	-0.0820103	1.15466	1.01089	0.694513	0.217267	0.663006
sp|Q14739|LBR_HUMAN	SPSRRRGSRSRSRSRSPGRPPKSARRSASAS	sp|Q14739|LBR_HUMAN Delta(14)-sterol reductase OS=Homo sapiens OX=9606 GN=LBR PE=1 SV=2	Q14739	86	S	S(0.007)RS(0.993)PGRPPK	3	0.992862	0.00014514	95.273	63.142	85.554	0.0061755	UID836	20.2249	17.8536	18.1868	19.8638	18.7906	18.7318	20.1916	19.0747	19.2362	|	-0.361097	0.937031	0.54501	0.373648	0.433575	0.362936	|	-0.0333443	1.22117	1.04936	0.745728	0.19796	0.703423
sp|Q14764|MVP_HUMAN	LGRRVASGPSPGEGISPQSAQAPQAPGDNHV	sp|Q14764|MVP_HUMAN Major vault protein OS=Homo sapiens OX=9606 GN=MVP PE=1 SV=4	Q14764	873	S	VASGPSPGEGIS(1)PQSAQAPQAPGDNHVVPVLR	4	0.999946	4.45e-72	126.33	118.27	126.33	0.76381	UID839	12.3635	11.9602	11.2429	13.2184	12.9581	12.8564	13.0208	12.2011	12.6792	|	0.854977	0.997862	1.61349	1.15544	0.0382504	1.41736	|	0.657373	0.240924	1.43624	0.778178	0.156437	0.805661
sp|Q14789|GOGB1_HUMAN	CQDVTDAQIKNELLESEMKNLKKCVSELEEE	sp|Q14789|GOGB1_HUMAN Golgin subfamily B member 1 OS=Homo sapiens OX=9606 GN=GOLGB1 PE=1 SV=2	Q14789	1956	S	NELLES(1)EMKNLK	4	1	0.000853172	67.93	36.703	45.864	0.62927	UID840	15.2821	12.4274	14.1314	15.1019	14.2812	14.5297	15.2946	14.6207	14.0622	|	-0.180182	1.85384	0.398361	0.690673	0.371932	0.429537	|	0.0125103	2.19331	-0.0691595	0.712221	0.43785	0.358674
sp|Q14847|LASP1_HUMAN	MGPSGGEGMEPERRDSQDGSSYRRPLEQQQP	sp|Q14847|LASP1_HUMAN LIM and SH3 domain protein 1 OS=Homo sapiens OX=9606 GN=LASP1 PE=1 SV=2	Q14847	146	S	MGPSGGEGMEPERRDS(1)QDGSSYR	4	0.999989	4.98e-149	194.21	177.06	194.21	-1.4591	UID841	15.3748	14.6954	14.8934	14.9363	17.2564	15.4996	15.0364	17.9578	14.7715	|	-0.438532	2.56096	0.606122	0.909518	0.409546	0.387697	|	-0.338413	3.26237	-0.121955	0.934	0.50711	0.294898
sp|Q14940|SL9A5_HUMAN	QFRLVPLDKIDQVVMSYGGLRGAVAFALVIL	sp|Q14940|SL9A5_HUMAN Sodium/hydrogen exchanger 5 OS=Homo sapiens OX=9606 GN=SLC9A5 PE=1 SV=2	Q14940	403	S	IDQVVMS(1)YGGLR	2	1	0.00881016	48.659	7.9443	48.659	-4.3686	UID842	13.1547	11.1204	11.5383	12.307	12.2049	11.9838	12.9578	12.8326	12.2449	|	-0.847691	1.08451	0.445514	0.227444	0.727712	0.13804	|	-0.1969	1.71223	0.706534	0.74062	0.31133	0.50678
sp|Q14980|NUMA1_HUMAN	PRPMTPRDRHEGRKQSTTEAQKKAAPASTKQ	sp|Q14980|NUMA1_HUMAN Nuclear mitotic apparatus protein 1 OS=Homo sapiens OX=9606 GN=NUMA1 PE=1 SV=2	Q14980	2026	S	KQS(0.852)T(0.127)T(0.021)EAQKK	4	0.851897	0.0143809	43.991	28.789	43.991	0.36496	UID843	13.9077	11.8082	12.0468	13.8564	14.0171	14.0288	13.3153	13.7389	12.7753	|	-0.0513105	2.20887	1.98195	1.37984	0.1948	0.710411	|	-0.592444	1.93074	0.728485	0.688926	0.444211	0.35241
sp|Q14980|NUMA1_HUMAN	PRTQPDGTSVPGEPASPISQRLPPKVESLES	sp|Q14980|NUMA1_HUMAN Nuclear mitotic apparatus protein 1 OS=Homo sapiens OX=9606 GN=NUMA1 PE=1 SV=2	Q14980	1757	S	TQPDGTSVPGEPAS(0.999)PIS(0.001)QR	3	0.998581	1.87e-37	120.63	103.61	120.63	1.09	UID844	14.5762	13.0273	13.3958	15.1107	14.7419	14.8349	14.759	14.0569	13.8539	|	0.53448	1.71455	1.43911	1.22938	0.0747548	1.12636	|	0.182755	1.02956	0.458093	0.556801	0.155208	0.809086
sp|Q15007|FL2D_HUMAN	GFHREGNTTEDDFPSSPGNGNKSSNSSEERT	sp|Q15007|FL2D_HUMAN Pre-mRNA-splicing regulator WTAP OS=Homo sapiens OX=9606 GN=WTAP PE=1 SV=2	Q15007	306	S	EGNTTEDDFPS(0.172)S(0.828)PGNGNK	3	0.828154	5.01e-10	78.975	64.515	78.975	0.13694	UID847	14.1832	12.6467	13.0036	14.0917	13.7812	13.5332	13.7162	13.6855	13.2319	|	-0.0914869	1.13446	0.529637	0.524204	0.276734	0.557938	|	-0.466994	1.03882	0.22834	0.266722	0.602301	0.220186
sp|Q15027|ACAP1_HUMAN	GRGRPRGQPPVPPKPSIRPRPGSLRSKPEPP	sp|Q15027|ACAP1_HUMAN Arf-GAP with coiled-coil, ANK repeat and PH domain-containing protein 1 OS=Homo sapiens OX=9606 GN=ACAP1 PE=1 SV=1	Q15027	547	S	GQPPVPPKPS(0.763)IRPRPGS(0.237)LR	4	0.763204	4.5e-10	76.733	60.873	76.733	-0.30542	UID848	12.2257	11.3918	12.2147	13.7971	13.5042	13.8153	13.2694	12.3785	12.5184	|	1.57139	2.11236	1.60057	1.76144	0.00979947	2.0088	|	1.04373	0.98665	0.303718	0.778033	0.082037	1.08599
sp|Q15027|ACAP1_HUMAN	QPPVPPKPSIRPRPGSLRSKPEPPSEDLGSL	sp|Q15027|ACAP1_HUMAN Arf-GAP with coiled-coil, ANK repeat and PH domain-containing protein 1 OS=Homo sapiens OX=9606 GN=ACAP1 PE=1 SV=1	Q15027	554	S	GQPPVPPKPS(0.042)IRPRPGS(0.958)LR	4	0.957739	2.51e-11	85.35	70.736	81.922	-0.58493	UID849	12.6408	11.3214	11.6928	13.7695	13.3229	13.5092	12.7447	12.4231	12.4098	|	1.12872	2.00155	1.81637	1.64888	0.0249634	1.6027	|	0.103856	1.10173	0.716972	0.640851	0.158191	0.800819
sp|Q15052|ARHG6_HUMAN	TMKKFLHKRKTERKPSEEEYVIRKSTAALEE	sp|Q15052|ARHG6_HUMAN Rho guanine nucleotide exchange factor 6 OS=Homo sapiens OX=9606 GN=ARHGEF6 PE=1 SV=2	Q15052	640	S	KPS(1)EEEYVIRK	4	1	9.43e-10	108.58	81.25	86.641	0.040921	UID857	16.9213	15.6828	15.2504	17.5663	17.304	17.3891	16.2768	16.8584	15.937	|	0.645033	1.62123	2.1387	1.46832	0.0786024	1.10456	|	-0.644426	1.17562	0.686551	0.405913	0.533228	0.273087
sp|Q15052|ARHG6_HUMAN	PSNYVREIKSSERPLSPKAVKGFETAPLTKN	sp|Q15052|ARHG6_HUMAN Rho guanine nucleotide exchange factor 6 OS=Homo sapiens OX=9606 GN=ARHGEF6 PE=1 SV=2	Q15052	225	S	SSERPLS(1)PK	3	1	3.65e-09	116.19	86.885	116.19	0.70416	UID858	17.647	15.3767	16.1891	17.9737	18.2286	18.0935	17.6716	18.2963	16.7903	|	0.326757	2.85188	1.9044	1.69435	0.148083	0.829494	|	0.0246029	2.91964	0.601227	1.18182	0.313326	0.504004
sp|Q15057|ACAP2_HUMAN	QQKKFVSKSSEEKRLSISKFGPGDQVRASAQ	sp|Q15057|ACAP2_HUMAN Arf-GAP with coiled-coil, ANK repeat and PH domain-containing protein 2 OS=Homo sapiens OX=9606 GN=ACAP2 PE=1 SV=3	Q15057	540	S	RLS(0.996)IS(0.004)KFGPGDQVR	4	0.996292	7.49e-11	89.261	60.305	78.661	-0.43786	UID869	13.7428	12.7397	13.2663	15.0423	15.0475	15.3431	14.3331	13.6997	13.8589	|	1.29951	2.30779	2.07678	1.89469	0.0249433	1.60305	|	0.590249	0.960006	0.592552	0.714269	0.0283398	1.5476
sp|Q15080|NCF4_HUMAN	PQALRRLRPRTRKVKSVSPQGNSVDRMAAPR	sp|Q15080|NCF4_HUMAN Neutrophil cytosol factor 4 OS=Homo sapiens OX=9606 GN=NCF4 PE=1 SV=2	Q15080	159	S	KVKS(0.997)VS(0.003)PQGNSVDR	4	0.997268	5e-31	131.31	102.01	88.565	0.25379	UID872	13.393	12.2549	12.8475	15.4356	15.6288	16.0073	14.0017	14.7317	14.1465	|	2.04262	3.37396	3.15981	2.8588	0.0202149	1.69433	|	0.608684	2.47681	1.29898	1.46149	0.115596	0.937055
sp|Q15080|NCF4_HUMAN	ALRRLRPRTRKVKSVSPQGNSVDRMAAPRAE	sp|Q15080|NCF4_HUMAN Neutrophil cytosol factor 4 OS=Homo sapiens OX=9606 GN=NCF4 PE=1 SV=2	Q15080	161	S	S(0.006)VS(0.993)PQGNSVDR	2	0.993469	1.96e-218	250.05	204.31	249.15	-0.17906	UID873	17.6299	16.0402	16.7773	18.2401	18.0002	18.4995	17.4431	17.3637	17.0208	|	0.610182	1.95995	1.72225	1.43079	0.0751328	1.12417	|	-0.186855	1.32343	0.243593	0.460054	0.413472	0.383553
sp|Q15080|NCF4_HUMAN	RPRTRKVKSVSPQGNSVDRMAAPRAEALFDF	sp|Q15080|NCF4_HUMAN Neutrophil cytosol factor 4 OS=Homo sapiens OX=9606 GN=NCF4 PE=1 SV=2	Q15080	166	S	SVSPQGNS(1)VDRMAAPR	3	0.999991	3.37e-43	137.12	112.1	130.05	-1.2903	UID874	14.5297	12.9362	13.6337	16.3823	16.3134	16.4943	14.823	14.6239	14.1116	|	1.85263	3.37727	2.86062	2.69684	0.0264674	1.57729	|	0.293344	1.68776	0.477948	0.819684	0.201718	0.695255
sp|Q15149|PLEC_HUMAN	EKVTLVQTLEIQRQQSDHDAERLREAIAELE	sp|Q15149|PLEC_HUMAN Plectin OS=Homo sapiens OX=9606 GN=PLEC PE=1 SV=3	Q15149	2578	S	QQS(1)DHDAER	3	1	0.00010323	86.803	67.974	86.803	-1.1974	UID879	13.9018	10.7102	9.3969	12.702	12.5939	11.8718	14.0821	13.5184	11.1102	|	-1.19983	1.88368	2.47489	1.05291	0.452936	0.343963	|	0.180256	2.8082	1.71332	1.56726	0.176038	0.754395
sp|Q15149|PLEC_HUMAN	TAQRSAEAELQSKRASFAEKTAQLERSLQEE	sp|Q15149|PLEC_HUMAN Plectin OS=Homo sapiens OX=9606 GN=PLEC PE=1 SV=3	Q15149	1721	S	RAS(1)FAEK	3	1	2.33e-07	121.61	67.068	115.57	0.66198	UID880	16.5801	14.1556	14.2641	16.9045	16.1896	16.6554	16.7321	15.6324	15.4698	|	0.324488	2.03395	2.39129	1.58324	0.131105	0.882381	|	0.152061	1.47679	1.20572	0.944859	0.144308	0.840709
sp|Q15287|RNPS1_HUMAN	LGVKENNKKSSTRAPSPTKRKDRSDEKSKDR	sp|Q15287|RNPS1_HUMAN RNA-binding protein with serine-rich domain 1 OS=Homo sapiens OX=9606 GN=RNPS1 PE=1 SV=1	Q15287	27	S	APS(0.974)PT(0.026)KR	3	0.973865	0.0275768	76.605	17.359	76.605	0.789	UID891	16.8855	15.9134	15.9731	17.1445	16.6972	16.9569	16.8085	16.1731	16.6584	|	0.259016	0.783858	0.983715	0.67553	0.0889	1.0511	|	-0.0769711	0.25973	0.685297	0.289352	0.319887	0.495003
sp|Q15287|RNPS1_HUMAN	TAVLAPWPRPPPRRFSPPRRMLPPPPMWRRS	sp|Q15287|RNPS1_HUMAN RNA-binding protein with serine-rich domain 1 OS=Homo sapiens OX=9606 GN=RNPS1 PE=1 SV=1	Q15287	251	S	RFS(1)PPRR	3	1	0.0470594	84.522	69.371	84.522	0.29936	UID892	14.8717	13.3112	13.0688	15.1662	13.917	14.2698	14.9812	13.6086	13.9907	|	0.294577	0.605818	1.20094	0.700444	0.118931	0.924706	|	0.109501	0.297421	0.921879	0.442933	0.213015	0.67159
sp|Q15311|RBP1_HUMAN	AAKEQPKAGKEPAKPSPSRDRKETSI_____	sp|Q15311|RBP1_HUMAN RalA-binding protein 1 OS=Homo sapiens OX=9606 GN=RALBP1 PE=1 SV=3	Q15311	645	S	AGKEPAKPS(0.825)PS(0.175)R	4	0.824845	0.00380386	53.328	40.702	52.453	-0.11005	UID895	16.1646	14.3955	14.8463	15.9601	15.2763	15.4918	15.8206	15.4949	15.1648	|	-0.204523	0.880839	0.645499	0.440605	0.313111	0.504301	|	-0.34404	1.09948	0.318427	0.357957	0.481281	0.317602
sp|Q15311|RBP1_HUMAN	EHRRVEHGSGLTRTPSSEEISPTKFPGLYRT	sp|Q15311|RBP1_HUMAN RalA-binding protein 1 OS=Homo sapiens OX=9606 GN=RALBP1 PE=1 SV=3	Q15311	29	S	T(0.113)PS(0.878)S(0.009)EEISPTKFPGLYR	3	0.877675	3.09e-62	148.01	118.54	148.01	-0.37856	UID897	14.5253	12.4773	13.5116	13.9007	13.5204	13.9212	14.0514	13.8794	13.7299	|	-0.624659	1.0431	0.409561	0.275999	0.627389	0.202463	|	-0.473958	1.40211	0.21831	0.382155	0.557565	0.253704
sp|Q15365|PCBP1_HUMAN	PQGRVMTIPYQPMPASSPVICAGGQDRCSDA	sp|Q15365|PCBP1_HUMAN Poly(rC)-binding protein 1 OS=Homo sapiens OX=9606 GN=PCBP1 PE=1 SV=2	Q15365	189	S	VMTIPYQPMPAS(0.832)S(0.168)PVICAGGQDR	3	0.831618	1.21e-07	64.289	56.843	64.289	1.6159	UID900	11.8003	11.2377	11.033	12.4344	12.765	11.8691	11.905	12.2479	11.7373	|	0.634033	1.52731	0.836122	0.999154	0.0660841	1.1799	|	0.104677	1.01021	0.704322	0.606403	0.150185	0.823372
sp|Q15651|HMGN3_HUMAN	__________MPKRKSPENTEGKDGSKVTKQ	sp|Q15651|HMGN3_HUMAN High mobility group nucleosome-binding domain-containing protein 3 OS=Homo sapiens OX=9606 GN=HMGN3 PE=1 SV=2	Q15651	6	S	RKS(1)PENTEGKDGSK	5	0.999999	5.52e-10	91.457	72.861	81.317	0.93888	UID907	14.7851	13.9427	14.4866	14.4803	14.835	14.4204	14.4169	15.3385	14.8493	|	-0.30481	0.892267	-0.0662289	0.173743	0.681627	0.166453	|	-0.368232	1.39583	0.362675	0.463424	0.46073	0.336554
sp|Q15691|MARE1_HUMAN	SLVAPALNKPKKPLTSSSAAPQRPISTQRTA	sp|Q15691|MARE1_HUMAN Microtubule-associated protein RP/EB family member 1 OS=Homo sapiens OX=9606 GN=MAPRE1 PE=1 SV=3	Q15691	155	S	KPLT(0.202)S(0.771)S(0.025)S(0.001)AAPQRPISTQR	4	0.771415	7.8e-53	132.26	116.49	132.26	-0.043362	UID908	15.3613	14.833	14.2868	17.0294	17.606	16.3292	16.3569	17.3792	15.6782	|	1.66807	2.77299	2.04232	2.16113	0.0218044	1.66146	|	0.995589	2.54621	1.39131	1.64437	0.0715413	1.14544
sp|Q15722|LT4R1_HUMAN	LEGTGSEASSTRRGGSLGQTARSGPAALEPG	sp|Q15722|LT4R1_HUMAN Leukotriene B4 receptor 1 OS=Homo sapiens OX=9606 GN=LTB4R PE=1 SV=2	Q15722	320	S	GGS(1)LGQTAR	2	0.999928	8.74e-05	95.362	61.565	77.124	-0.77864	UID909	14.1749	13.2952	14.1894	14.3908	15.7948	14.3882	13.9936	16.3888	13.227	|	0.215848	2.4996	0.19878	0.97141	0.331471	0.479554	|	-0.18128	3.0936	-0.962485	0.649943	0.653079	0.185034
sp|Q15722|LT4R1_HUMAN	SAGVGFVAKLLEGTGSEASSTRRGGSLGQTA	sp|Q15722|LT4R1_HUMAN Leukotriene B4 receptor 1 OS=Homo sapiens OX=9606 GN=LTB4R PE=1 SV=2	Q15722	310	S	LLEGT(0.032)GS(0.968)EASSTR	2	0.968402	1.46e-34	135.02	103.59	121.45	0.047651	UID910	14.1319	12.3758	12.6884	13.2574	14.1104	13.8351	14.0451	15.9216	13.2571	|	-0.874425	1.73463	1.14666	0.668955	0.48635	0.313051	|	-0.0867796	3.54581	0.568661	1.34256	0.352651	0.452655
sp|Q15744|CEBPE_HUMAN	LATAAPPCSPLLKAPSPAGPLHKGKKAVNKD	sp|Q15744|CEBPE_HUMAN CCAAT/enhancer-binding protein epsilon OS=Homo sapiens OX=9606 GN=CEBPE PE=1 SV=2	Q15744	188	S	APS(1)PAGPLHK	3	1	8.41e-08	99.5	71.101	99.5	0.021151	UID911	14.353	12.5646	13.1913	14.0657	13.7405	13.9044	14.0984	13.3323	12.8692	|	-0.287341	1.17592	0.713061	0.533879	0.341809	0.466216	|	-0.254648	0.767715	-0.322141	0.0636419	0.87339	0.0587917
sp|Q15836|VAMP3_HUMAN	MRVNVDKVLERDQKLSELDDRADALQAGASQ	sp|Q15836|VAMP3_HUMAN Vesicle-associated membrane protein 3 OS=Homo sapiens OX=9606 GN=VAMP3 PE=1 SV=3;sp|P63027|VAMP2_HUMAN Vesicle-associated membrane protein 2 OS=Homo sapiens OX=9606 GN=VAMP2 PE=1 SV=3;sp|P23763|VAMP1_HUMAN Vesicle-associated membrane	Q15836	44	S	DQKLS(1)ELDDR	3	1	0	258.67	236.11	50.897	0.58541	UID912	15.2325	12.3354	12.9853	15.0756	14.7268	15.0254	15.3013	15.2982	13.5882	|	-0.156887	2.39139	2.04019	1.4249	0.215847	0.665854	|	0.0687485	2.96284	0.602991	1.21153	0.306159	0.514054
sp|Q15836|VAMP3_HUMAN	_____MSTGPTAATGSNRRLQQTQNQVDEVV	sp|Q15836|VAMP3_HUMAN Vesicle-associated membrane protein 3 OS=Homo sapiens OX=9606 GN=VAMP3 PE=1 SV=3	Q15836	11	S	STGPTAAT(0.019)GS(0.981)NRR	2	0.980589	1.23e-64	119.25	103.62	109.07	-0.062851	UID914	12.3634	10.1703	11.0491	12.6168	13.0242	12.7019	12.7148	12.0801	12.2306	|	0.25341	2.8539	1.65283	1.58672	0.169127	0.771786	|	0.351457	1.90978	1.18149	1.14758	0.12555	0.901185
sp|Q15942|ZYX_HUMAN	QHPVPPPAQNQNQVRSPGAPGPLTLKEVEEL	sp|Q15942|ZYX_HUMAN Zyxin OS=Homo sapiens OX=9606 GN=ZYX PE=1 SV=1	Q15942	344	S	S(1)PGAPGPLTLK	3	1	1.62e-18	129.37	88.779	129.37	-0.068416	UID915	15.3914	13.5513	13.6926	15.0055	15.1537	14.9047	15.481	15.6092	13.9279	|	-0.385884	1.6024	1.21211	0.809544	0.314653	0.502169	|	0.0896339	2.05789	0.235255	0.794259	0.336447	0.473083
sp|Q16181|SEPT7_HUMAN	KANWEAQQRILEQQNSSRTLEKNKKKGKIF_	sp|Q16181|SEPT7_HUMAN Septin-7 OS=Homo sapiens OX=9606 GN=SEPT7 PE=1 SV=2	Q16181	423	S	ILEQQNS(0.978)S(0.022)R	2	0.978466	0.00979186	74.944	41.715	74.944	0.33643	UID916	12.0048	10.9495	10.8413	12.925	12.5981	13.3129	12.3165	12.0857	11.8381	|	0.920218	1.64859	2.47155	1.68012	0.0643458	1.19148	|	0.311634	1.13624	0.996812	0.814896	0.0854435	1.06832
sp|Q16512|PKN1_HUMAN	VSNFDEEFTGEAPTLSPPRDARPLTAAEQAA	sp|Q16512|PKN1_HUMAN Serine/threonine-protein kinase N1 OS=Homo sapiens OX=9606 GN=PKN1 PE=1 SV=2	Q16512	916	S	TDVSNFDEEFTGEAPT(0.05)LS(0.95)PPR	3	0.949846	4.64e-41	122.04	111.57	122.04	-0.0462	UID920	13.3663	11.3997	12.1255	13.2975	13.2595	13.2366	13.1609	12.8228	12.6036	|	-0.0688334	1.85984	1.11107	0.967359	0.226996	0.643981	|	-0.205396	1.42318	0.478061	0.565281	0.353865	0.451163
sp|Q16666|IF16_HUMAN	GPALSRKRKKEVDATSPAPSTSSTVKTEGAE	sp|Q16666|IF16_HUMAN Gamma-interferon-inducible protein 16 OS=Homo sapiens OX=9606 GN=IFI16 PE=1 SV=3	Q16666	106	S	EVDAT(0.153)S(0.847)PAPSTSSTVK	3	0.847162	2.63e-17	96.487	77.412	96.487	0.94271	UID922	14.5376	12.879	13.2716	14.7769	14.469	14.5412	14.5837	14.1428	13.6408	|	0.239304	1.59005	1.26959	1.03298	0.1267	0.897224	|	0.0460854	1.26387	0.369245	0.559735	0.264153	0.578145
sp|Q16666|IF16_HUMAN	GPKGSKVSEEQTQPPSPAGAGMSTAMGRSPS	sp|Q16666|IF16_HUMAN Gamma-interferon-inducible protein 16 OS=Homo sapiens OX=9606 GN=IFI16 PE=1 SV=3	Q16666	153	S	GSKVSEEQT(0.001)QPPS(0.998)PAGAGMS(0.001)T(0.001)AMGR	4	0.997869	4.38e-17	85.191	62.019	56.663	-0.48936	UID923	17.1565	15.1143	15.9928	17.0328	16.7366	16.9126	17.1548	16.6749	16.536	|	-0.123655	1.62234	0.91987	0.806186	0.252917	0.597021	|	-0.00168037	1.56067	0.543228	0.700738	0.265532	0.575884
sp|Q1KMD3|HNRL2_HUMAN	EQGDDQDSEKSKPAGSDGERRGVKRQRDEKD	sp|Q1KMD3|HNRL2_HUMAN Heterogeneous nuclear ribonucleoprotein U-like protein 2 OS=Homo sapiens OX=9606 GN=HNRNPUL2 PE=1 SV=1	Q1KMD3	193	S	SKPAGS(1)DGER	3	0.999832	0.00012882	85.469	50.559	74.769	-0.0024906	UID924	17.0577	14.611	15.4544	16.6157	16.1516	16.3389	16.9284	16.1006	15.8419	|	-0.442009	1.54066	0.88448	0.661045	0.374563	0.426475	|	-0.129246	1.48966	0.387538	0.582649	0.346665	0.46009
sp|Q29RF7|PDS5A_HUMAN	KPINKGRKRAAVGQESPGGLEAGNAKAPKLQ	sp|Q29RF7|PDS5A_HUMAN Sister chromatid cohesion protein PDS5 homolog A OS=Homo sapiens OX=9606 GN=PDS5A PE=1 SV=1	Q29RF7	1305	S	AAVGQES(1)PGGLEAGNAK	3	1	9.77e-10	79.143	56.49	79.143	0.3564	UID925	12.5936	10.9848	12.1692	12.1947	12.6943	12.756	12.7884	12.5016	12.6595	|	-0.398829	1.70956	0.586788	0.632507	0.408121	0.389212	|	0.194838	1.51684	0.4903	0.733992	0.208386	0.681131
sp|Q29RF7|PDS5A_HUMAN	GPPAPSKPRRGRRPKSESQGNATKNDDLNKP	sp|Q29RF7|PDS5A_HUMAN Sister chromatid cohesion protein PDS5 homolog A OS=Homo sapiens OX=9606 GN=PDS5A PE=1 SV=1	Q29RF7	1276	S	RPKS(0.99)ES(0.01)QGNATK	4	0.990322	5.93e-23	127.83	89.806	127.83	-0.29883	UID926	14.9724	13.6004	13.2141	15.3123	15.4522	15.4395	14.749	14.9887	14.0824	|	0.339884	1.85186	2.22534	1.47236	0.125135	0.902622	|	-0.223418	1.38831	0.868261	0.677717	0.289715	0.53803
sp|Q32MZ4|LRRF1_HUMAN	EMSEHPSQTVRKALDSNSLENDDLSAPGREP	sp|Q32MZ4|LRRF1_HUMAN Leucine-rich repeat flightless-interacting protein 1 OS=Homo sapiens OX=9606 GN=LRRFIP1 PE=1 SV=2	Q32MZ4	766	S	KALDS(0.999)NS(0.001)LENDDLSAPGREPGHFNPESR	4	0.999445	1.82e-240	230.11	210.71	177.71	-1.418	UID931	15.2293	14.0582	14.5407	16.728	16.3772	16.2716	15.7964	15.356	14.9291	|	1.49873	2.31907	1.73095	1.84958	0.0169788	1.77009	|	0.567101	1.29784	0.3884	0.751115	0.114158	0.942494
sp|Q32MZ4|LRRF1_HUMAN	GVAKDNAKIDGATQSSPAEPKSEDADRCTLP	sp|Q32MZ4|LRRF1_HUMAN Leucine-rich repeat flightless-interacting protein 1 OS=Homo sapiens OX=9606 GN=LRRFIP1 PE=1 SV=2	Q32MZ4	714	S	IDGAT(0.007)QS(0.19)S(0.803)PAEPK	3	0.803072	0.00011144	71.98	52.265	57.288	0.44944	UID933	12.6363	9.959	10.299	12.1607	12.5258	12.7897	12.2015	12.1375	10.6689	|	-0.475571	2.56679	2.49074	1.52732	0.266817	0.573786	|	-0.434751	2.17847	0.369906	0.704542	0.458129	0.339013
sp|Q32MZ4|LRRF1_HUMAN	AATLASLGGTSSRRGSGDTSISIDTEASIRE	sp|Q32MZ4|LRRF1_HUMAN Leucine-rich repeat flightless-interacting protein 1 OS=Homo sapiens OX=9606 GN=LRRFIP1 PE=1 SV=2	Q32MZ4	120	S	RGS(0.998)GDT(0.002)SISIDTEASIR	3	0.9978	2.5e-52	137.52	119.16	126.88	-0.1029	UID934	15.5329	14.9394	14.6302	15.9488	15.7801	15.5334	15.3958	15.3882	14.7751	|	0.415905	0.840657	0.903207	0.719923	0.0423598	1.37305	|	-0.137105	0.44879	0.144942	0.152209	0.463221	0.334212
sp|Q32MZ4|LRRF1_HUMAN	LNALKSTGDGTLGRASEVEVKNEIVANVGKR	sp|Q32MZ4|LRRF1_HUMAN Leucine-rich repeat flightless-interacting protein 1 OS=Homo sapiens OX=9606 GN=LRRFIP1 PE=1 SV=2	Q32MZ4	300	S	STGDGT(0.001)LGRAS(0.998)EVEVK	3	0.998379	5.74e-23	106	74.577	77.221	1.3107	UID937	15.0222	14.193	13.9084	16.2665	16.4848	16.5536	15.4994	15.721	14.6331	|	1.24434	2.29185	2.64524	2.06047	0.0392371	1.4063	|	0.477184	1.52798	0.724659	0.909941	0.103054	0.986936
sp|Q32P44|EMAL3_HUMAN	RPLQPPQRADTPRRNSSSSSSPSERPRQKLS	sp|Q32P44|EMAL3_HUMAN Echinoderm microtubule-associated protein-like 3 OS=Homo sapiens OX=9606 GN=EML3 PE=1 SV=1	Q32P44	156	S	RNS(0.756)S(0.112)S(0.112)S(0.017)S(0.003)SPSERPR	3	0.75627	0.000620735	72.819	60.904	72.819	-0.68512	UID938	10.8061	10.8248	10.7299	11.2465	11.5635	11.4736	11.5408	11.0711	11.5072	|	0.440436	0.738683	0.743729	0.640949	0.0236088	1.62693	|	0.734692	0.246261	0.777325	0.586092	0.0750969	1.12438
sp|Q3KQU3|MA7D1_HUMAN	MKNATSSKQLPLEPESPSGQVGPRPAPPQEE	sp|Q3KQU3|MA7D1_HUMAN MAP7 domain-containing protein 1 OS=Homo sapiens OX=9606 GN=MAP7D1 PE=1 SV=1	Q3KQU3	70	S	QLPLEPES(0.823)PS(0.177)GQVGPRPAPPQEESPSSEAK	4	0.82274	6.42e-30	89.333	67.408	70.986	-0.90449	UID940	12.6987	10.7527	10.5703	12.5258	12.177	12.8767	12.5551	11.9461	11.5361	|	-0.172936	1.4243	2.30632	1.18589	0.243781	0.613	|	-0.143659	1.19342	0.965772	0.671845	0.245326	0.610257
sp|Q3ZCW2|LEGL_HUMAN	AVVKLDDGHLNNSLSSPVQADVYFPRLIVPF	sp|Q3ZCW2|LEGL_HUMAN Galectin-related protein OS=Homo sapiens OX=9606 GN=LGALSL PE=1 SV=2	Q3ZCW2	25	S	LDDGHLNNSLS(0.178)S(0.822)PVQADVYFPR	3	0.821887	4.64e-68	134.76	122.81	83.701	2.2626	UID945	12.7167	11.5381	11.6871	13.2851	12.6064	12.513	13.2907	12.3112	11.6677	|	0.568357	1.06829	0.825942	0.820862	0.0295555	1.52936	|	0.574027	0.773068	-0.0193815	0.442571	0.204055	0.690252
sp|Q49A26|GLYR1_HUMAN	SERGSKSPLKRAQEQSPRKRGRPPKDEKDLT	sp|Q49A26|GLYR1_HUMAN Putative oxidoreductase GLYR1 OS=Homo sapiens OX=9606 GN=GLYR1 PE=1 SV=4	Q49A26	167	S	AQEQS(1)PR	2	1	0.021098	92.239	16.587	76.228	-0.14083	UID946	15.6292	13.9488	14.2374	15.5748	14.9354	15.3341	15.2463	14.7536	14.6638	|	-0.0544128	0.986617	1.09666	0.67629	0.206476	0.68513	|	-0.382911	0.804758	0.426402	0.28275	0.504297	0.297313
sp|Q49A26|GLYR1_HUMAN	VKKNMGEGKKRVSSGSSERGSKSPLKRAQEQ	sp|Q49A26|GLYR1_HUMAN Putative oxidoreductase GLYR1 OS=Homo sapiens OX=9606 GN=GLYR1 PE=1 SV=4	Q49A26	151	S	VS(0.001)S(0.014)GS(0.976)S(0.009)ER	2	0.97568	6.01e-11	123.29	61.184	123.29	0.56327	UID948	15.2697	12.7688	13.2318	14.3414	13.6008	14.2356	14.7359	14.1503	13.9748	|	-0.928262	0.832059	1.0038	0.302534	0.672601	0.172243	|	-0.533785	1.38152	0.743012	0.530249	0.445728	0.35093
sp|Q4KMP7|TB10B_HUMAN	PGLKSRGSRAAGGAPSPPPPVRRASAGPAPG	sp|Q4KMP7|TB10B_HUMAN TBC1 domain family member 10B OS=Homo sapiens OX=9606 GN=TBC1D10B PE=1 SV=3	Q4KMP7	678	S	AAGGAPS(1)PPPPVR	2	1	5.84e-06	88.803	67.057	88.803	-0.057342	UID954	12.8025	10.7658	11.3489	13.036	12.6575	13.0154	12.0879	12.0247	11.2065	|	0.233503	1.89167	1.6665	1.26389	0.135359	0.868513	|	-0.714622	1.25891	-0.142485	0.133933	0.840519	0.0754522
sp|Q53EL6|PDCD4_HUMAN	RRLRKNSSRDSGRGDSVSDSGSDALRSGLTV	sp|Q53EL6|PDCD4_HUMAN Programmed cell death protein 4 OS=Homo sapiens OX=9606 GN=PDCD4 PE=1 SV=2	Q53EL6	76	S	DS(0.035)GRGDS(0.951)VS(0.009)DS(0.002)GS(0.003)DALR	3	0.951395	0.00238236	55.127	41.7	55.127	0.7285	UID957	13.0947	12.2485	12.097	13.1115	13.3437	13.3471	12.9929	12.8068	11.8582	|	0.0168886	1.09528	1.25009	0.787419	0.179452	0.746052	|	-0.101717	0.55837	-0.238803	0.0726166	0.795736	0.0992308
sp|Q53EL6|PDCD4_HUMAN	DSGSDALRSGLTVPTSPKGRLLDRRSRSGKG	sp|Q53EL6|PDCD4_HUMAN Programmed cell death protein 4 OS=Homo sapiens OX=9606 GN=PDCD4 PE=1 SV=2	Q53EL6	94	S	SGLTVPT(0.003)S(0.996)PKGR	3	0.996484	5.95e-10	101.3	80.571	101.3	0.46323	UID959	16.0692	14.3043	14.877	16.5328	16.5839	16.9495	16.2467	15.9872	15.8107	|	0.463547	2.27965	2.07242	1.60521	0.107604	0.968171	|	0.177502	1.68294	0.933653	0.931365	0.165347	0.781604
sp|Q969E4|TCAL3_HUMAN	VPRKAKRKTDRGTDDSPKDSQEDLQERHLSS	sp|Q969E4|TCAL3_HUMAN Transcription elongation factor A protein-like 3 OS=Homo sapiens OX=9606 GN=TCEAL3 PE=1 SV=1;sp|Q6IPX3|TCAL6_HUMAN Transcription elongation factor A protein-like 6 OS=Homo sapiens OX=9606 GN=TCEAL6 PE=2 SV=1;sp|Q5H9L2|TCAL5_HUMAN Tran	Q969E4	121	S	GTDDS(1)PKDSQEDLQER	3	0.999657	4.87e-52	144.01	116.69	144.01	-0.20812	UID962	14.8657	12.2935	14.0354	14.5885	13.987	14.7572	14.823	14.5502	14.276	|	-0.277145	1.69347	0.721833	0.712719	0.336892	0.472509	|	-0.0426655	2.25668	0.240579	0.818196	0.375664	0.4252
sp|Q5HYW2|NHSL2_HUMAN	PATGDDLQSLGQRVTSTPQADSEREASPLGS	sp|Q5HYW2|NHSL2_HUMAN NHS-like protein 2 OS=Homo sapiens OX=9606 GN=NHSL2 PE=1 SV=2	Q5HYW2	1061	S	VT(0.014)S(0.979)T(0.007)PQADSER	2	0.979042	2.39e-10	108.91	59.413	105.66	-3.9834	UID967	14.149	11.0769	12.1304	13.3947	13.0828	13.2101	14.4705	14.5644	12.9933	|	-0.754302	2.00582	1.0797	0.777071	0.439101	0.357436	|	0.321436	3.4875	0.862865	1.55727	0.252215	0.598229
sp|Q5JSP0|FGD3_HUMAN	DKEKQSCKSCGETFNSITKRRHHCKLCGAVI	sp|Q5JSP0|FGD3_HUMAN FYVE, RhoGEF and PH domain-containing protein 3 OS=Homo sapiens OX=9606 GN=FGD3 PE=1 SV=1	Q5JSP0	547	S	SCGETFNS(1)ITK	3	0.999945	2.67e-23	130.24	95.551	109.99	-0.50508	UID976	16.7835	14.5158	15.1315	17.9499	17.4954	18.1249	16.9343	16.4558	15.7879	|	1.16633	2.97955	2.9934	2.37976	0.0592805	1.22709	|	0.150801	1.93995	0.656407	0.91572	0.227639	0.642753
sp|Q5JTV8|TOIP1_HUMAN	RMQNDSILKSELGNQSPSTSSRQVTGQPQNA	sp|Q5JTV8|TOIP1_HUMAN Torsin-1A-interacting protein 1 OS=Homo sapiens OX=9606 GN=TOR1AIP1 PE=1 SV=2	Q5JTV8	315	S	SELGNQS(0.999)PS(0.001)TSSR	2	0.999226	2.43e-10	88.282	67.38	84.468	0.51364	UID978	13.5465	12.1584	12.4587	13.8833	14.312	14.0758	13.5976	14.5242	12.9932	|	0.336779	2.15364	1.6171	1.36917	0.126254	0.898756	|	0.051054	2.36579	0.53449	0.983776	0.297615	0.526346
sp|Q5JTV8|TOIP1_HUMAN	SSHSSVTTVKARSRDSDESGDKTTRSSSQYI	sp|Q5JTV8|TOIP1_HUMAN Torsin-1A-interacting protein 1 OS=Homo sapiens OX=9606 GN=TOR1AIP1 PE=1 SV=2	Q5JTV8	242	S	SRDS(0.999)DES(0.001)GDKTTR	3	0.999222	1.21e-16	109.35	71.259	109.35	0.76535	UID980	14.0104	11.8525	13.5179	14.4011	14.2059	14.587	14.0749	14.0841	13.4011	|	0.390638	2.35349	1.06904	1.27106	0.157875	0.801685	|	0.0644531	2.23169	-0.11677	0.726459	0.437189	0.359331
sp|Q5T1M5|FKB15_HUMAN	GSDGHSVSSRDSAAPSPIPGADNLSADPVVS	sp|Q5T1M5|FKB15_HUMAN FK506-binding protein 15 OS=Homo sapiens OX=9606 GN=FKBP15 PE=1 SV=2	Q5T1M5	311	S	DS(0.047)AAPS(0.952)PIPGADNLS(0.001)ADPVVSPPTSIPFK	4	0.951549	3.4e-09	60.527	44.886	60.527	1.7004	UID982	13.0618	11.4216	12.5716	13.133	13.7381	12.9668	13.3056	13.4336	12.1401	|	0.0711727	2.31645	0.395178	0.9276	0.316608	0.499478	|	0.243841	2.01194	-0.431571	0.60807	0.49172	0.308282
sp|Q5T1M5|FKB15_HUMAN	SSGQPQAPLNRERPESPMVPSEQVVEEAVPL	sp|Q5T1M5|FKB15_HUMAN FK506-binding protein 15 OS=Homo sapiens OX=9606 GN=FKBP15 PE=1 SV=2	Q5T1M5	979	S	ERPES(0.982)PMVPS(0.018)EQVVEEAVPLPPQALTTSQDGHR	4	0.982084	1.1e-31	90.485	84.258	80.505	2.5582	UID983	13.0976	12.941	11.7929	13.9328	13.6182	12.5452	13.5111	13.2539	11.9044	|	0.835132	0.677127	0.75231	0.754856	0.0036341	2.4396	|	0.413498	0.312847	0.111537	0.279294	0.0879015	1.056
sp|Q5T1M5|FKB15_HUMAN	SEEEEEKAEERPRRPSQEQSASASSGQPQAP	sp|Q5T1M5|FKB15_HUMAN FK506-binding protein 15 OS=Homo sapiens OX=9606 GN=FKBP15 PE=1 SV=2	Q5T1M5	956	S	RPS(1)QEQSASASSGQPQAPLNR	3	1	0	400.41	371.52	352.65	-0.58376	UID985	16.4645	13.8978	14.3234	16.4361	15.6489	15.8014	16.6324	15.7274	14.9033	|	-0.0283718	1.75114	1.478	1.06692	0.193619	0.713052	|	0.167917	1.82966	0.579864	0.859148	0.227642	0.642747
sp|Q5T200|ZC3HD_HUMAN	ERGNIETTSEDGQVFSPKKGQKKKSIEKKRK	sp|Q5T200|ZC3HD_HUMAN Zinc finger CCCH domain-containing protein 13 OS=Homo sapiens OX=9606 GN=ZC3H13 PE=1 SV=1	Q5T200	993	S	GNIETTSEDGQVFS(1)PK	3	1	3.34e-29	115.76	95.379	115.76	1.5241	UID987	14.4134	13.1278	13.0756	14.1176	14.0769	14.2007	14.4072	13.9068	13.1165	|	-0.295867	0.94905	1.12504	0.592741	0.316161	0.500091	|	-0.00622749	0.778947	0.0408773	0.271199	0.397815	0.400318
sp|Q5T200|ZC3HD_HUMAN	ENMEKREEIIIKKEVSPEVVRSKLSPSPSLR	sp|Q5T200|ZC3HD_HUMAN Zinc finger CCCH domain-containing protein 13 OS=Homo sapiens OX=9606 GN=ZC3H13 PE=1 SV=1	Q5T200	198	S	KEVS(1)PEVVR	3	1	0.0148699	66.393	31.643	51.359	0.52484	UID988	14.646	13.2855	13.709	14.7758	14.545	14.6253	14.5509	14.2089	13.7668	|	0.129768	1.25949	0.916276	0.768512	0.148324	0.828788	|	-0.0950689	0.923388	0.0578632	0.295394	0.449894	0.34689
sp|Q5T5C0|STXB5_HUMAN	SKMVANDIAKMSRKLSLPTDLKPDLDVKDNS	sp|Q5T5C0|STXB5_HUMAN Syntaxin-binding protein 5 OS=Homo sapiens OX=9606 GN=STXBP5 PE=1 SV=1	Q5T5C0	759	S	KLS(0.997)LPT(0.003)DLKPDLDVK	4	0.996699	2.25e-61	153.11	134.97	124.31	-0.34155	UID990	17.0009	14.1074	15.2003	16.6754	16.2199	16.1133	16.5729	16.5017	15.2829	|	-0.325508	2.11256	0.91293	0.899995	0.329327	0.482372	|	-0.427952	2.3943	0.0825834	0.682978	0.513918	0.289106
sp|Q5T5C0|STXB5_HUMAN	PYRREPRSPRKSRQPSGAGLCDISEGTVVPE	sp|Q5T5C0|STXB5_HUMAN Syntaxin-binding protein 5 OS=Homo sapiens OX=9606 GN=STXBP5 PE=1 SV=1	Q5T5C0	692	S	QPS(1)GAGLCDISEGTVVPEDR	3	1	1.22e-107	173.86	151.85	173.86	-2.8393	UID991	13.3044	12.7137	13.0477	13.8454	13.7605	13.9782	13.116	13.2814	13.1283	|	0.541041	1.04683	0.930522	0.839463	0.0316268	1.49995	|	-0.188348	0.567678	0.080616	0.153316	0.559995	0.251816
sp|Q5T5C0|STXB5_HUMAN	DLDVKDNSFSRSRSSSVTSIDKESREAISAL	sp|Q5T5C0|STXB5_HUMAN Syntaxin-binding protein 5 OS=Homo sapiens OX=9606 GN=STXBP5 PE=1 SV=1	Q5T5C0	782	S	S(0.019)S(0.025)S(0.956)VT(0.291)S(0.709)IDKESR	3	0.955714	1.46e-17	113.52	86.265	113.52	-0.14968	UID1000	14.6088	12.5158	13.4289	14.0701	13.5647	14.0671	14.8481	13.8606	13.9181	|	-0.538712	1.04895	0.638215	0.382817	0.505486	0.296291	|	0.239253	1.3448	0.489234	0.691097	0.17498	0.757011
sp|Q5TEJ8|THMS2_HUMAN	PRPPKNQGLSKQRRHSSEGGVKSSQVLGLQQ	sp|Q5TEJ8|THMS2_HUMAN Protein THEMIS2 OS=Homo sapiens OX=9606 GN=THEMIS2 PE=1 SV=1	Q5TEJ8	567	S	RHS(1)S(1)EGGVK	3	1	0.00037734	88.187	61.088	69.345	-1.0516	UID1003	14.9244	14.3792	13.6629	15.1327	15.6752	15.0195	14.7825	15.1737	14.203	|	0.208346	1.29604	1.35666	0.95368	0.124983	0.903149	|	-0.141909	0.794502	0.540152	0.397582	0.290912	0.536238
sp|Q5TEJ8|THMS2_HUMAN	RPPKNQGLSKQRRHSSEGGVKSSQVLGLQQH	sp|Q5TEJ8|THMS2_HUMAN Protein THEMIS2 OS=Homo sapiens OX=9606 GN=THEMIS2 PE=1 SV=1	Q5TEJ8	568	S	RHS(1)S(1)EGGVK	3	1	0.00234883	69.345	52.019	69.345	-1.0516	UID1004	12.8796	12.6325	11.9305	13.311	13.8568	12.9494	12.9185	13.4936	12.2365	|	0.431398	1.22427	1.01891	0.891527	0.0642469	1.19215	|	0.0388498	0.861065	0.305984	0.401966	0.238799	0.621968
sp|Q5VSL9|STRP1_HUMAN	LPEDSIKVIRNMRAASPPASASDLIEQQQKR	sp|Q5VSL9|STRP1_HUMAN Striatin-interacting protein 1 OS=Homo sapiens OX=9606 GN=STRIP1 PE=1 SV=1	Q5VSL9	335	S	AAS(1)PPASASDLIEQQQK	3	0.99999	9.41e-248	244.32	213.09	210.43	0.172	UID1006	14.8876	14.3754	14.6279	15.0858	15.3464	15.0639	15.0441	15.0933	14.4952	|	0.198114	0.971031	0.435925	0.535024	0.144074	0.841414	|	0.156404	0.717916	-0.132702	0.247206	0.426535	0.370045
sp|Q9Y4E1|WAC2C_HUMAN	FGDEEGDLFKEKAVASPEATVSQTDENKARA	sp|Q9Y4E1|WAC2C_HUMAN WASH complex subunit 2C OS=Homo sapiens OX=9606 GN=WASHC2C PE=1 SV=4;sp|Q641Q2|WAC2A_HUMAN WASH complex subunit 2A OS=Homo sapiens OX=9606 GN=WASHC2A PE=1 SV=3	Q9Y4E1	498	S	AVAS(0.996)PEAT(0.004)VSQTDENKAR	3	0.996222	6.54e-10	81.356	72.102	81.356	0.087252	UID1014	12.3004	10.9873	11.4225	13.7384	13.6062	13.9516	12.5402	12.5216	11.9693	|	1.438	2.61891	2.52907	2.19533	0.0286144	1.54342	|	0.239839	1.53431	0.546829	0.77366	0.186096	0.730264
sp|Q66K74|MAP1S_HUMAN	EFEHRKAVPMAPAPASPGSSNDSSARSQERA	sp|Q66K74|MAP1S_HUMAN Microtubule-associated protein 1S OS=Homo sapiens OX=9606 GN=MAP1S PE=1 SV=2	Q66K74	759	S	AVPMAPAPAS(1)PGSSNDSSAR	3	0.999806	4.03e-61	132.72	111.88	132.72	-0.33247	UID1018	14.6346	13.4712	14.1558	15.1262	15.2928	15.0185	14.8576	14.5675	13.9382	|	0.491539	1.82166	0.862695	1.05863	0.116199	0.934796	|	0.222952	1.09637	-0.217566	0.367253	0.441904	0.354672
sp|Q69YN4|VIR_HUMAN	NPKHADGEKEDQFNGSPPRPQPRGPRTPPGP	sp|Q69YN4|VIR_HUMAN Protein virilizer homolog OS=Homo sapiens OX=9606 GN=VIRMA PE=1 SV=2	Q69YN4	173	S	HADGEKEDQFNGS(1)PPRPQPR	4	1	0.00355182	41.482	28.553	41.482	-3.9723	UID1026	12.0986	10.8538	11.6171	12.4247	12.2491	12.0018	12.1758	11.5506	11.9121	|	0.326073	1.39528	0.384741	0.70203	0.180419	0.743718	|	0.0772076	0.696777	0.295012	0.356332	0.18854	0.724597
sp|Q6DN90|IQEC1_HUMAN	EQTLSKQTYHKEARNSWDSPAFSNDVIRKRH	sp|Q6DN90|IQEC1_HUMAN IQ motif and SEC7 domain-containing protein 1 OS=Homo sapiens OX=9606 GN=IQSEC1 PE=1 SV=1	Q6DN90	512	S	EARNS(1)WDSPAFSNDVIR	3	0.999955	1.76e-13	90.464	70.455	90.464	-0.44384	UID1029	14.1016	12.2913	12.7297	13.7331	14.1293	13.6225	13.947	13.9086	12.9891	|	-0.368526	1.838	0.892824	0.787432	0.343136	0.464534	|	-0.15465	1.61729	0.25939	0.574011	0.395704	0.40263
sp|Q6JBY9|CPZIP_HUMAN	EDGDEVLPSKSKAPGSPLSSEGAAGEGVRTL	sp|Q6JBY9|CPZIP_HUMAN CapZ-interacting protein OS=Homo sapiens OX=9606 GN=RCSD1 PE=1 SV=1	Q6JBY9	216	S	S(0.001)KAPGS(0.999)PLS(0.001)SEGAAGEGVR	3	0.998536	0	348.48	300.58	185.35	0.1452	UID1034	19.1839	16.8572	17.0032	19.8429	19.2091	19.8305	19.5021	18.7707	18.2994	|	0.658995	2.35188	2.82728	1.94605	0.0978354	1.0095	|	0.318115	1.91345	1.29626	1.17594	0.126956	0.896346
sp|Q6JBY9|CPZIP_HUMAN	ESPQTSGPEAENRCGSPREEKPAGEEAEMEK	sp|Q6JBY9|CPZIP_HUMAN CapZ-interacting protein OS=Homo sapiens OX=9606 GN=RCSD1 PE=1 SV=1	Q6JBY9	298	S	CGS(1)PREEKPAGEEAEMEK	4	1	2.46e-62	148.28	127.63	109.23	0.44545	UID1035	18.0508	13.4581	15.7309	16.749	15.7679	17.3856	17.4368	16.9431	16.6098	|	-1.30183	2.30978	1.65466	0.887535	0.50813	0.294025	|	-0.613997	3.48491	0.878864	1.24993	0.406231	0.391226
sp|Q6JBY9|CPZIP_HUMAN	TKKLEEGAAVKETPHSPPGGVKGGDVPKQEK	sp|Q6JBY9|CPZIP_HUMAN CapZ-interacting protein OS=Homo sapiens OX=9606 GN=RCSD1 PE=1 SV=1	Q6JBY9	351	S	ETPHS(1)PPGGVK	3	0.999996	3.27e-50	145.52	118.73	145.52	0.025931	UID1036	17.8483	16.1146	16.3206	19.0872	18.4461	18.7365	18.0385	17.366	16.9156	|	1.23888	2.33154	2.41594	1.99545	0.0342443	1.46541	|	0.190174	1.25142	0.59498	0.67886	0.15932	0.797729
sp|Q6JBY9|CPZIP_HUMAN	RGSIKRRPPSRRFRRSQSDCGELGDFRAVES	sp|Q6JBY9|CPZIP_HUMAN CapZ-interacting protein OS=Homo sapiens OX=9606 GN=RCSD1 PE=1 SV=1	Q6JBY9	177	S	FRRS(1)QS(1)DCGELGDFR	3	1	0	282.09	240.09	42.118	-0.18958	UID1037	18.1873	16.3382	17.0666	19.1613	18.5364	19.5919	18.6546	17.8892	18.0063	|	0.974054	2.19822	2.52536	1.89921	0.0566002	1.24718	|	0.467354	1.55102	0.939796	0.986055	0.088039	1.05532
sp|Q6JBY9|CPZIP_HUMAN	SIKRRPPSRRFRRSQSDCGELGDFRAVESSQ	sp|Q6JBY9|CPZIP_HUMAN CapZ-interacting protein OS=Homo sapiens OX=9606 GN=RCSD1 PE=1 SV=1	Q6JBY9	179	S	FRRS(1)QS(1)DCGELGDFR	3	1	0	295.98	258.83	42.118	-0.18958	UID1038	18.1543	15.9197	16.0997	17.8624	16.9824	17.568	18.4628	17.5462	17.6359	|	-0.291855	1.06265	1.46826	0.746351	0.295831	0.528956	|	0.308483	1.62651	1.53621	1.15707	0.112625	0.948365
sp|Q6JBY9|CPZIP_HUMAN	GVRTLGPAEKPPLRRSPSRTEKQEEDRATEE	sp|Q6JBY9|CPZIP_HUMAN CapZ-interacting protein OS=Homo sapiens OX=9606 GN=RCSD1 PE=1 SV=1	Q6JBY9	242	S	S(0.996)PS(0.004)RTEK	3	0.99567	3.42e-06	74.6	28.266	74.6	1.3983	UID1039	15.1527	12.6214	13.2828	14.4381	13.7836	14.3195	14.8434	14.1924	13.9061	|	-0.714604	1.16225	1.03678	0.494806	0.499863	0.301149	|	-0.3093	1.571	0.623384	0.628362	0.366585	0.435826
sp|Q6JBY9|CPZIP_HUMAN	RTLGPAEKPPLRRSPSRTEKQEEDRATEEAK	sp|Q6JBY9|CPZIP_HUMAN CapZ-interacting protein OS=Homo sapiens OX=9606 GN=RCSD1 PE=1 SV=1	Q6JBY9	244	S	S(0.178)PS(0.81)RT(0.012)EKQEEDRATEEAK	4	0.810167	5.96e-06	70.315	52.491	70.315	0.74502	UID1040	15.954	13.006	13.7593	15.0017	14.4775	14.8616	15.5628	14.8377	14.5773	|	-0.952343	1.4715	1.10231	0.540487	0.547882	0.261313	|	-0.391206	1.83167	0.818047	0.752836	0.362007	0.441283
sp|Q6JBY9|CPZIP_HUMAN	EEVDGQHPAQEEVPESPQTSGPEAENRCGSP	sp|Q6JBY9|CPZIP_HUMAN CapZ-interacting protein OS=Homo sapiens OX=9606 GN=RCSD1 PE=1 SV=1	Q6JBY9	284	S	RS(0.461)S(0.539)EEVDGQHPAQEEVPES(1)PQTSGPEAENR	4	0.999961	1.77e-127	162.07	149.02	162.07	0.58327	UID1043	12.537	10.485	11.1094	10.8667	11.859	10.3555	12.6023	10.1011	11.8761	|	-1.67021	1.37397	-0.753913	-0.350053	0.735279	0.133548	|	0.0653763	-0.383968	0.766759	0.149389	0.699134	0.15544
sp|Q6JBY9|CPZIP_HUMAN	SPPSTPSSPGVRSRPSEAEEVPVSFDQPPEG	sp|Q6JBY9|CPZIP_HUMAN CapZ-interacting protein OS=Homo sapiens OX=9606 GN=RCSD1 PE=1 SV=1	Q6JBY9	135	S	S(0.145)RPS(0.855)EAEEVPVSFDQPPEGSHLPCYNK	4	0.854978	4.44e-287	242.34	221.84	242.34	-0.036032	UID1045	13.5194	11.7218	12.788	15.4575	15.682	15.4967	13.9758	14.3804	12.8493	|	1.93812	3.96013	2.70873	2.86899	0.0396797	1.40143	|	0.456368	2.65857	0.0613823	1.05877	0.320332	0.4944
sp|Q6JBY9|CPZIP_HUMAN	EGSHLPCYNKVRTRGSIKRRPPSRRFRRSQS	sp|Q6JBY9|CPZIP_HUMAN CapZ-interacting protein OS=Homo sapiens OX=9606 GN=RCSD1 PE=1 SV=1	Q6JBY9	164	S	TRGS(1)IKR	3	0.999994	0.0460311	84.738	31.421	84.738	0.13024	UID1046	17.2883	14.421	16.4433	18.4802	17.9713	19.4058	17.4013	17.7266	17.2564	|	1.19184	3.55028	2.96251	2.56821	0.0684418	1.16468	|	0.112986	3.30559	0.813105	1.41056	0.282689	0.548691
sp|Q6JBY9|CPZIP_HUMAN	LFPPKVDLGQNGEEKSPPNASHPPKFKVKSS	sp|Q6JBY9|CPZIP_HUMAN CapZ-interacting protein OS=Homo sapiens OX=9606 GN=RCSD1 PE=1 SV=1	Q6JBY9	68	S	VDLGQNGEEKS(1)PPNASHPPK	4	0.999975	6.54e-50	128.98	93.54	128.98	-0.12466	UID1047	14.7816	12.3219	13.2679	14.8145	15.1881	15.1319	15.0148	15.3166	14.172	|	0.032918	2.86623	1.864	1.58772	0.195714	0.708378	|	0.233284	2.9947	0.904104	1.37736	0.239481	0.620729
sp|Q6JBY9|CPZIP_HUMAN	SPPNASHPPKFKVKSSPLIEKLQANLTFDPA	sp|Q6JBY9|CPZIP_HUMAN CapZ-interacting protein OS=Homo sapiens OX=9606 GN=RCSD1 PE=1 SV=1	Q6JBY9	83	S	VKS(0.157)S(0.843)PLIEK	3	0.8434	1.65e-06	106.32	77.924	106.32	0.063116	UID1049	13.2579	11.816	12.3428	13.6259	16.5764	14.2835	13.6233	16.6844	13.3346	|	0.368064	4.76044	1.94075	2.35642	0.208104	0.68172	|	0.365437	4.86844	0.991783	2.07522	0.278504	0.555168
sp|Q6NYC8|PPR18_HUMAN	SREQSPRRKEVESRLSPGESAYQKLGLTEAH	sp|Q6NYC8|PPR18_HUMAN Phostensin OS=Homo sapiens OX=9606 GN=PPP1R18 PE=1 SV=1	Q6NYC8	224	S	EVES(0.117)RLS(0.883)PGESAYQK	3	0.882898	1.06e-16	98.035	82.093	98.035	0.69018	UID1053	14.2172	12.7457	12.7173	14.6148	14.6148	13.9953	14.2989	14.1876	13.2491	|	0.397567	1.86911	1.27806	1.18158	0.109779	0.959482	|	0.0816498	1.44187	0.531858	0.685125	0.228933	0.640291
sp|Q6NYC8|PPR18_HUMAN	ETPERSLRLAESREQSPRRKEVESRLSPGES	sp|Q6NYC8|PPR18_HUMAN Phostensin OS=Homo sapiens OX=9606 GN=PPP1R18 PE=1 SV=1	Q6NYC8	213	S	LAES(0.002)REQS(0.998)PR	3	0.99816	0.00437568	63.76	32.687	63.76	-0.14905	UID1054	12.7024	11.3627	11.7489	13.222	13.3082	13.1487	12.6391	12.1976	12.4243	|	0.519577	1.94549	1.39981	1.28829	0.0901277	1.04514	|	-0.0632954	0.834936	0.675419	0.482353	0.223395	0.650926
sp|Q6PCE3|PGM2L_HUMAN	AVQKLKAVAGVMITASHNRKEDNGYKVYWET	sp|Q6PCE3|PGM2L_HUMAN Glucose 1,6-bisphosphate synthase OS=Homo sapiens OX=9606 GN=PGM2L1 PE=1 SV=3	Q6PCE3	175	S	AVAGVMIT(0.012)AS(0.988)HNR	3	0.987513	2.63e-08	85.734	73.886	78.69	0.21636	UID1056	12.9473	12.0056	12.3269	13.6297	13.5826	13.4471	12.9149	12.6252	11.8464	|	0.682389	1.57706	1.1202	1.12655	0.0487541	1.31199	|	-0.0324001	0.619676	-0.480448	0.0356092	0.921408	0.0355478
sp|Q6RW13|ATRAP_HUMAN	FLGSSQDRSAYQTIDSAEAPADPFAVPEGRS	sp|Q6RW13|ATRAP_HUMAN Type-1 angiotensin II receptor-associated protein OS=Homo sapiens OX=9606 GN=AGTRAP PE=1 SV=1	Q6RW13	138	S	S(0.001)AYQT(0.006)IDS(0.992)AEAPADPFAVPEGR	3	0.992408	4.48e-36	108.5	99.895	77.065	1.1839	UID1058	13.6999	12.6526	13.2705	14.2551	14.2479	14.0996	13.9997	13.9797	12.8894	|	0.555204	1.59535	0.829094	0.993217	0.0857726	1.06665	|	0.299838	1.32712	-0.381148	0.415269	0.490945	0.308967
sp|Q6VY07|PACS1_HUMAN	DEDLRKVKKTRRKLTSTSAITRQPNIKQKFV	sp|Q6VY07|PACS1_HUMAN Phosphofurin acidic cluster sorting protein 1 OS=Homo sapiens OX=9606 GN=PACS1 PE=1 SV=2	Q6VY07	320	S	KLT(0.077)S(0.821)T(0.077)S(0.025)AITR	3	0.820969	0.0211453	68.786	39.313	54.402	-0.11408	UID1061	12.4469	11.2559	11.7878	13.9863	14.3116	14.0733	12.8648	12.8187	12.3615	|	1.53941	3.05569	2.28553	2.29354	0.0345486	1.46157	|	0.417948	1.56283	0.57367	0.851482	0.14078	0.851459
sp|Q6WKZ4|RFIP1_HUMAN	DTASAIIPSTTPSVDSDDESVVKDKKKKSKI	sp|Q6WKZ4|RFIP1_HUMAN Rab11 family-interacting protein 1 OS=Homo sapiens OX=9606 GN=RAB11FIP1 PE=1 SV=3	Q6WKZ4	202	S	NKDSGSDTASAIIPS(0.001)T(0.001)T(0.001)PS(0.005)VDS(0.852)DDES(0.141)VVKDKK	5	0.852139	2.26e-26	90.123	71.585	73.138	0.10024	UID1065	13.7034	9.98627	10.7666	12.9832	12.3198	12.4133	13.36	12.73	10.6702	|	-0.720173	2.33352	1.64667	1.08667	0.360983	0.442513	|	-0.343338	2.74373	-0.0963984	0.767999	0.519225	0.284644
sp|Q6XQN6|PNCB_HUMAN	SERLQALVNSLCAGQSP______________	sp|Q6XQN6|PNCB_HUMAN Nicotinate phosphoribosyltransferase OS=Homo sapiens OX=9606 GN=NAPRT PE=1 SV=2	Q6XQN6	537	S	LQALVNSLCAGQS(1)P	2	1	2.35e-52	153.24	147.46	153.24	-0.37927	UID1073	12.1148	9.90793	12.5301	12.8905	12.7784	13.264	12.5271	12.5653	12.4243	|	0.77569	2.87048	0.733846	1.46	0.174311	0.758675	|	0.412352	2.65736	-0.105789	0.987976	0.364152	0.438717
sp|Q6ZNJ1|NBEL2_HUMAN	SSQFARKLWRSSRRISQVSSGETEYNPTEAR	sp|Q6ZNJ1|NBEL2_HUMAN Neurobeachin-like protein 2 OS=Homo sapiens OX=9606 GN=NBEAL2 PE=1 SV=2	Q6ZNJ1	2739	S	RIS(1)QVSSGETEYNPTEAR	3	1	0	344.39	309.35	344.39	-0.91707	UID1074	15.9891	15.0424	15.0709	16.24	16.0178	15.6409	16.2866	16.4156	15.4947	|	0.250862	0.975336	0.570046	0.598748	0.103835	0.983654	|	0.29743	1.37313	0.423823	0.698128	0.176023	0.754432
sp|Q6ZQN7|SO4C1_HUMAN	MKSAKGIENLAFVPSSPDILRRLSASPSQIE	sp|Q6ZQN7|SO4C1_HUMAN Solute carrier organic anion transporter family member 4C1 OS=Homo sapiens OX=9606 GN=SLCO4C1 PE=1 SV=1	Q6ZQN7	16	S	GIENLAFVPS(0.059)S(0.941)PDILR	3	0.941225	3.02e-29	116.43	103.24	116.43	-0.095568	UID1077	12.5557	12.7751	13.8821	13.0205	13.8234	13.9433	13.1002	12.9085	14.0696	|	0.464791	1.04825	0.0612698	0.524771	0.208463	0.680971	|	0.544567	0.133389	0.187548	0.288501	0.154775	0.8103
sp|Q6ZQN7|SO4C1_HUMAN	NLAFVPSSPDILRRLSASPSQIEVSALSSDP	sp|Q6ZQN7|SO4C1_HUMAN Solute carrier organic anion transporter family member 4C1 OS=Homo sapiens OX=9606 GN=SLCO4C1 PE=1 SV=1	Q6ZQN7	24	S	RLS(0.861)AS(0.138)PS(0.001)QIEVSALSSDPQR	3	0.861068	1.09e-94	166.85	147.25	142.2	2.1009	UID1078	13.319	11.8687	14.6824	13.4819	12.9193	14.2577	13.0721	12.5563	14.7671	|	0.162959	1.05062	-0.424708	0.262958	0.602178	0.220275	|	-0.246851	0.68767	0.0847588	0.175193	0.587453	0.231027
sp|Q6ZQN7|SO4C1_HUMAN	PSAPPNVSEEKLRSLSLSEFEEGSYGWRNFH	sp|Q6ZQN7|SO4C1_HUMAN Solute carrier organic anion transporter family member 4C1 OS=Homo sapiens OX=9606 GN=SLCO4C1 PE=1 SV=1	Q6ZQN7	79	S	S(0.125)LS(0.856)LS(0.019)EFEEGSYGWR	3	0.856482	6.32e-23	107.03	94.258	94.01	0.88368	UID1081	12.5744	12.0734	12.63	12.8153	12.7752	12.6014	12.368	12.4859	12.3826	|	0.240858	0.701801	-0.0286417	0.304673	0.289315	0.538629	|	-0.206389	0.412491	-0.247371	-0.0137564	0.954476	0.020235
sp|Q6ZSZ5|ARHGI_HUMAN	SWERSRSCSESWRRLSLDASAVDEEPCLPRT	sp|Q6ZSZ5|ARHGI_HUMAN Rho guanine nucleotide exchange factor 18 OS=Homo sapiens OX=9606 GN=ARHGEF18 PE=1 SV=4	Q6ZSZ5	94	S	RLS(1)LDASAVDEEPCLPR	3	0.999999	6.67e-178	222.24	202.42	222.24	-0.65013	UID1083	15.2565	14.1678	14.4356	15.7739	15.6821	15.4311	15.5918	15.2458	14.4991	|	0.517419	1.51428	0.995468	1.00906	0.0726231	1.13893	|	0.335377	1.078	0.0634937	0.492291	0.245923	0.6092
sp|Q6ZSZ5|ARHGI_HUMAN	LMGKDESTSRNRRSLSPILPGRHSPAPPPDP	sp|Q6ZSZ5|ARHGI_HUMAN Rho guanine nucleotide exchange factor 18 OS=Homo sapiens OX=9606 GN=ARHGEF18 PE=1 SV=4	Q6ZSZ5	1291	S	SLS(1)PILPGR	2	0.99994	1.29e-19	125.7	73.962	125.7	-0.6257	UID1084	13.7213	12.0674	12.7043	13.9423	13.7135	13.782	13.4148	13.1247	12.788	|	0.221019	1.64606	1.07766	0.98158	0.141265	0.849964	|	-0.306495	1.05722	0.0837307	0.278152	0.563584	0.249042
sp|Q6ZUJ8|BCAP_HUMAN	ESFRFQQENLKRLRDSITRRQREKQKSGKQT	sp|Q6ZUJ8|BCAP_HUMAN Phosphoinositide 3-kinase adapter protein 1 OS=Homo sapiens OX=9606 GN=PIK3AP1 PE=1 SV=2	Q6ZUJ8	656	S	LRDS(0.999)IT(0.001)R	2	0.998981	2.15e-12	131.45	40.759	70.908	0.0052685	UID1086	16.5447	14.8006	15.1095	16.9476	16.6634	17.0456	16.6451	16.0108	15.8343	|	0.402975	1.8628	1.93613	1.40063	0.107049	0.970418	|	0.100462	1.21014	0.72481	0.678472	0.169022	0.772056
sp|Q6ZUJ8|BCAP_HUMAN	KVVSYSKQQNLPTVTSPGNLMVVQPDRIRCG	sp|Q6ZUJ8|BCAP_HUMAN Phosphoinositide 3-kinase adapter protein 1 OS=Homo sapiens OX=9606 GN=PIK3AP1 PE=1 SV=2	Q6ZUJ8	174	S	QQNLPTVT(0.058)S(0.942)PGNLMVVQPDR	3	0.941795	5.66e-18	92.886	77.38	92.886	-1.3689	UID1087	15.4765	13.4701	14.3014	15.0843	14.9771	15.2137	15.2319	15.0426	14.7849	|	-0.392224	1.50691	0.91232	0.675667	0.351531	0.454036	|	-0.244596	1.57245	0.483537	0.603797	0.371208	0.430383
sp|Q6ZUJ8|BCAP_HUMAN	LHFKEWQLNQKKRSESFRFQQENLKRLRDSI	sp|Q6ZUJ8|BCAP_HUMAN Phosphoinositide 3-kinase adapter protein 1 OS=Homo sapiens OX=9606 GN=PIK3AP1 PE=1 SV=2	Q6ZUJ8	642	S	S(0.048)ES(0.952)FRFQQENLKR	4	0.951531	1.7e-10	88.992	69.153	85.362	-0.066337	UID1088	14.604	12.9677	13.7294	14.7711	14.9055	15.4098	14.6849	14.6496	14.3257	|	0.167103	1.93777	1.68038	1.26175	0.14975	0.824634	|	0.080884	1.68194	0.596319	0.78638	0.237524	0.624293
sp|Q70J99|UN13D_HUMAN	YCLLGIEQGVGVPGGSPGSRHRQKAVVRHTI	sp|Q70J99|UN13D_HUMAN Protein unc-13 homolog D OS=Homo sapiens OX=9606 GN=UNC13D PE=1 SV=1	Q70J99	150	S	GILGKDVSGFSDPYCLLGIEQGVGVPGGS(0.877)PGS(0.123)R	4	0.877013	1.13e-89	145.01	135.55	86.186	-0.14883	UID1093	14.1598	13.858	13.519	14.0905	14.3083	14.039	14.019	14.0631	13.9432	|	-0.0692673	0.450358	0.519982	0.300358	0.247538	0.606358	|	-0.14081	0.205077	0.424134	0.1628	0.426529	0.370052
sp|Q7KZI7|MARK2_HUMAN	DSKPSSKSNMIRGRNSATSADEQPHIGNYRL	sp|Q7KZI7|MARK2_HUMAN Serine/threonine-protein kinase MARK2 OS=Homo sapiens OX=9606 GN=MARK2 PE=1 SV=2	Q7KZI7	40	S	GRNS(0.923)AT(0.039)S(0.039)ADEQPHIGNYR	3	0.922829	1.76e-13	85.932	77.113	85.932	-0.71273	UID1094	13.4484	12.0024	12.5532	13.6577	14.0965	13.7024	13.8885	13.0142	12.9003	|	0.209279	2.09411	1.14917	1.15085	0.168699	0.772888	|	0.440084	1.01185	0.347098	0.599679	0.102052	0.991179
sp|Q7KZI7|MARK2_HUMAN	NSSAPSPSHKVQRSVSANPKQRRFSDQAAGP	sp|Q7KZI7|MARK2_HUMAN Serine/threonine-protein kinase MARK2 OS=Homo sapiens OX=9606 GN=MARK2 PE=1 SV=2	Q7KZI7	400	S	SVS(1)ANPK	2	0.999935	0.00124204	107.15	66.802	107.15	-0.32948	UID1097	15.5771	14.4411	15.0781	17.1216	17.1976	17.2553	16.1359	16.4061	15.7252	|	1.54451	2.75645	2.17723	2.1594	0.0252748	1.59731	|	0.558825	1.96496	0.647044	1.05694	0.1457	0.83654
sp|Q7KZI7|MARK2_HUMAN	RESGRKASSTAKVPASPLPGLERKKTTPTPS	sp|Q7KZI7|MARK2_HUMAN Serine/threonine-protein kinase MARK2 OS=Homo sapiens OX=9606 GN=MARK2 PE=1 SV=2	Q7KZI7	456	S	VPAS(1)PLPGLER	2	1	4.14e-13	118.76	74.408	85.294	0.55859	UID1098	15.1598	13.9631	14.2723	15.5581	15.3866	15.2192	15.0348	14.8895	14.6844	|	0.398329	1.42353	0.946903	0.92292	0.0893995	1.04867	|	-0.124951	0.926428	0.412154	0.404544	0.314153	0.502859
sp|Q7L591|DOK3_HUMAN	PELTRPQPCPLPRATSLPSLDTPGELREMPP	sp|Q7L591|DOK3_HUMAN Docking protein 3 OS=Homo sapiens OX=9606 GN=DOK3 PE=1 SV=2	Q7L591	330	S	ATS(1)LPSLDTPGELR	2	0.999938	0	383.76	342.99	362.12	0.86113	UID1100	17.4993	16.6519	16.5493	17.9125	18.0259	17.5667	17.3574	18.1885	17.0405	|	0.413109	1.37407	1.01742	0.934868	0.0794257	1.10004	|	-0.141933	1.53662	0.491142	0.628609	0.327676	0.484555
sp|Q7LDG7|GRP2_HUMAN	APSPSPMHSHHHRAFSFSLPRPGRRGSRPPE	sp|Q7LDG7|GRP2_HUMAN RAS guanyl-releasing protein 2 OS=Homo sapiens OX=9606 GN=RASGRP2 PE=1 SV=1	Q7LDG7	576	S	AFS(0.998)FS(0.002)LPRPGR	3	0.998381	5.64e-24	134.99	94.4	134.99	-0.49291	UID1111	14.7477	13.3457	14.3021	16.3874	16.8664	16.212	15.0324	15.5978	14.743	|	1.63972	3.52073	1.90991	2.35679	0.0568314	1.24541	|	0.28467	2.25208	0.440926	0.992558	0.256555	0.590819
sp|Q7LDG7|GRP2_HUMAN	SPSPMHSHHHRAFSFSLPRPGRRGSRPPEIR	sp|Q7LDG7|GRP2_HUMAN RAS guanyl-releasing protein 2 OS=Homo sapiens OX=9606 GN=RASGRP2 PE=1 SV=1	Q7LDG7	578	S	AFS(0.043)FS(0.957)LPRPGR	3	0.956981	0.000432131	67.997	28.079	67.997	-0.8214	UID1112	13.9365	11.6906	13.1034	13.9316	14.4768	14.2089	13.933	14.1786	13.6347	|	-0.00488567	2.7862	1.10552	1.29561	0.251359	0.599706	|	-0.00350094	2.48798	0.531296	1.00526	0.315603	0.500859
sp|Q7Z2K6|ERMP1_HUMAN	PLVDGCSGGGRTRKRSPGGSGGASRGAGTGL	sp|Q7Z2K6|ERMP1_HUMAN Endoplasmic reticulum metallopeptidase 1 OS=Homo sapiens OX=9606 GN=ERMP1 PE=1 SV=2	Q7Z2K6	53	S	S(1)PGGSGGASR	2	0.999546	0.00637538	68.76	9.7074	68.76	0.59518	UID1113	17.0525	15.3575	15.8547	17.4077	16.47	16.5873	17.2287	16.091	16.2843	|	0.355228	1.11244	0.732651	0.73344	0.0785061	1.1051	|	0.176222	0.733526	0.42959	0.446446	0.10928	0.961459
sp|Q7Z417|NUFP2_HUMAN	YITNGYMGKGADNDGSGSESGYTTPKKRKAR	sp|Q7Z417|NUFP2_HUMAN Nuclear fragile X mental retardation-interacting protein 2 OS=Homo sapiens OX=9606 GN=NUFIP2 PE=1 SV=1	Q7Z417	212	S	GADNDGS(0.948)GS(0.045)ES(0.007)GYTTPK	3	0.947598	0.00187639	52.909	39.247	52.909	0.80556	UID1114	11.816	10.5505	10.4489	11.7219	11.5678	11.5196	11.9851	11.1522	11.3523	|	-0.0941553	1.01731	1.07069	0.664616	0.222156	0.653342	|	0.169035	0.6017	0.903322	0.558019	0.120113	0.920409
sp|Q7Z434|MAVS_HUMAN	TAGATSSLTPSRGPVSPSVSFQPLARSTPRA	sp|Q7Z434|MAVS_HUMAN Mitochondrial antiviral-signaling protein OS=Homo sapiens OX=9606 GN=MAVS PE=1 SV=2	Q7Z434	222	S	GPVS(0.993)PS(0.007)VSFQPLAR	3	0.992967	3.8e-11	91.969	70.096	91.969	0.038693	UID1118	13.3045	12.14	13.1516	13.7245	14.1487	14.0807	13.2718	14.0421	12.8975	|	0.42002	2.00872	0.929016	1.11925	0.139414	0.855695	|	-0.0326805	1.90209	-0.25413	0.538426	0.514096	0.288956
sp|Q7Z4V5|HDGR2_HUMAN	KQQAKPVKVERTRKRSEGFSMDRKVEKKKEP	sp|Q7Z4V5|HDGR2_HUMAN Hepatoma-derived growth factor-related protein 2 OS=Homo sapiens OX=9606 GN=HDGFL2 PE=1 SV=1	Q7Z4V5	454	S	KRS(0.999)EGFS(0.001)MDR	4	0.999462	0.00793793	52.265	26.946	52.265	0.46005	UID1122	14.3687	12.6692	12.3782	14.7843	14.3631	14.3863	14.4969	13.8016	13.5636	|	0.415565	1.69393	2.00815	1.37255	0.106216	0.97381	|	0.128142	1.13243	1.18537	0.815315	0.141207	0.850145
sp|Q7Z569|BRAP_HUMAN	DELKTTVEERKSSEASPTAQRSKDHSKECIN	sp|Q7Z569|BRAP_HUMAN BRCA1-associated protein OS=Homo sapiens OX=9606 GN=BRAP PE=1 SV=2	Q7Z569	97	S	KS(0.062)S(0.062)EAS(0.83)PT(0.047)AQR	3	0.830003	0.0202067	50.088	31.492	50.088	0.61842	UID1123	12.8315	11.2028	11.2212	12.6842	12.6558	12.3174	12.4942	12.5855	12.3167	|	-0.147305	1.45298	1.09619	0.800623	0.240594	0.618715	|	-0.337324	1.38273	1.09557	0.713658	0.311794	0.506133
sp|Q7Z5R6|AB1IP_HUMAN	HAPKSSLPPPPPVRRSSDTSGSPATPLKAKG	sp|Q7Z5R6|AB1IP_HUMAN Amyloid beta A4 precursor protein-binding family B member 1-interacting protein OS=Homo sapiens OX=9606 GN=APBB1IP PE=1 SV=1	Q7Z5R6	525	S	RS(0.88)S(0.12)DTSGSPATPLK	2	0.879759	4.61e-140	211.51	206.62	71.692	0.44744	UID1126	17.6644	16.5172	15.5777	17.8021	18.0562	18.1208	17.7258	17.4774	17.0317	|	0.137737	1.53898	2.54314	1.40662	0.181265	0.741685	|	0.0614548	0.960201	1.45399	0.825217	0.180212	0.744217
sp|Q7Z5R6|AB1IP_HUMAN	APKSSLPPPPPVRRSSDTSGSPATPLKAKGT	sp|Q7Z5R6|AB1IP_HUMAN Amyloid beta A4 precursor protein-binding family B member 1-interacting protein OS=Homo sapiens OX=9606 GN=APBB1IP PE=1 SV=1	Q7Z5R6	526	S	S(0.048)S(0.952)DTSGSPATPLK	2	0.952362	0	295.86	247.12	289.72	1.5099	UID1127	15.5461	13.3666	13.6058	15.1673	15.3737	15.6648	15.7478	15.4756	14.7348	|	-0.378811	2.00709	2.05898	1.22909	0.265974	0.57516	|	0.201689	2.10898	1.12894	1.14653	0.172773	0.762524
sp|Q7Z6I6|RHG30_HUMAN	DLSPLLGPKPPIWKGSGSLEGEAAGCGRQAL	sp|Q7Z6I6|RHG30_HUMAN Rho GTPase-activating protein 30 OS=Homo sapiens OX=9606 GN=ARHGAP30 PE=1 SV=3	Q7Z6I6	630	S	GS(1)GS(1)LEGEAAGCGR	2	1	0	307.97	277.91	56.29	-0.02286	UID1130	16.6444	13.8147	13.7909	15.0485	14.2666	14.3423	16.117	15.2737	14.4579	|	-1.59593	0.451957	0.551426	-0.197516	0.80428	0.0945926	|	-0.527405	1.45904	0.667036	0.53289	0.453447	0.343473
sp|Q7Z6I6|RHG30_HUMAN	EAGGSQETKVRLREGSREETEAKEEKSKGQK	sp|Q7Z6I6|RHG30_HUMAN Rho GTPase-activating protein 30 OS=Homo sapiens OX=9606 GN=ARHGAP30 PE=1 SV=3	Q7Z6I6	709	S	LREGS(1)REETEAKEEK	4	0.999988	2.75e-16	101.64	80.987	101.64	-0.73283	UID1132	16.3368	14.4456	14.0871	17.2975	16.739	17.1308	16.6273	16.0988	15.2309	|	0.960741	2.29339	3.04366	2.09926	0.0748499	1.12581	|	0.29051	1.65315	1.14379	1.02915	0.122397	0.912228
sp|Q7Z6I6|RHG30_HUMAN	REPQVPDPLLSSQRRSYAFETQANPGKGEGL	sp|Q7Z6I6|RHG30_HUMAN Rho GTPase-activating protein 30 OS=Homo sapiens OX=9606 GN=ARHGAP30 PE=1 SV=3	Q7Z6I6	1086	S	S(0.998)YAFET(0.002)QANPGKGEGL	3	0.997587	8.35e-06	70.98	53.901	70.98	1.5934	UID1133	12.3374	9.81516	11.7764	12.9467	12.9081	12.9813	12.3857	12.4984	11.5429	|	0.609353	3.0929	1.20485	1.6357	0.160498	0.79453	|	0.048357	2.68322	-0.233546	0.832676	0.464608	0.332913
sp|Q7Z6P3|RAB44_HUMAN	EEFSSGLKNIFGSSQSPHRLRRRKPLPSKRV	sp|Q7Z6P3|RAB44_HUMAN Ras-related protein Rab-44 OS=Homo sapiens OX=9606 GN=RAB44 PE=1 SV=4	Q7Z6P3	115	S	NIFGS(0.001)S(0.037)QS(0.962)PHR	3	0.962079	1.07e-13	114.69	82.623	114.69	-1.0247	UID1136	11.9806	10.7426	10.5079	12.4995	12.1254	12.1624	11.9652	12.3664	11.1306	|	0.518979	1.38288	1.65447	1.18544	0.0742272	1.12944	|	-0.0153608	1.62387	0.622677	0.743728	0.259341	0.586129
sp|Q7Z6P3|RAB44_HUMAN	EAEGPTPGKSAPPRGSPPRGAQPGAGAGPQE	sp|Q7Z6P3|RAB44_HUMAN Ras-related protein Rab-44 OS=Homo sapiens OX=9606 GN=RAB44 PE=1 SV=4	Q7Z6P3	745	S	SAPPRGS(1)PPR	2	0.99999	0.000523473	79.235	47.888	70.942	0.29583	UID1137	18.0741	16.0485	16.7237	17.4149	17.7281	17.5018	17.733	18.244	17.0182	|	-0.65925	1.67958	0.778017	0.599449	0.471594	0.326432	|	-0.341059	2.19551	0.294502	0.716319	0.446432	0.350245
sp|Q7Z6P3|RAB44_HUMAN	KVLIPLEDGPPPPANSPPPQAPAGSSKQIQA	sp|Q7Z6P3|RAB44_HUMAN Ras-related protein Rab-44 OS=Homo sapiens OX=9606 GN=RAB44 PE=1 SV=4	Q7Z6P3	509	S	VLIPLEDGPPPPANS(1)PPPQAPAGSSK	4	0.999999	7.64e-63	129.88	111.48	129.88	-0.051048	UID1138	13.5139	13.3555	13.1588	14.0283	15.4579	14.1921	13.4481	15.1836	13.3261	|	0.5144	2.1024	1.03332	1.21671	0.121341	0.915992	|	-0.0657349	1.82815	0.167335	0.643249	0.393489	0.405067
sp|Q86T03|PP4P1_HUMAN	CKRIINLGPVHPGPLSPEPQPMGVRVICGHC	sp|Q86T03|PP4P1_HUMAN Type 1 phosphatidylinositol 4,5-bisphosphate 4-phosphatase OS=Homo sapiens OX=9606 GN=PIP4P1 PE=1 SV=1	Q86T03	162	S	IINLGPVHPGPLS(1)PEPQPMGVR	3	1	1.35e-44	113.5	96.279	46.66	0.94151	UID1144	15.2705	14.0653	14.0092	15.7432	15.9828	15.5228	15.5599	15.6406	14.761	|	0.472752	1.91744	1.51361	1.30127	0.0941762	1.02606	|	0.289377	1.57522	0.751763	0.872121	0.146211	0.835019
sp|Q86VM9|ZCH18_HUMAN	NSKAPAAPADRKRQLSPQSKSSSKVTSVPGK	sp|Q86VM9|ZCH18_HUMAN Zinc finger CCCH domain-containing protein 18 OS=Homo sapiens OX=9606 GN=ZC3H18 PE=1 SV=2	Q86VM9	893	S	QLS(1)PQSK	3	0.999988	0.000567936	110.54	30.567	63.216	4.0652	UID1153	16.6855	15.2175	15.4072	16.572	16.1675	16.561	16.7219	16.0194	15.9211	|	-0.113525	0.949916	1.15377	0.663387	0.233376	0.631945	|	0.0363598	0.80181	0.513817	0.450662	0.180943	0.742458
sp|Q86VM9|ZCH18_HUMAN	KGSRKRYEPSDKDRQSPPPAKRPNTSPDRGS	sp|Q86VM9|ZCH18_HUMAN Zinc finger CCCH domain-containing protein 18 OS=Homo sapiens OX=9606 GN=ZC3H18 PE=1 SV=2	Q86VM9	842	S	YEPSDKDRQS(1)PPPAK	4	0.999962	6.05e-23	107.57	88.84	107.57	-0.26364	UID1154	17.1244	14.225	14.8822	16.5384	15.9123	16.1196	16.5442	15.9082	15.5449	|	-0.585999	1.68732	1.23747	0.779597	0.37859	0.421831	|	-0.580204	1.68318	0.662739	0.588571	0.463377	0.334065
sp|Q86VP3|PACS2_HUMAN	LKERQAARPQNERANSLDNERCPDARSQLQI	sp|Q86VP3|PACS2_HUMAN Phosphofurin acidic cluster sorting protein 2 OS=Homo sapiens OX=9606 GN=PACS2 PE=1 SV=3	Q86VP3	453	S	ANS(1)LDNERCPDAR	3	1	0.0114402	50.079	23.05	50.079	-0.28	UID1155	11.4439	10.0285	10.5579	11.9545	11.334	11.1652	11.3827	10.9408	10.9195	|	0.510595	1.30554	0.607279	0.807803	0.084152	1.07494	|	-0.0612497	0.912369	0.361591	0.404237	0.287964	0.540662
sp|Q86VS8|HOOK3_HUMAN	LMERLNQSDSIEDPNSPAGRRHLQLQTQLEQ	sp|Q86VS8|HOOK3_HUMAN Protein Hook homolog 3 OS=Homo sapiens OX=9606 GN=HOOK3 PE=1 SV=2	Q86VS8	238	S	LNQSDSIEDPNS(0.999)PAGRR	3	0.999097	0.00626598	54.271	35.438	54.271	-2.181	UID1159	12.3633	11.387	11.3627	12.8771	12.3208	12.5051	12.2732	11.4107	11.355	|	0.513834	0.933834	1.14236	0.863341	0.0429052	1.36749	|	-0.0900164	0.0236692	-0.00769043	-0.0246792	0.542306	0.265756
sp|Q86Y34|AGRG3_HUMAN	TVSSSTARLDQAHSASQE_____________	sp|Q86Y34|AGRG3_HUMAN Adhesion G protein-coupled receptor G3 OS=Homo sapiens OX=9606 GN=ADGRG3 PE=1 SV=1	Q86Y34	547	S	LDQAHSAS(1)QE	2	0.999997	2.73e-30	144.1	139.95	144.1	0.38794	UID1162	12.8286	12.4316	12.1643	13.0483	13.2784	12.8474	13.1635	13.8192	12.0154	|	0.219729	0.846786	0.683081	0.583199	0.0899092	1.0462	|	0.334987	1.38761	-0.14893	0.524554	0.366956	0.435386
sp|Q86Y82|STX12_HUMAN	KEKESIARARAGSRLSAEERQREEQLVSFDS	sp|Q86Y82|STX12_HUMAN Syntaxin-12 OS=Homo sapiens OX=9606 GN=STX12 PE=1 SV=1	Q86Y82	142	S	AGS(0.002)RLS(0.998)AEER	3	0.997806	0.0180375	49.929	27.012	45.79	0.10787	UID1163	14.179	11.9903	12.541	14.3079	14.1763	13.8784	14.3682	13.8397	12.5922	|	0.128936	2.18601	1.33739	1.21744	0.178194	0.749106	|	0.189189	1.84938	0.0511751	0.696581	0.351244	0.454391
sp|Q86YV0|RASL3_HUMAN	GGFRWGRFAGWGRALSHQEPMVSTQPAPRSI	sp|Q86YV0|RASL3_HUMAN RAS protein activator like-3 OS=Homo sapiens OX=9606 GN=RASAL3 PE=1 SV=2	Q86YV0	51	S	ALS(1)HQEPMVSTQPAPR	3	1	1.3e-17	100.39	64.367	100.39	-0.10335	UID1164	12.9787	12.5918	12.5311	13.3421	13.7896	13.4175	13.1419	13.582	12.7812	|	0.363346	1.19781	0.886368	0.815841	0.0786828	1.10412	|	0.163187	0.990198	0.250066	0.467817	0.216544	0.664454
sp|Q86YV0|RASL3_HUMAN	VSTQPAPRSIFRRVLSAPPKESRTSRLRLSK	sp|Q86YV0|RASL3_HUMAN RAS protein activator like-3 OS=Homo sapiens OX=9606 GN=RASAL3 PE=1 SV=2	Q86YV0	72	S	VLS(1)APPK	2	1	6.43e-10	106.32	87.578	79.906	0.18293	UID1166	16.2789	15.3923	15.9866	16.9833	17.2811	17.1119	16.8035	17.0027	16.6277	|	0.704321	1.88883	1.12529	1.23948	0.0701011	1.15428	|	0.524534	1.61044	0.641129	0.925369	0.11497	0.939414
sp|Q86YV0|RASL3_HUMAN	EERPLRRPRPVQRTQSVPVRRPARRRQSAGP	sp|Q86YV0|RASL3_HUMAN RAS protein activator like-3 OS=Homo sapiens OX=9606 GN=RASAL3 PE=1 SV=2	Q86YV0	819	S	T(0.005)QS(0.995)VPVR	2	0.994594	0.0203521	93.556	30.137	93.556	0.025219	UID1167	15.0156	12.9587	14.32	15.2059	15.4696	15.7521	14.8203	15.6998	14.5965	|	0.190237	2.5109	1.43214	1.37776	0.176231	0.753918	|	-0.195354	2.74114	0.276527	0.94077	0.410036	0.387178
sp|Q8IY57|YAF2_HUMAN	__________MGDKKSPTRPKRQPKPSSDEG	sp|Q8IY57|YAF2_HUMAN YY1-associated factor 2 OS=Homo sapiens OX=9606 GN=YAF2 PE=1 SV=3	Q8IY57	6	S	GDKKS(0.897)PT(0.103)RPK	4	0.897266	4.26e-08	44.616	14.285	44.616	-0.020234	UID1174	14.5688	13.386	13.3306	14.8169	14.229	14.502	14.7329	13.8007	13.9248	|	0.248146	0.842972	1.17139	0.754168	0.107962	0.966731	|	0.164122	0.414701	0.594175	0.390999	0.0884428	1.05334
sp|Q8IYB3|SRRM1_HUMAN	RVSRTPEPKKIKKAASPSPQSVRRVSSSRSV	sp|Q8IYB3|SRRM1_HUMAN Serine/arginine repetitive matrix protein 1 OS=Homo sapiens OX=9606 GN=SRRM1 PE=1 SV=2	Q8IYB3	738	S	AAS(0.999)PS(0.991)PQS(0.01)VR	2	0.99854	1.14e-77	182.41	140.06	56.225	0.16105	UID1175	16.9629	15.7444	15.9502	16.9951	16.4822	16.8697	16.8326	16.3289	16.3233	|	0.0322762	0.737806	0.91943	0.563171	0.172866	0.762291	|	-0.130281	0.584499	0.373098	0.275772	0.323018	0.490773
sp|Q8IYB3|SRRM1_HUMAN	SRTPEPKKIKKAASPSPQSVRRVSSSRSVSG	sp|Q8IYB3|SRRM1_HUMAN Serine/arginine repetitive matrix protein 1 OS=Homo sapiens OX=9606 GN=SRRM1 PE=1 SV=2	Q8IYB3	740	S	AAS(0.999)PS(0.991)PQS(0.01)VR	2	0.991156	0.00153742	74.611	55.835	56.225	0.16105	UID1176	13.7093	11.9064	12.8897	13.6338	12.9732	13.3354	12.9309	12.8068	12.8959	|	-0.0755091	1.06677	0.445677	0.47898	0.283942	0.54677	|	-0.778377	0.900311	0.00618362	0.0427062	0.937849	0.0278671
sp|Q8IYB3|SRRM1_HUMAN	RHSPSPRPRAPQTSSSPPPVRRGASSSPQRR	sp|Q8IYB3|SRRM1_HUMAN Serine/arginine repetitive matrix protein 1 OS=Homo sapiens OX=9606 GN=SRRM1 PE=1 SV=2	Q8IYB3	696	S	APQTSS(0.002)S(0.998)PPPVRR	3	0.998317	1.41e-63	164.64	122.31	154.81	-0.28965	UID1178	17.8326	16.9057	16.7909	17.9854	17.648	17.823	17.75	17.1334	17.1622	|	0.152744	0.74229	1.03209	0.642373	0.131062	0.882524	|	-0.0826035	0.227688	0.371281	0.172122	0.32749	0.484802
sp|Q8IYB3|SRRM1_HUMAN	HRKGSSPSRSTREARSPQPNKRHSPSPRPRA	sp|Q8IYB3|SRRM1_HUMAN Serine/arginine repetitive matrix protein 1 OS=Homo sapiens OX=9606 GN=SRRM1 PE=1 SV=2	Q8IYB3	675	S	EARS(1)PQPNK	3	1	2.83e-27	142.04	103.03	133.07	-0.21484	UID1181	18.5011	16.4228	16.6858	18.1184	17.35	17.6874	18.136	17.4484	17.3443	|	-0.382687	0.927252	1.00157	0.51538	0.370269	0.431483	|	-0.365101	1.02564	0.658506	0.439681	0.40146	0.396358
sp|Q8IYB3|SRRM1_HUMAN	LKVPKPEPIPEPKEPSPEKNSKKEKEKEKTR	sp|Q8IYB3|SRRM1_HUMAN Serine/arginine repetitive matrix protein 1 OS=Homo sapiens OX=9606 GN=SRRM1 PE=1 SV=2	Q8IYB3	260	S	VPKPEPIPEPKEPS(1)PEK	4	1	1.29e-53	140.17	119.13	140.17	0.34383	UID1182	16.0807	13.1615	14.5884	15.5736	14.815	15.3065	15.7273	15.168	15.0097	|	-0.507066	1.65352	0.718102	0.62152	0.425153	0.371455	|	-0.353404	2.0065	0.421232	0.691442	0.424355	0.37227
sp|Q8IYB3|SRRM1_HUMAN	QTSSSPPPVRRGASSSPQRRQSPSPSTRPIR	sp|Q8IYB3|SRRM1_HUMAN Serine/arginine repetitive matrix protein 1 OS=Homo sapiens OX=9606 GN=SRRM1 PE=1 SV=2	Q8IYB3	707	S	RGAS(0.926)S(0.1)S(0.974)PQR	3	0.974278	9.4e-07	104.04	50.83	71.159	0.90657	UID1185	14.0836	13.3092	12.9523	14.2232	13.471	13.6013	13.7187	13.3475	13.3247	|	0.139609	0.161848	0.649039	0.316832	0.196917	0.705717	|	-0.364816	0.038291	0.372476	0.015317	0.949252	0.0226184
sp|Q8IYB3|SRRM1_HUMAN	HRPSPPATPPPKTRHSPTPQQSNRTRKSRVS	sp|Q8IYB3|SRRM1_HUMAN Serine/arginine repetitive matrix protein 1 OS=Homo sapiens OX=9606 GN=SRRM1 PE=1 SV=2	Q8IYB3	414	S	TRHS(1)PTPQQSNR	3	0.999901	3.35e-46	156.17	135.21	156.17	0.053274	UID1187	15.0953	13.7891	12.7532	15.4547	14.7026	14.612	15.631	13.9292	14.1911	|	0.359434	0.913479	1.85877	1.04389	0.139855	0.854323	|	0.53572	0.140039	1.4379	0.704553	0.208011	0.681914
sp|Q8IYB3|SRRM1_HUMAN	HLREKALRSMRKAQVSPQS____________	sp|Q8IYB3|SRRM1_HUMAN Serine/arginine repetitive matrix protein 1 OS=Homo sapiens OX=9606 GN=SRRM1 PE=1 SV=2	Q8IYB3	901	S	KAQVS(0.788)PQS(0.212)	2	0.788021	0.0311932	83.081	74.928	83.081	2.0512	UID1188	12.3232	11.5769	12.1485	11.9124	13.0978	13.3433	12.3841	12.624	12.6003	|	-0.41083	1.52097	1.19478	0.768309	0.32698	0.485478	|	0.0609407	1.04716	0.451791	0.519963	0.211443	0.674807
sp|Q8IYB3|SRRM1_HUMAN	EKALRSMRKAQVSPQS_______________	sp|Q8IYB3|SRRM1_HUMAN Serine/arginine repetitive matrix protein 1 OS=Homo sapiens OX=9606 GN=SRRM1 PE=1 SV=2	Q8IYB3	904	S	KAQVS(0.196)PQS(0.804)	2	0.803797	0.0283583	83.869	76.455	83.869	1.4013	UID1189	12.2934	11.1176	12.4747	11.9119	13.1079	13.6641	12.4043	12.7559	12.4848	|	-0.381536	1.99029	1.18944	0.932734	0.31248	0.505178	|	0.110929	1.63835	0.0101538	0.586479	0.381409	0.41861
sp|Q8IYB3|SRRM1_HUMAN	KRRSPSLSSKHRKGSSPSRSTREARSPQPNK	sp|Q8IYB3|SRRM1_HUMAN Serine/arginine repetitive matrix protein 1 OS=Homo sapiens OX=9606 GN=SRRM1 PE=1 SV=2	Q8IYB3	665	S	KGS(0.039)S(0.961)PSR	3	0.961091	0.000464947	109.02	70.719	109.02	0.17306	UID1190	17.3011	15.4748	16.0155	17.2179	16.354	16.909	17.2561	16.1817	16.4534	|	-0.0832024	0.879291	0.893543	0.56321	0.223556	0.650613	|	-0.0450058	0.706925	0.437893	0.366604	0.237519	0.624301
sp|Q8IYB3|SRRM1_HUMAN	SRSASPSPRKRQKETSPRGRRRRSPSPPPTR	sp|Q8IYB3|SRRM1_HUMAN Serine/arginine repetitive matrix protein 1 OS=Homo sapiens OX=9606 GN=SRRM1 PE=1 SV=2	Q8IYB3	541	S	QKET(0.014)S(0.986)PR	3	0.986304	0.0171369	72.325	45.941	72.325	0.56415	UID1196	18.6486	16.3635	17.1292	18.3349	17.454	18.1972	18.4437	17.5925	17.78	|	-0.313658	1.09054	1.06801	0.614965	0.316468	0.499671	|	-0.204899	1.22903	0.650831	0.558321	0.312073	0.505743
sp|Q8IYB3|SRRM1_HUMAN	PKRRVSHSPPPKQRSSPVTKRRSPSLSSKHR	sp|Q8IYB3|SRRM1_HUMAN Serine/arginine repetitive matrix protein 1 OS=Homo sapiens OX=9606 GN=SRRM1 PE=1 SV=2	Q8IYB3	646	S	QRS(0.164)S(0.836)PVTK	3	0.836332	0.00497682	78.548	44.016	61.344	-0.42179	UID1198	14.6276	12.6195	13.3243	14.7927	13.8719	14.598	14.6485	13.9757	13.7149	|	0.165041	1.25237	1.27367	0.897029	0.133877	0.873294	|	0.0208788	1.35614	0.390569	0.589195	0.276955	0.557591
sp|Q8IYB3|SRRM1_HUMAN	PPVRRGASSSPQRRQSPSPSTRPIRRVSRTP	sp|Q8IYB3|SRRM1_HUMAN Serine/arginine repetitive matrix protein 1 OS=Homo sapiens OX=9606 GN=SRRM1 PE=1 SV=2	Q8IYB3	713	S	RQS(0.998)PS(0.002)PSTRPIR	3	0.997759	5.95e-10	98.676	81.734	53.328	-0.36836	UID1199	15.9979	14.0422	14.4821	15.9375	15.3654	15.5116	15.7762	15.0591	15.1024	|	-0.0603733	1.32326	1.02958	0.764155	0.211092	0.675529	|	-0.221658	1.01692	0.620375	0.471878	0.325456	0.487507
sp|Q8IYB3|SRRM1_HUMAN	TSGKVTKHKGTEKRESPSPAPKPRKVELSES	sp|Q8IYB3|SRRM1_HUMAN Serine/arginine repetitive matrix protein 1 OS=Homo sapiens OX=9606 GN=SRRM1 PE=1 SV=2	Q8IYB3	450	S	RES(1)PSPAPKPR	4	0.999581	5.6e-25	139.77	107.93	139.77	0.28198	UID1200	17.9431	16.2669	16.575	17.9734	17.4273	17.6522	17.7375	17.1751	17.1087	|	0.0302505	1.1604	1.07718	0.755944	0.173188	0.761483	|	-0.205584	0.908281	0.53367	0.412123	0.334952	0.475017
sp|Q8IYB3|SRRM1_HUMAN	SPPPKQRSSPVTKRRSPSLSSKHRKGSSPSR	sp|Q8IYB3|SRRM1_HUMAN Serine/arginine repetitive matrix protein 1 OS=Homo sapiens OX=9606 GN=SRRM1 PE=1 SV=2	Q8IYB3	653	S	RRS(1)PS(0.998)LS(0.002)SK	3	0.999993	0.000804051	83.53	60.81	80.469	-0.31078	UID1205	13.9727	12.3203	13.2035	14.1818	13.2165	13.8771	14.1893	13.0592	13.0208	|	0.209063	0.896213	0.673607	0.592961	0.0994533	1.00238	|	0.216574	0.738905	-0.182679	0.2576	0.436193	0.360321
sp|Q8IYB3|SRRM1_HUMAN	QRRYSPSPPPKRRTASPPPPPKRRASPSPPP	sp|Q8IYB3|SRRM1_HUMAN Serine/arginine repetitive matrix protein 1 OS=Homo sapiens OX=9606 GN=SRRM1 PE=1 SV=2	Q8IYB3	616	S	T(0.001)AS(0.999)PPPPPKR	3	0.999062	8.82e-14	122.33	100.93	116.74	0.28324	UID1214	18.3129	16.1132	17.0109	18.025	17.4315	18.1755	18.2268	17.4463	17.5893	|	-0.287897	1.31834	1.16454	0.731661	0.289019	0.539073	|	-0.0860729	1.33312	0.578358	0.608468	0.276029	0.559046
sp|Q8IYB3|SRRM1_HUMAN	RRASPSPPPKRRVSHSPPPKQRSSPVTKRRS	sp|Q8IYB3|SRRM1_HUMAN Serine/arginine repetitive matrix protein 1 OS=Homo sapiens OX=9606 GN=SRRM1 PE=1 SV=2	Q8IYB3	638	S	RVS(1)HS(1)PPPKQR	4	1	2.32e-08	95.659	74.566	95.538	0.62537	UID1216	12.4514	11.0493	11.5163	12.9973	12.7389	12.8221	12.7313	12.6183	11.7786	|	0.545851	1.68959	1.3058	1.18041	0.0723677	1.14046	|	0.279923	1.56897	0.26228	0.703723	0.245357	0.610202
sp|Q8IYB3|SRRM1_HUMAN	PSPPPRRRSPSPRRYSPPIQRRYSPSPPPKR	sp|Q8IYB3|SRRM1_HUMAN Serine/arginine repetitive matrix protein 1 OS=Homo sapiens OX=9606 GN=SRRM1 PE=1 SV=2	Q8IYB3	597	S	RYS(1)PPIQR	3	1	5.4e-25	143.73	108.09	59.739	-0.87538	UID1218	18.0443	17.0873	16.7101	18.5349	17.8674	17.8483	17.9914	17.1153	17.2037	|	0.490662	0.780117	1.13823	0.803001	0.050326	1.29821	|	-0.0528889	0.0280094	0.493631	0.156251	0.455734	0.341288
sp|Q8IYB4|PEX5R_HUMAN	DEDLEIIVDQKQGKGSRAADKAVAMVMKEIP	sp|Q8IYB4|PEX5R_HUMAN PEX5-related protein OS=Homo sapiens OX=9606 GN=PEX5L PE=1 SV=2	Q8IYB4	35	S	GS(1)RAADK	3	1	0.053137	46.462	19.505	46.462	0.41731	UID1223	15.7828	14.5024	14.4562	16.2333	15.3855	15.9359	15.8275	14.6988	14.8908	|	0.450527	0.883095	1.47972	0.937781	0.088057	1.05524	|	0.0446987	0.196362	0.434561	0.225207	0.185582	0.731463
sp|Q8IYJ3|SYTL1_HUMAN	GSEPTWLPLQPRVPPSPDDLPSRGLLALSLK	sp|Q8IYJ3|SYTL1_HUMAN Synaptotagmin-like protein 1 OS=Homo sapiens OX=9606 GN=SYTL1 PE=1 SV=1	Q8IYJ3	392	S	VPPS(1)PDDLPSR	2	1	8.12e-65	168.98	137.8	168.98	-0.54144	UID1225	18.0873	16.6639	16.8798	18.2984	18.0125	18.0549	18.1843	17.4731	17.1776	|	0.211084	1.34861	1.17514	0.91161	0.123377	0.908764	|	0.0970039	0.809238	0.297825	0.401356	0.198877	0.701417
sp|Q8IZP0|ABI1_HUMAN	SPARLGSQHSPGRTASLNQRPRTHSGSSGGS	sp|Q8IZP0|ABI1_HUMAN Abl interactor 1 OS=Homo sapiens OX=9606 GN=ABI1 PE=1 SV=4	Q8IZP0	231	S	T(0.001)AS(0.999)LNQRPR	2	0.999016	0.00302755	73.632	29.735	61.56	0.23397	UID1229	14.7674	13.7626	14.4244	15.3391	17.2375	16.3479	14.7509	16.6068	14.1424	|	0.571676	3.47494	1.92352	1.99004	0.141017	0.850727	|	-0.0165443	2.84418	-0.281937	0.848565	0.485769	0.313571
sp|Q8IZP0|ABI1_HUMAN	TGTLSRTNPPTQKPPSPPMSGRGTLGRNTPY	sp|Q8IZP0|ABI1_HUMAN Abl interactor 1 OS=Homo sapiens OX=9606 GN=ABI1 PE=1 SV=4	Q8IZP0	183	S	TNPPTQKPPS(0.949)PPMS(0.051)GR	4	0.948966	5.36e-07	83.395	63.842	79.568	0.50543	UID1230	14.8172	13.0447	15.0383	14.8119	16.3253	15.6283	14.8126	17.4886	14.655	|	-0.00530624	3.28062	0.589985	1.28843	0.330495	0.480836	|	-0.00460434	4.44399	-0.383347	1.35201	0.475001	0.323305
sp|Q8N1F8|S11IP_HUMAN	PLLHKVKSRVRVRRASISEPSDTDPEPRTLN	sp|Q8N1F8|S11IP_HUMAN Serine/threonine-protein kinase 11-interacting protein OS=Homo sapiens OX=9606 GN=STK11IP PE=1 SV=4	Q8N1F8	387	S	RAS(0.999)IS(0.001)EPSDTDPEPR	3	0.999377	6.4e-72	161.51	133.3	139.74	-0.32413	UID1231	13.6378	12.2452	12.6426	13.8162	14.3648	14.2095	13.66	13.512	12.7964	|	0.178427	2.11959	1.56686	1.28829	0.15538	0.808605	|	0.0222387	1.26677	0.15377	0.480928	0.347322	0.459268
sp|Q8N1G4|LRC47_HUMAN	LQLEAEEQRKQKKRQSVSGLHRYLHLLDGNE	sp|Q8N1G4|LRC47_HUMAN Leucine-rich repeat-containing protein 47 OS=Homo sapiens OX=9606 GN=LRRC47 PE=1 SV=1	Q8N1G4	431	S	KRQS(0.999)VS(0.001)GLHR	4	0.999323	0.000924014	70.089	51.493	63.76	-0.48379	UID1232	12.9882	12.4477	11.8714	14.9515	14.4844	13.6765	13.4672	12.499	11.9067	|	1.96336	2.03674	1.8051	1.93507	0.00124523	2.90475	|	0.479071	0.0512705	0.0352983	0.188546	0.324004	0.48945
sp|Q8N2M8|CLASR_HUMAN	QRREFREKRLRGRKISPPSYARRDSPTYDPY	sp|Q8N2M8|CLASR_HUMAN CLK4-associating serine/arginine rich protein OS=Homo sapiens OX=9606 GN=CLASRP PE=1 SV=4	Q8N2M8	285	S	KIS(0.974)PPS(0.026)YAR	3	0.97407	0.0116345	68.44	30.76	68.44	-0.261	UID1233	13.2902	12.1984	12.2653	13.3803	13.4468	13.1109	13.077	12.6427	12.6371	|	0.0901623	1.24844	0.845612	0.728072	0.165173	0.782061	|	-0.213181	0.444345	0.371882	0.201016	0.436073	0.360441
sp|Q8N3D4|EH1L1_HUMAN	AQDTAPTPAPRLRKGSDALRPPVPQGEDEVP	sp|Q8N3D4|EH1L1_HUMAN EH domain-binding protein 1-like protein 1 OS=Homo sapiens OX=9606 GN=EHBP1L1 PE=1 SV=2	Q8N3D4	310	S	KGS(1)DALRPPVPQGEDEVPK	4	1	2.59e-110	178.39	135.78	132.26	0.081034	UID1235	15.347	13.3759	14.2411	15.1327	15.245	15.7789	15.2563	15.5564	14.9614	|	-0.214297	1.86914	1.53786	1.06423	0.241419	0.617228	|	-0.0906792	2.18053	0.72036	0.936738	0.294032	0.531606
sp|Q8N3X1|FNBP4_HUMAN	LMSKRGKWKMFVRATSPESTSRSSSKTGRDT	sp|Q8N3X1|FNBP4_HUMAN Formin-binding protein 4 OS=Homo sapiens OX=9606 GN=FNBP4 PE=1 SV=3	Q8N3X1	464	S	AT(0.043)S(0.954)PES(0.003)TSR	2	0.953696	0.00998189	74.841	57.601	70.942	0.89417	UID1236	11.9166	11.5215	11.441	12.203	12.3479	11.9267	12.218	12.1037	11.3512	|	0.286325	0.826368	0.485767	0.53282	0.0775142	1.11062	|	0.301362	0.582211	-0.0898132	0.264587	0.307431	0.512253
sp|Q8N573|OXR1_HUMAN	TGQKKTLDKKDGRRMSFQKPKGTIEYTVESR	sp|Q8N573|OXR1_HUMAN Oxidation resistance protein 1 OS=Homo sapiens OX=9606 GN=OXR1 PE=1 SV=2	Q8N573	91	S	RMS(1)FQKPK	4	1	0.00218498	80.706	55.269	68.551	0.90799	UID1242	16.6846	14.927	14.9951	17.7323	17.1212	17.2993	17.1031	16.5386	15.9489	|	1.04776	2.19417	2.30419	1.84871	0.0441198	1.35537	|	0.418526	1.61156	0.95381	0.994632	0.102202	0.990539
sp|Q8N5W9|RFLB_HUMAN	GTLEPDAAAATPAAPSPASLPLAPGCALRLC	sp|Q8N5W9|RFLB_HUMAN Refilin-B OS=Homo sapiens OX=9606 GN=RFLNB PE=1 SV=1	Q8N5W9	71	S	AAAPGTLEPDAAAATPAAPS(0.994)PAS(0.006)LPLAPGCALR	4	0.993895	2.99e-137	162.07	151.07	162.07	0.81932	UID1244	9.86372	10.3311	10.88	12.1304	12.6875	12.5512	11.6138	11.4409	11.8401	|	2.26672	2.35634	1.67116	2.09807	0.0103404	1.98546	|	1.75007	1.10973	0.960105	1.2733	0.0343467	1.46411
sp|Q8N5W9|RFLB_HUMAN	__________MVGRLSLQDVPELVDAKKKGD	sp|Q8N5W9|RFLB_HUMAN Refilin-B OS=Homo sapiens OX=9606 GN=RFLNB PE=1 SV=1	Q8N5W9	6	S	VGRLS(1)LQDVPELVDAK	3	1	1.26e-29	121.26	93.611	103.95	-0.73517	UID1245	13.9289	13.4916	13.5134	14.8389	16.1902	14.8405	14.1319	15.6602	13.9173	|	0.91002	2.69855	1.32713	1.64523	0.0930265	1.03139	|	0.202969	2.16864	0.403922	0.925178	0.276628	0.558104
sp|Q8ND56|LS14A_HUMAN	TASAHLPAPAAVGRRSPVSTRPLPSASQKAG	sp|Q8ND56|LS14A_HUMAN Protein LSM14 homolog A OS=Homo sapiens OX=9606 GN=LSM14A PE=1 SV=3	Q8ND56	216	S	RS(1)PVSTRPLPSASQK	4	0.999697	0.00177474	63.128	42.701	55.186	-0.027707	UID1249	14.6902	14.6897	14.2375	14.5358	15.8501	14.6762	14.4131	16.0247	14.621	|	-0.1544	1.16042	0.438668	0.481562	0.3328	0.477816	|	-0.277062	1.33501	0.383455	0.480469	0.412438	0.384641
sp|Q8NDT2|RB15B_HUMAN	GRGGKASGDPGASGMSPRASPLPPPPPPPGA	sp|Q8NDT2|RB15B_HUMAN Putative RNA-binding protein 15B OS=Homo sapiens OX=9606 GN=RBM15B PE=1 SV=3	Q8NDT2	109	S	ASGDPGAS(0.089)GMS(0.911)PR	2	0.910824	0.00821847	50.675	27.07	50.675	-0.34323	UID1251	11.4487	10.1964	9.91126	10.3053	10.6098	10.2483	10.8693	10.2976	10.0885	|	-1.14342	0.413469	0.337027	-0.130975	0.820202	0.0860789	|	-0.579399	0.101249	0.177266	-0.100295	0.717219	0.144348
sp|Q8NDX1|PSD4_HUMAN	EQLGREAGGTREPKLSLKKSHSSPSLHQDEA	sp|Q8NDX1|PSD4_HUMAN PH and SEC7 domain-containing protein 4 OS=Homo sapiens OX=9606 GN=PSD4 PE=1 SV=2	Q8NDX1	1013	S	EAGGTREPKLS(1)LK	4	0.99999	0.0017577	60.317	33.881	60.317	0.40112	UID1252	13.8371	12.3495	12.9599	15.7976	15.4284	16.0654	14.6124	14.0741	13.6256	|	1.96042	3.07886	3.10558	2.71496	0.0187752	1.72642	|	0.775215	1.72453	0.665738	1.05516	0.0882718	1.05418
sp|Q8NF50|DOCK8_HUMAN	RRTLAQSRRLSERALSLEENGVGSNFKTSTL	sp|Q8NF50|DOCK8_HUMAN Dedicator of cytokinesis protein 8 OS=Homo sapiens OX=9606 GN=DOCK8 PE=1 SV=3	Q8NF50	451	S	ALS(1)LEENGVGSNFK	3	1	3.06e-53	152.94	122.11	152.94	-1.5972	UID1258	15.9409	14	14.4041	16.0856	15.6216	15.5806	16.4459	16.3597	15.3478	|	0.144663	1.62159	1.17647	0.980909	0.154156	0.81204	|	0.504938	2.35971	0.943686	1.26945	0.151421	0.819813
sp|Q8NF50|DOCK8_HUMAN	DSFHRSSFRKCETQLSQGS____________	sp|Q8NF50|DOCK8_HUMAN Dedicator of cytokinesis protein 8 OS=Homo sapiens OX=9606 GN=DOCK8 PE=1 SV=3	Q8NF50	2096	S	KCETQLS(1)QGS	3	0.999575	0.000786433	87.298	73.79	80.522	-1.1959	UID1259	14.4268	12.7258	13.5576	14.5763	14.548	14.8028	14.5286	14.573	13.7623	|	0.149518	1.82225	1.24524	1.07233	0.160388	0.794827	|	0.101787	1.8472	0.204695	0.717895	0.331954	0.478922
sp|Q8NF50|DOCK8_HUMAN	HRSSFRKCETQLSQGS_______________	sp|Q8NF50|DOCK8_HUMAN Dedicator of cytokinesis protein 8 OS=Homo sapiens OX=9606 GN=DOCK8 PE=1 SV=3	Q8NF50	2099	S	KCETQLS(0.043)QGS(0.957)	2	0.957437	7.07e-09	105.25	97.439	93.839	0.65431	UID1260	14.2864	11.829	12.1109	15.2075	15.1863	14.7073	14.6894	15.2868	13.9591	|	0.921059	3.35726	2.59631	2.29154	0.0860687	1.06515	|	0.402985	3.4578	1.84816	1.90298	0.163729	0.785873
sp|Q8NF50|DOCK8_HUMAN	ERKIPELYKPIFRVESQKRDSFHRSSFRKCE	sp|Q8NF50|DOCK8_HUMAN Dedicator of cytokinesis protein 8 OS=Homo sapiens OX=9606 GN=DOCK8 PE=1 SV=3	Q8NF50	2077	S	KIPELYKPIFRVES(1)QK	5	1	8.47e-13	94.384	79.456	57.989	0.53953	UID1261	13.926	13.4804	14.2948	15.704	14.4971	15.4974	14.6948	13.6471	14.9532	|	1.77797	1.01669	1.20259	1.33242	0.0283262	1.54781	|	0.768829	0.16671	0.658432	0.531324	0.102934	0.987443
sp|Q8NF91|SYNE1_HUMAN	VLKKAFQDQKEELLKSIEDIEERTDKERLKE	sp|Q8NF91|SYNE1_HUMAN Nesprin-1 OS=Homo sapiens OX=9606 GN=SYNE1 PE=1 SV=4	Q8NF91	1993	S	S(1)IEDIEERTDK	3	0.999831	0.00520501	55.314	35.265	51.135	1.4644	UID1265	16.4204	14.7812	15.8006	16.5808	16.4951	16.5052	16.5403	16.5346	16.0576	|	0.160492	1.71393	0.704513	0.859645	0.199496	0.700066	|	0.11994	1.75336	0.256965	0.710087	0.30754	0.512099
sp|Q8NFC6|BD1L1_HUMAN	SDGAVTSAGTEIRAGSISSEEVDGSQGNMMR	sp|Q8NFC6|BD1L1_HUMAN Biorientation of chromosomes in cell division protein 1-like 1 OS=Homo sapiens OX=9606 GN=BOD1L1 PE=1 SV=2	Q8NFC6	1701	S	AGS(0.985)IS(0.015)SEEVDGSQGNMMR	3	0.98477	3.01e-53	135.49	127.4	89.917	-0.31669	UID1267	11.7027	10.7155	9.79935	12.2235	11.5472	11.9993	11.5468	11.5053	11.5305	|	0.520827	0.831698	2.19998	1.18417	0.148565	0.828084	|	-0.155942	0.789732	1.73116	0.788316	0.284816	0.545436
sp|Q8NFC6|BD1L1_HUMAN	SKTQLSPSIKRKREVSPPGARTRGQQRVEEA	sp|Q8NFC6|BD1L1_HUMAN Biorientation of chromosomes in cell division protein 1-like 1 OS=Homo sapiens OX=9606 GN=BOD1L1 PE=1 SV=2	Q8NFC6	3029	S	EVS(1)PPGAR	2	1	0.0123528	83.623	55.415	83.623	-0.087891	UID1268	15.1345	14.1263	13.7617	15.0819	14.7921	14.68	14.9807	14.3502	14.4395	|	-0.0526886	0.665829	0.91832	0.510487	0.221339	0.654943	|	-0.153872	0.223879	0.677852	0.249286	0.408737	0.388556
sp|Q8NFC6|BD1L1_HUMAN	KSDKDSTSTRLERKLSDGHKSRSLKHSSKDI	sp|Q8NFC6|BD1L1_HUMAN Biorientation of chromosomes in cell division protein 1-like 1 OS=Homo sapiens OX=9606 GN=BOD1L1 PE=1 SV=2	Q8NFC6	1017	S	KLS(1)DGHK	4	1	0.0120007	56.563	9.6719	56.563	0.58082	UID1271	14.1088	11.8805	11.8488	14.0059	13.3083	13.5978	13.9254	13.4834	13.0237	|	-0.102881	1.42784	1.749	1.02465	0.214767	0.668033	|	-0.1834	1.60294	1.17485	0.864795	0.249498	0.602933
sp|Q8NFH8|REPS2_HUMAN	QVSEAELLPQLSRAPSQAAESSPAKKDVLYS	sp|Q8NFH8|REPS2_HUMAN RalBP1-associated Eps domain-containing protein 2 OS=Homo sapiens OX=9606 GN=REPS2 PE=1 SV=2	Q8NFH8	544	S	APS(1)QAAESSPAKK	3	0.999915	0.0172043	53.995	35.857	53.995	-1.3085	UID1275	12.2621	10.6906	10.709	12.8134	13.6722	12.8943	12.0648	12.4038	11.7733	|	0.551276	2.9816	2.18533	1.90607	0.116699	0.932932	|	-0.197314	1.7132	1.06431	0.860065	0.264906	0.576909
sp|Q8NFZ5|TNIP2_HUMAN	EKVASLLHQVSWRQDSREPDAGRIHAGSKTA	sp|Q8NFZ5|TNIP2_HUMAN TNFAIP3-interacting protein 2 OS=Homo sapiens OX=9606 GN=TNIP2 PE=1 SV=1	Q8NFZ5	344	S	QDS(1)REPDAGR	3	1	0.0031269	65.895	40.422	65.895	-0.62196	UID1279	12.3458	10.9302	10.192	12.6731	13.26	12.4581	12.3027	13.5721	11.5264	|	0.327217	2.3298	2.26603	1.64102	0.129853	0.886547	|	-0.0431242	2.64189	1.33436	1.31104	0.232857	0.632911
sp|Q8TAF3|WDR48_HUMAN	TVNKWTLKGIHNFRASGDYDNDCTNPITPLC	sp|Q8TAF3|WDR48_HUMAN WD repeat-containing protein 48 OS=Homo sapiens OX=9606 GN=WDR48 PE=1 SV=1	Q8TAF3	335	S	GIHNFRAS(0.983)GDYDNDCT(0.017)NPITPLCTQPDQVIK	4	0.983018	3.08e-15	74.605	66.901	74.605	-1.1923	UID1281	12.3246	11.4849	9.98385	12.5834	12.4479	12.6606	12.6486	12.317	11.7304	|	0.25881	0.963012	2.67679	1.29954	0.21202	0.673624	|	0.324025	0.832066	1.74658	0.967557	0.145667	0.836639
sp|Q8TAQ2|SMRC2_HUMAN	DRRDKKGGNYKKRKRSPSPSPTPEAKKKNAK	sp|Q8TAQ2|SMRC2_HUMAN SWI/SNF complex subunit SMARCC2 OS=Homo sapiens OX=9606 GN=SMARCC2 PE=1 SV=1	Q8TAQ2	302	S	KRS(1)PS(0.994)PS(0.006)PTPEAK	3	0.999761	2.24e-44	149.57	85.058	145.61	0.096321	UID1282	12.4746	11.4356	12.464	12.421	12.3227	12.1913	12.2279	12.0656	12.0122	|	-0.0536575	0.887071	-0.272648	0.186922	0.651714	0.185943	|	-0.246727	0.629932	-0.451744	-0.0228462	0.951357	0.0216567
sp|Q8TAQ2|SMRC2_HUMAN	RRKKISAKTLTDEVNSPDSDRRDKKGGNYKK	sp|Q8TAQ2|SMRC2_HUMAN SWI/SNF complex subunit SMARCC2 OS=Homo sapiens OX=9606 GN=SMARCC2 PE=1 SV=1	Q8TAQ2	283	S	TLTDEVNS(1)PDSDRR	3	0.999955	7.2e-77	173.98	135.96	173.98	-0.12828	UID1285	16.1017	13.5714	14.3731	15.6194	15.1102	15.5513	16.0372	15.4219	14.7175	|	-0.482243	1.5388	1.17821	0.744923	0.35396	0.451045	|	-0.0644417	1.85054	0.344378	0.710158	0.346914	0.459778
sp|Q8TD19|NEK9_HUMAN	EKVTLLNAPTKRPRSSTVTEAPIAVVTSRTS	sp|Q8TD19|NEK9_HUMAN Serine/threonine-protein kinase Nek9 OS=Homo sapiens OX=9606 GN=NEK9 PE=1 SV=2	Q8TD19	332	S	S(0.125)S(0.874)T(0.002)VTEAPIAVVTSR	2	0.873753	2.45e-43	136.17	114.12	136.17	0.99315	UID1292	12.03	10.8365	10.7847	12.7383	11.2711	12.5975	12.0635	11.9132	10.3893	|	0.708334	0.434588	1.81278	0.985233	0.144274	0.840812	|	0.0335178	1.07663	-0.395408	0.238246	0.640367	0.193571
sp|Q8TD55|PKHO2_HUMAN	ALPPWDLPPQFHPRCSSLGDLLGEGPRHPLQ	sp|Q8TD55|PKHO2_HUMAN Pleckstrin homology domain-containing family O member 2 OS=Homo sapiens OX=9606 GN=PLEKHO2 PE=1 SV=1	Q8TD55	389	S	CS(0.867)S(0.133)LGDLLGEGPR	3	0.867004	9.5e-37	120.75	105.15	70.197	0.23749	UID1293	12.0375	11.9752	12.337	12.506	12.644	12.512	12.6139	12.3946	11.7627	|	0.468413	0.668869	0.174939	0.437407	0.0927951	1.03247	|	0.576334	0.419402	-0.574364	0.140457	0.734236	0.134164
sp|Q8TD55|PKHO2_HUMAN	LPPWDLPPQFHPRCSSLGDLLGEGPRHPLQP	sp|Q8TD55|PKHO2_HUMAN Pleckstrin homology domain-containing family O member 2 OS=Homo sapiens OX=9606 GN=PLEKHO2 PE=1 SV=1	Q8TD55	390	S	CS(0.021)S(0.979)LGDLLGEGPR	2	0.979348	1.22e-63	166.62	147.34	146.96	0.49076	UID1294	14.1941	13.216	13.5207	13.6384	13.6505	13.4192	14.0207	14.1144	13.3494	|	-0.555705	0.434503	-0.101571	-0.0742579	0.819529	0.0864355	|	-0.173422	0.898405	-0.171322	0.184554	0.656612	0.182691
sp|Q8TDB6|DTX3L_HUMAN	_______MASHLRPPSPLLVRVYKSGPRVRR	sp|Q8TDB6|DTX3L_HUMAN E3 ubiquitin-protein ligase DTX3L OS=Homo sapiens OX=9606 GN=DTX3L PE=1 SV=1	Q8TDB6	9	S	AS(0.001)HLRPPS(0.999)PLLVR	3	0.99935	6.75e-14	71.601	59.024	71.601	0.36821	UID1295	11.6097	10.8741	11.6598	12.4471	12.3964	12.4281	11.1507	11.6169	11.6767	|	0.837448	1.5223	0.768254	1.04267	0.0493581	1.30664	|	-0.458987	0.742811	0.0168447	0.100223	0.801233	0.0962413
sp|Q8TDF6|GRP4_HUMAN	______MNRKDSKRKSHQECTGKIGGRGRPR	sp|Q8TDF6|GRP4_HUMAN RAS guanyl-releasing protein 4 OS=Homo sapiens OX=9606 GN=RASGRP4 PE=1 SV=2	Q8TDF6	10	S	RKS(1)HQECTGK	4	1	2.63e-13	119.87	92.897	119.87	-0.67951	UID1296	16.8049	15.0073	15.0416	16.1377	15.6835	15.7562	16.6611	16.3265	16.1726	|	-0.66715	0.67617	0.714549	0.24119	0.648547	0.188059	|	-0.143782	1.31919	1.13097	0.768793	0.236285	0.626563
sp|Q8TDZ2|MICA1_HUMAN	RRQIRLSSPERQRLSSLNLTPDPEMEPPPKP	sp|Q8TDZ2|MICA1_HUMAN [F-actin]-monooxygenase MICAL1 OS=Homo sapiens OX=9606 GN=MICAL1 PE=1 SV=2	Q8TDZ2	818	S	LS(0.169)S(0.83)LNLT(0.001)PDPEMEPPPKPPR	3	0.830298	1.48e-21	95.153	80.385	95.153	0.76623	UID1298	12.6558	12.0721	12.1307	13.7763	14.2739	14.1335	12.9597	14.0007	12.3611	|	1.12055	2.20177	2.00281	1.77505	0.0332954	1.47762	|	0.303935	1.92861	0.230362	0.820967	0.276707	0.557979
sp|Q8TDZ2|MICA1_HUMAN	VPDPSQPTRRQIRLSSPERQRLSSLNLTPDP	sp|Q8TDZ2|MICA1_HUMAN [F-actin]-monooxygenase MICAL1 OS=Homo sapiens OX=9606 GN=MICAL1 PE=1 SV=2	Q8TDZ2	810	S	LS(0.001)S(0.999)PERQR	2	0.999017	0.0015786	93.096	58.89	85.533	-1.0308	UID1300	16.0345	15.3264	16.2115	16.0424	16.3999	16.2997	16.0444	16.5239	16.3845	|	0.00790977	1.07352	0.0881996	0.389876	0.37309	0.428186	|	0.0098114	1.19752	0.172987	0.460106	0.341377	0.466766
sp|Q8TF42|UBS3B_HUMAN	PLTIICQPMQPLRVNSQPGPQKRCLFVCRHG	sp|Q8TF42|UBS3B_HUMAN Ubiquitin-associated and SH3 domain-containing protein B OS=Homo sapiens OX=9606 GN=UBASH3B PE=1 SV=2	Q8TF42	377	S	VNS(1)QPGPQKR	3	1	7.57e-05	89.266	68.396	54.7	0.57357	UID1310	15.6257	12.7576	13.3574	14.5232	14.6255	14.5844	15.5074	15.4833	13.9483	|	-1.10254	1.86792	1.22696	0.664112	0.538416	0.268882	|	-0.118376	2.72569	0.590861	1.06606	0.338541	0.470388
sp|Q8WUI4|HDAC7_HUMAN	PLAQGGHRPLSRAQSSPAAPASLSAPEPASQ	sp|Q8WUI4|HDAC7_HUMAN Histone deacetylase 7 OS=Homo sapiens OX=9606 GN=HDAC7 PE=1 SV=2	Q8WUI4	487	S	AQS(0.2)S(0.8)PAAPASLSAPEPASQAR	3	0.800025	3.01e-07	66.972	55.166	66.972	0.54322	UID1311	10.8183	10.7927	10.7139	11.4275	11.3966	11.1092	11.4478	10.247	9.51761	|	0.609207	0.603895	0.395276	0.536126	0.0168288	1.77395	|	0.629492	-0.545732	-1.19629	-0.370844	0.559392	0.252283
sp|Q8WVC0|LEO1_HUMAN	EEDKAQRLLKAKKLTSDEEGEPSGKRKAEDD	sp|Q8WVC0|LEO1_HUMAN RNA polymerase-associated protein LEO1 OS=Homo sapiens OX=9606 GN=LEO1 PE=1 SV=1	Q8WVC0	630	S	KLT(0.04)S(0.96)DEEGEPSGKR	4	0.959542	0.0010189	62.658	40.612	62.658	0.90776	UID1312	12.6595	11.2674	11.798	13.0928	12.8604	12.9581	12.9464	12.9307	12.2829	|	0.433269	1.59294	1.16004	1.06208	0.0882511	1.05428	|	0.286853	1.66329	0.484831	0.811657	0.199456	0.700152
sp|Q8WWM7|ATX2L_HUMAN	IGSARGQSTGKGPPQSPVFEGVYNNSRMLHF	sp|Q8WWM7|ATX2L_HUMAN Ataxin-2-like protein OS=Homo sapiens OX=9606 GN=ATXN2L PE=1 SV=2	Q8WWM7	111	S	GPPQS(1)PVFEGVYNNSR	3	1	5.17e-08	80.303	67.92	80.303	0.42162	UID1315	15.5178	14.0891	14.4196	15.9053	15.7767	15.9826	15.5625	15.4704	14.6674	|	0.3875	1.68762	1.56303	1.21272	0.0995297	1.00205	|	0.0447178	1.38125	0.247879	0.55795	0.311698	0.506266
sp|Q92522|H1X_HUMAN	TTAEGMAKKVTKAGGSAALSPSKKRKNSKKK	sp|Q92522|H1X_HUMAN Histone H1x OS=Homo sapiens OX=9606 GN=H1FX PE=1 SV=1	Q92522	27	S	AGGS(1)AALSPSK	3	0.999926	0.000170736	70.438	48.24	70.438	0.30669	UID1324	12.122	11.6307	10.8757	12.9034	12.2652	12.3878	11.9851	12.1642	12.1128	|	0.781495	0.634528	1.51203	0.976016	0.0693461	1.15898	|	-0.136824	0.533508	1.23702	0.544567	0.303431	0.51794
sp|Q92522|H1X_HUMAN	GMAKKVTKAGGSAALSPSKKRKNSKKKNQPG	sp|Q92522|H1X_HUMAN Histone H1x OS=Homo sapiens OX=9606 GN=H1FX PE=1 SV=1	Q92522	31	S	AGGSAALS(0.999)PS(0.001)K	3	0.999288	5.49e-24	120.7	104.35	104.17	-0.060486	UID1325	17.9163	15.9749	16.4979	18.2553	17.3429	17.6202	17.8926	17.0635	16.9539	|	0.339031	1.36802	1.12231	0.943121	0.0933214	1.03002	|	-0.023756	1.08862	0.456003	0.506955	0.25619	0.591439
sp|Q92522|H1X_HUMAN	______________MSVELEEALPVTTAEGM	sp|Q92522|H1X_HUMAN Histone H1x OS=Homo sapiens OX=9606 GN=H1FX PE=1 SV=1	Q92522	2	S	S(0.957)VELEEALPVT(0.035)T(0.008)AEGMAK	3	0.956851	2.09e-07	40.515	32.13	40.515	-0.087613	UID1327	12.0543	11.5966	11.6484	12.4061	13.1985	12.5397	12.3369	12.717	11.5647	|	0.351826	1.60196	0.891358	0.948381	0.120028	0.920716	|	0.28257	1.12041	-0.083684	0.439764	0.342526	0.465306
sp|Q92597|NDRG1_HUMAN	MPSASMTRLMRSRTASGSSVTSLDGTRSRSH	sp|Q92597|NDRG1_HUMAN Protein NDRG1 OS=Homo sapiens OX=9606 GN=NDRG1 PE=1 SV=1	Q92597	330	S	T(0.009)AS(0.988)GS(0.003)SVTSLDGTR	2	0.988261	6.1e-159	216.54	172.24	211.51	-0.19054	UID1330	15.2995	12.8987	13.7239	15.6996	15.3376	15.8039	15.2505	15.3117	14.9207	|	0.400097	2.43893	2.08003	1.63968	0.120825	0.917844	|	-0.0490093	2.41302	1.1968	1.18694	0.236871	0.625488
sp|Q92598|HS105_HUMAN	NTCEPVVTQPKPKIESPKLERTPNGPNIDKK	sp|Q92598|HS105_HUMAN Heat shock protein 105 kDa OS=Homo sapiens OX=9606 GN=HSPH1 PE=1 SV=1	Q92598	809	S	IES(1)PKLER	3	1	0.0262007	56.205	22.796	56.205	0.35528	UID1331	14.1625	12.1637	12.9581	14.3906	13.8918	14.0403	14.3289	14.3382	13.4413	|	0.228023	1.72804	1.08219	1.01275	0.14501	0.838601	|	0.166336	2.17451	0.483159	0.941333	0.270086	0.568499
sp|Q92608|DOCK2_HUMAN	RHHVENKGATLSRSSSSVGGLSVSSRDVFSI	sp|Q92608|DOCK2_HUMAN Dedicator of cytokinesis protein 2 OS=Homo sapiens OX=9606 GN=DOCK2 PE=1 SV=2	Q92608	587	S	SSS(1)SVGGLSVSSR	2	0.999555	2.51e-180	229.48	192.8	229.48	0.28619	UID1332	12.7656	11.6185	12.3302	13.3418	13.6677	13.4616	12.7521	13.2429	11.9927	|	0.576221	2.04919	1.13142	1.25228	0.100247	0.99893	|	-0.0134678	1.62444	-0.337534	0.424481	0.55688	0.254238
sp|Q92608|DOCK2_HUMAN	LASPKTPRVEQEEPISPGSTLPEVKLRRSKK	sp|Q92608|DOCK2_HUMAN Dedicator of cytokinesis protein 2 OS=Homo sapiens OX=9606 GN=DOCK2 PE=1 SV=2	Q92608	1685	S	VEQEEPIS(1)PGSTLPEVK	3	0.999946	2.84e-35	114.84	86.26	114.84	2.5029	UID1333	15.4275	14.3084	14.5867	15.1987	15.174	14.9337	15.4392	15.3465	14.8936	|	-0.228828	0.865619	0.346969	0.32792	0.408504	0.388804	|	0.0116396	1.03807	0.306864	0.452191	0.276499	0.558307
sp|Q92614|MY18A_HUMAN	SSSPTSYWKSLAPDRSDDEHDPLDNTSRPRY	sp|Q92614|MY18A_HUMAN Unconventional myosin-XVIIIa OS=Homo sapiens OX=9606 GN=MYO18A PE=1 SV=3	Q92614	2020	S	SLAPDRS(1)DDEHDPLDNTSRPR	4	0.999905	1.69e-23	96.019	87.419	96.019	-0.02432	UID1335	13.5336	12.4279	12.6013	14.0047	14.1425	13.579	14.2543	13.9452	13.0404	|	0.471087	1.71464	0.977679	1.05447	0.0999572	1.00019	|	0.720717	1.51731	0.439161	0.892395	0.109756	0.959572
sp|Q92618|ZN516_HUMAN	PLGEMRASEGLDACASPTKSASACNRLLNGA	sp|Q92618|ZN516_HUMAN Zinc finger protein 516 OS=Homo sapiens OX=9606 GN=ZNF516 PE=1 SV=1	Q92618	116	S	ASEGLDACAS(0.997)PT(0.003)K	3	0.996961	6.62e-11	92.575	72.469	92.575	-0.82545	UID1338	13.3552	11.7476	12.6306	13.7041	13.0839	13.4348	13.2395	13.1108	12.5274	|	0.348907	1.33628	0.804195	0.829794	0.100687	0.997028	|	-0.115734	1.36316	-0.103184	0.381415	0.518475	0.285273
sp|Q92619|HMHA1_HUMAN	ELMKTPSISKKNRAGSPSPQPSGELPRKDGA	sp|Q92619|HMHA1_HUMAN Rho GTPase-activating protein 45 OS=Homo sapiens OX=9606 GN=ARHGAP45 PE=1 SV=2	Q92619	23	S	AGS(0.849)PS(0.151)PQPSGELPR	3	0.849463	2.74e-07	81.656	55.833	81.656	0.053885	UID1339	11.7516	10.1045	11.1592	11.3415	11.0761	10.5996	11.6915	11.2309	10.865	|	-0.410165	0.971613	-0.559607	0.000613848	0.999109	0.000386925	|	-0.0601463	1.12645	-0.294204	0.257368	0.617621	0.209278
sp|Q92619|HMHA1_HUMAN	DVHYDFEPHVSANAWSPVMRARKSSFNVSDV	sp|Q92619|HMHA1_HUMAN Rho GTPase-activating protein 45 OS=Homo sapiens OX=9606 GN=ARHGAP45 PE=1 SV=2	Q92619	569	S	DQEPDVHYDFEPHVS(0.003)ANAWS(0.997)PVMR	4	0.997385	1.37e-22	93.505	85.793	93.505	-0.022308	UID1341	11.4008	11.1058	10.8592	12.3173	12.1293	11.9852	11.7314	11.9195	10.7764	|	0.916445	1.02357	1.12598	1.022	0.00348515	2.45778	|	0.330535	0.813756	-0.0828733	0.353806	0.305381	0.515158
sp|Q92619|HMHA1_HUMAN	PTLLRPRPTEATVSLSSLVDYPHQARVIETL	sp|Q92619|HMHA1_HUMAN Rho GTPase-activating protein 45 OS=Homo sapiens OX=9606 GN=ARHGAP45 PE=1 SV=2	Q92619	951	S	PTEATVS(0.001)LS(0.863)S(0.136)LVDYPHQAR	3	0.862847	1.22e-63	143.93	124.09	143.93	-0.47731	UID1346	13.0002	11.9678	12.3056	13.0536	13.7297	12.7803	12.9225	13.3682	12.2381	|	0.0533915	1.76189	0.474696	0.763325	0.275749	0.559487	|	-0.0777006	1.4004	-0.0675011	0.418398	0.483905	0.31524
sp|Q92794|KAT6A_HUMAN	EDENELFPREYFRRLSSQDVLRCQSSSKRKS	sp|Q92794|KAT6A_HUMAN Histone acetyltransferase KAT6A OS=Homo sapiens OX=9606 GN=KAT6A PE=1 SV=2	Q92794	1089	S	RLS(0.983)S(0.017)QDVLR	3	0.983175	0.0165883	65.563	40.007	62.924	-0.44965	UID1349	13.3643	11.5536	12.4952	13.514	13.1943	13.5126	12.8513	12.9589	12.6548	|	0.149703	1.64064	1.01746	0.935933	0.1628	0.788345	|	-0.512932	1.40527	0.159682	0.350673	0.596276	0.224553
sp|Q92834|RPGR_HUMAN	DMKKTKKIFLFKRVPSINQKIVKNNNEPLPE	sp|Q92834|RPGR_HUMAN X-linked retinitis pigmentosa GTPase regulator OS=Homo sapiens OX=9606 GN=RPGR PE=1 SV=2	Q92834	961	S	RVPS(1)INQK	3	1	0.0199526	72.2	34.504	57.348	-0.20175	UID1350	14.2368	12.1703	13.1579	14.3139	14.5974	14.6546	14.4783	14.6537	13.711	|	0.0771093	2.42702	1.49675	1.33363	0.19021	0.720767	|	0.24149	2.48335	0.553138	1.09266	0.259465	0.58592
sp|Q92835|SHIP1_HUMAN	SLSSFPKPAPRKDQESPKMPRKEPPPCPEPG	sp|Q92835|SHIP1_HUMAN Phosphatidylinositol 3,4,5-trisphosphate 5-phosphatase 1 OS=Homo sapiens OX=9606 GN=INPP5D PE=1 SV=2	Q92835	1039	S	KDQES(1)PKMPR	3	1	0.000799398	71.548	49.789	60.401	1.7866	UID1352	15.6921	13.961	15.2835	15.4617	15.937	16.1216	15.5097	16.138	15.5953	|	-0.230336	1.97601	0.838113	0.861262	0.308968	0.510087	|	-0.18242	2.17703	0.311735	0.768783	0.396603	0.401644
sp|Q92835|SHIP1_HUMAN	MPRKEPPPCPEPGILSPSIVLTKAQEADRGE	sp|Q92835|SHIP1_HUMAN Phosphatidylinositol 3,4,5-trisphosphate 5-phosphatase 1 OS=Homo sapiens OX=9606 GN=INPP5D PE=1 SV=2	Q92835	1057	S	KEPPPCPEPGILS(0.988)PS(0.012)IVLTK	4	0.987548	2.57e-23	95.819	60.383	95.819	-0.53133	UID1353	11.906	10.6669	11.8813	11.8687	12.556	12.6018	11.5361	12.1051	11.0737	|	-0.0372057	1.88902	0.720551	0.857455	0.265546	0.575861	|	-0.369802	1.43816	-0.807527	0.0869427	0.91091	0.0405244
sp|Q92835|SHIP1_HUMAN	RGEGPGKQVPAPRLRSFTCSSSAEGRAAGGD	sp|Q92835|SHIP1_HUMAN Phosphatidylinositol 3,4,5-trisphosphate 5-phosphatase 1 OS=Homo sapiens OX=9606 GN=INPP5D PE=1 SV=2	Q92835	1085	S	LRS(1)FTCSSSAEGR	3	0.999983	1.25e-90	185.28	140.07	173.87	-0.28371	UID1355	13.7555	13.2396	13.9691	15.5579	16.3767	16.3389	14.3892	14.5197	13.9148	|	1.80243	3.13712	2.36981	2.43645	0.0242802	1.61475	|	0.633715	1.28014	-0.0543575	0.619834	0.248952	0.603885
sp|Q92930|RAB8B_HUMAN	RDIMTKLNRKMNDSNSAGAGGPVKITENRSK	sp|Q92930|RAB8B_HUMAN Ras-related protein Rab-8B OS=Homo sapiens OX=9606 GN=RAB8B PE=1 SV=2	Q92930	182	S	KMNDS(0.15)NS(0.85)AGAGGPVK	3	0.850008	0.00426727	48.053	20.904	48.053	-0.29469	UID1358	12.5572	10.6127	11.5843	12.4871	12.5682	12.5745	12.9416	12.5812	11.9246	|	-0.0701389	1.95556	0.990265	0.958561	0.242959	0.614467	|	0.384434	1.96852	0.340369	0.897773	0.235644	0.627743
sp|Q92974|ARHG2_HUMAN	FPEGPERREKLCRANSRDGEAGRAGAAPVAP	sp|Q92974|ARHG2_HUMAN Rho guanine nucleotide exchange factor 2 OS=Homo sapiens OX=9606 GN=ARHGEF2 PE=1 SV=4	Q92974	782	S	ANS(1)RDGEAGR	3	1	5.1e-23	133.15	103.43	133.15	0.81943	UID1360	15.6812	14.3205	14.274	15.2812	17.1141	16.8489	15.5369	16.6141	16.4048	|	-0.400033	2.79359	2.5749	1.65615	0.249122	0.603589	|	-0.144293	2.29359	2.13083	1.42671	0.211503	0.674684
sp|Q92974|ARHG2_HUMAN	GMALPTLPRGLFRSESLESPRGERLLQDAIR	sp|Q92974|ARHG2_HUMAN Rho guanine nucleotide exchange factor 2 OS=Homo sapiens OX=9606 GN=ARHGEF2 PE=1 SV=4	Q92974	645	S	S(0.057)ES(0.943)LESPRGER	3	0.943051	0.00178083	62.287	39.37	62.287	-0.16915	UID1363	12.072	10.0488	10.8383	11.8246	12.7914	11.9112	11.4987	13.5739	11.034	|	-0.247325	2.74265	1.07287	1.1894	0.302936	0.518649	|	-0.573266	3.52512	0.195705	1.04919	0.491934	0.308093
sp|Q96B23|CR025_HUMAN	VISSMPCLLMELRRDSSESQLASTESDKPTT	sp|Q96B23|CR025_HUMAN Uncharacterized protein C18orf25 OS=Homo sapiens OX=9606 GN=C18orf25 PE=1 SV=3	Q96B23	66	S	RDS(0.968)S(0.027)ES(0.005)QLASTESDKPTTGR	4	0.968044	2.1e-50	127.16	110.63	127.16	-0.46852	UID1367	14.3823	12.7646	12.5207	13.8672	13.5867	13.645	14.3318	13.434	13.0565	|	-0.515104	0.822121	1.12424	0.477086	0.443532	0.353075	|	-0.0504599	0.669374	0.53571	0.384875	0.223804	0.650133
sp|Q96B97|SH3K1_HUMAN	SPLSSSLGTAGHRANSPSLFGTEGKPKMEPA	sp|Q96B97|SH3K1_HUMAN SH3 domain-containing kinase-binding protein 1 OS=Homo sapiens OX=9606 GN=SH3KBP1 PE=1 SV=2	Q96B97	587	S	ANS(0.998)PS(0.002)LFGTEGKPK	3	0.997661	1.04e-18	112.74	96.43	89.261	0.49145	UID1369	15.9184	14.8344	16.1497	15.9547	16.4231	16.12	15.5562	16.0311	15.5383	|	0.0363903	1.58871	-0.0297318	0.531789	0.420483	0.376251	|	-0.362115	1.19668	-0.611407	0.0743844	0.907428	0.0421879
sp|Q96B97|SH3K1_HUMAN	NKRGERRRRRCQVAFSYLPQNDDELELKVGD	sp|Q96B97|SH3K1_HUMAN SH3 domain-containing kinase-binding protein 1 OS=Homo sapiens OX=9606 GN=SH3KBP1 PE=1 SV=2	Q96B97	108	S	RCQVAFS(1)YLPQNDDELELK	3	1	2.45e-20	103.26	71.749	68.552	-0.79558	UID1371	15.3105	13.0754	13.7764	14.4462	14.1725	14.3194	14.9599	14.925	13.9378	|	-0.864364	1.09711	0.542957	0.258568	0.701138	0.154197	|	-0.350676	1.8496	0.161401	0.553443	0.492664	0.307449
sp|Q96B97|SH3K1_HUMAN	EQLSKSSLRETTGSESDGGDSSSTKSEGANG	sp|Q96B97|SH3K1_HUMAN SH3 domain-containing kinase-binding protein 1 OS=Homo sapiens OX=9606 GN=SH3KBP1 PE=1 SV=2	Q96B97	183	S	ET(0.003)T(0.002)GS(0.013)ES(0.982)DGGDSSSTK	3	0.982129	3.55e-29	115.34	97.639	115.34	-0.3421	UID1373	14.3765	12.5797	13.3106	14.3994	14.2301	14.2492	14.5828	14.3119	13.8716	|	0.0229464	1.65036	0.938575	0.870625	0.205796	0.686563	|	0.206383	1.73215	0.561004	0.833179	0.212446	0.672751
sp|Q96B97|SH3K1_HUMAN	FGDIFKDKPIKLRPRSIEVENDFLPVEKTIG	sp|Q96B97|SH3K1_HUMAN SH3 domain-containing kinase-binding protein 1 OS=Homo sapiens OX=9606 GN=SH3KBP1 PE=1 SV=2	Q96B97	230	S	LRPRS(1)IEVENDFLPVEK	3	1	1.18e-61	148.88	118.11	148.88	1.0081	UID1374	16.3626	16.3885	16.7611	17.2727	17.9719	17.5834	16.8282	17.3237	17.0838	|	0.910089	1.5834	0.822325	1.10527	0.0441964	1.35461	|	0.465658	0.935234	0.322681	0.574525	0.0899359	1.04607
sp|Q96C19|EFHD2_HUMAN	LLRRADLNQGIGEPQSPSRRVFNPYTEFKEF	sp|Q96C19|EFHD2_HUMAN EF-hand domain-containing protein D2 OS=Homo sapiens OX=9606 GN=EFHD2 PE=1 SV=1	Q96C19	74	S	ADLNQGIGEPQS(0.998)PS(0.002)RR	3	0.997783	1.63e-98	177.87	144.88	164.18	-0.23718	UID1377	15.8741	14.8333	15.6286	16.5107	17.4395	17.1228	16.0286	16.1017	15.6096	|	0.636516	2.6062	1.49424	1.57899	0.109409	0.960948	|	0.154477	1.26845	-0.0190048	0.467972	0.365744	0.436822
sp|Q96CX2|KCD12_HUMAN	SPSGGAAGPLLTPSQSLDGSRRSGYITIGYR	sp|Q96CX2|KCD12_HUMAN BTB/POZ domain-containing protein KCTD12 OS=Homo sapiens OX=9606 GN=KCTD12 PE=1 SV=1	Q96CX2	200	S	SPSGGAAGPLLT(0.002)PS(0.03)QS(0.968)LDGSRR	3	0.968442	2.46e-95	157.99	131.55	157.99	-0.59443	UID1382	13.7026	12.978	12.5692	14.2734	14.609	13.9319	14.6737	14.4937	13.8892	|	0.570753	1.63097	1.36275	1.18816	0.0648497	1.18809	|	0.97109	1.5157	1.32003	1.26894	0.0153924	1.81269
sp|Q96D71|REPS1_HUMAN	TPLAPPPKPVRRRLKSEDELRPEVDEHTQKT	sp|Q96D71|REPS1_HUMAN RalBP1-associated Eps domain-containing protein 1 OS=Homo sapiens OX=9606 GN=REPS1 PE=1 SV=3	Q96D71	709	S	LKS(1)EDELRPEVDEHTQK	5	1	1.08e-61	143.95	114.82	143.95	0.67738	UID1383	14.6549	12.3514	13.1564	14.6525	13.9043	14.1401	14.4983	13.9857	13.5184	|	-0.00240707	1.55282	0.983665	0.844693	0.20407	0.69022	|	-0.156628	1.63423	0.36196	0.613187	0.368246	0.433863
sp|Q96D71|REPS1_HUMAN	PPPPPRPQPSHSRSSSLDMNRTFTVTTGQQQ	sp|Q96D71|REPS1_HUMAN RalBP1-associated Eps domain-containing protein 1 OS=Homo sapiens OX=9606 GN=REPS1 PE=1 SV=3	Q96D71	562	S	S(0.114)S(0.114)S(0.772)LDMNR	2	0.771639	0.0301332	47.603	34.55	47.603	-0.21318	UID1386	12.2003	9.75161	9.86763	12.2121	11.9664	11.7845	12.2076	11.8595	10.8069	|	0.0118456	2.21475	1.91688	1.38116	0.183289	0.736864	|	0.00730801	2.10792	0.939238	1.01816	0.235826	0.627409
sp|Q96EP0|RNF31_HUMAN	SLEKGPPKPGPPRRLSAPLPSSCGDPEKQRQ	sp|Q96EP0|RNF31_HUMAN E3 ubiquitin-protein ligase RNF31 OS=Homo sapiens OX=9606 GN=RNF31 PE=1 SV=1	Q96EP0	466	S	RLS(1)APLPSSCGDPEKQR	4	0.999994	5.89e-11	90.968	54.576	65.454	2.1381	UID1387	13.55	12.4452	12.2354	14.1331	13.8767	14.138	13.7814	13.6593	12.9338	|	0.583117	1.43149	1.90265	1.30575	0.0774056	1.11123	|	0.231335	1.2141	0.698434	0.714624	0.128112	0.892409
sp|Q96FS4|SIPA1_HUMAN	TFEPRPVRGPLLRSGSDAGEARPPTPASPRA	sp|Q96FS4|SIPA1_HUMAN Signal-induced proliferation-associated protein 1 OS=Homo sapiens OX=9606 GN=SIPA1 PE=1 SV=1	Q96FS4	55	S	S(0.138)GS(0.862)DAGEARPPTPASPR	3	0.862112	1.03e-06	73.21	53.918	73.21	-0.10949	UID1391	12.7121	11.1585	11.4294	12.8408	13.1981	12.3526	13.2036	14.1797	12.0634	|	0.128679	2.03965	0.923268	1.03053	0.20407	0.69022	|	0.491521	3.02119	0.634074	1.38226	0.234093	0.630612
sp|Q96G03|PGM2_HUMAN	TVSHLKLCAGIMITASHNPKQDNGYKVYWDN	sp|Q96G03|PGM2_HUMAN Phosphoglucomutase-2 OS=Homo sapiens OX=9606 GN=PGM2 PE=1 SV=4	Q96G03	165	S	LCAGIMITAS(1)HNPK	3	0.999999	1.92e-285	255.67	212.5	181.58	-0.149	UID1393	19.3837	16.4709	17.0744	18.6286	17.8981	17.8861	19.4619	18.1275	16.9515	|	-0.755047	1.42716	0.811724	0.494612	0.525941	0.279063	|	0.0782413	1.65662	-0.1229	0.537322	0.440374	0.356179
sp|Q96HC4|PDLI5_HUMAN	CSETSQELAEGQRRGSQGDSKQQNGPPRKHI	sp|Q96HC4|PDLI5_HUMAN PDZ and LIM domain protein 5 OS=Homo sapiens OX=9606 GN=PDLIM5 PE=1 SV=5	Q96HC4	228	S	RGS(1)QGDSK	3	0.999966	0.0481656	58.829	38.839	58.829	0.39245	UID1396	13.7587	11.7046	11.8541	14.1567	14.932	13.9148	13.6302	15.4612	12.8717	|	0.397972	3.22743	2.06067	1.89536	0.147269	0.83189	|	-0.12859	3.75661	1.01762	1.54855	0.311228	0.506921
sp|Q96JM3|CHAP1_HUMAN	ASLDFPESQKSSRGGSPDLWKSSFFIEPQKP	sp|Q96JM3|CHAP1_HUMAN Chromosome alignment-maintaining phosphoprotein 1 OS=Homo sapiens OX=9606 GN=CHAMP1 PE=1 SV=2	Q96JM3	476	S	GGS(1)PDLWK	2	1	0.00399179	98.033	61.838	94.887	1.6909	UID1399	15.6497	14.7845	14.6309	15.9098	15.7863	15.7799	15.6681	15.4719	15.0896	|	0.260113	1.00187	1.14892	0.803634	0.0998992	1.00044	|	0.0183477	0.687385	0.458666	0.388133	0.186675	0.728914
sp|Q96JM3|CHAP1_HUMAN	WKSGPPELRKTAPTLSPEHWKAVPPVSPELR	sp|Q96JM3|CHAP1_HUMAN Chromosome alignment-maintaining phosphoprotein 1 OS=Homo sapiens OX=9606 GN=CHAMP1 PE=1 SV=2	Q96JM3	405	S	KT(0.039)APT(0.025)LS(0.937)PEHWK	4	0.93655	1.61e-06	77.754	57.648	70.98	0.29592	UID1400	13.9808	12.0672	12.7088	14.1244	13.8758	14.0691	13.9144	13.6594	13.0792	|	0.1436	1.80861	1.36033	1.10418	0.156614	0.80517	|	-0.0663795	1.59221	0.370436	0.632087	0.330834	0.48039
sp|Q96JM3|CHAP1_HUMAN	KPALFPEPAKTAPPASPEARKRALFPEPRKH	sp|Q96JM3|CHAP1_HUMAN Chromosome alignment-maintaining phosphoprotein 1 OS=Homo sapiens OX=9606 GN=CHAMP1 PE=1 SV=2	Q96JM3	542	S	T(0.002)APPAS(0.998)PEAR	2	0.998102	0.025496	60.434	18.433	60.434	0.52729	UID1405	11.3953	9.47312	10.6899	11.6428	11.8597	11.0941	11.4203	12.0037	10.8818	|	0.247552	2.38657	0.404167	1.01276	0.279067	0.554291	|	0.0250092	2.53061	0.191892	0.915838	0.374989	0.425981
sp|Q96JY6|PDLI2_HUMAN	GLGRAGDSAVLVLPPSPGPRSSRPSMDSEGG	sp|Q96JY6|PDLI2_HUMAN PDZ and LIM domain protein 2 OS=Homo sapiens OX=9606 GN=PDLIM2 PE=1 SV=1	Q96JY6	197	S	AGDSAVLVLPPS(1)PGPR	3	0.999985	0.00224445	54.117	37.893	53.359	1.0243	UID1408	12.6489	11.364	11.8107	12.0262	12.2789	12.5882	12.1718	11.7302	11.9468	|	-0.622684	0.914944	0.777555	0.356605	0.543346	0.264924	|	-0.477063	0.366244	0.136105	0.00842857	0.976325	0.0104054
sp|Q96JY6|PDLI2_HUMAN	YSSPTSLSPRAGSPFSPPPSSSSLTGEAAIS	sp|Q96JY6|PDLI2_HUMAN PDZ and LIM domain protein 2 OS=Homo sapiens OX=9606 GN=PDLIM2 PE=1 SV=1	Q96JY6	137	S	AGS(0.043)PFS(0.957)PPPSSSSLTGEAAISR	3	0.956671	5.36e-22	86.519	66.68	86.519	1.4874	UID1409	12.8791	12.0089	11.5853	13.0905	12.9421	13.1266	13.6325	12.9363	12.3863	|	0.21135	0.933265	1.54128	0.8953	0.145226	0.837956	|	0.753398	0.927404	0.801003	0.827268	0.00391576	2.40718
sp|Q96JZ2|HSH2D_HUMAN	NRITTKEATSSCPPKSPLGETRQKLWRSLKM	sp|Q96JZ2|HSH2D_HUMAN Hematopoietic SH2 domain-containing protein OS=Homo sapiens OX=9606 GN=HSH2D PE=1 SV=1	Q96JZ2	194	S	EAT(0.001)S(0.003)S(0.014)CPPKS(0.982)PLGETR	3	0.981629	0.000975636	60.602	34.607	60.602	-3.4186	UID1411	12.7018	11.0253	11.8314	13.7274	14.3462	13.9587	12.8473	13.9224	12.4876	|	1.02554	3.32096	2.12735	2.15795	0.0827919	1.08201	|	0.145444	2.89712	0.656227	1.23293	0.281961	0.549811
sp|Q96JZ2|HSH2D_HUMAN	PKDRKVPTRKAERSVSCIEVTPGDRSWHQMV	sp|Q96JZ2|HSH2D_HUMAN Hematopoietic SH2 domain-containing protein OS=Homo sapiens OX=9606 GN=HSH2D PE=1 SV=1	Q96JZ2	298	S	S(0.069)VS(0.931)CIEVTPGDR	2	0.931153	0.000193817	75.479	52.05	69.352	1.245	UID1412	13.325	12.0196	11.8282	13.4314	13.6858	13.6636	13.5155	13.3473	12.7919	|	0.106342	1.66629	1.83538	1.20267	0.160459	0.794637	|	0.190429	1.32779	0.963719	0.827312	0.13243	0.878015
sp|Q96MU7|YTDC1_HUMAN	EKTCVRKRDPERRAKSPTPDGSERIGLEVDR	sp|Q96MU7|YTDC1_HUMAN YTH domain-containing protein 1 OS=Homo sapiens OX=9606 GN=YTHDC1 PE=1 SV=3	Q96MU7	146	S	AKS(1)PT(0.999)PDGS(0.001)ER	3	0.999921	0.00673085	53.403	28.018	47.201	2.02	UID1413	14.6297	12.6113	13.0406	14.4792	13.8583	14.0947	14.2122	13.8919	13.6669	|	-0.150486	1.24697	1.05401	0.71683	0.242782	0.614784	|	-0.417505	1.28058	0.626241	0.496438	0.421123	0.375591
sp|Q96P48|ARAP1_HUMAN	ALQQAMAEQRARARLSSAYLLGVPGSEQPDR	sp|Q96P48|ARAP1_HUMAN Arf-GAP with Rho-GAP domain, ANK repeat and PH domain-containing protein 1 OS=Homo sapiens OX=9606 GN=ARAP1 PE=1 SV=3	Q96P48	428	S	ARLS(0.962)S(0.038)AYLLGVPGSEQPDR	3	0.962015	1.35e-36	115.63	86.245	115.63	0.22995	UID1414	14.6175	13.2299	14.4593	14.6914	14.9493	14.6806	14.4682	14.7504	14.1685	|	0.0739489	1.71942	0.221275	0.671549	0.329662	0.481931	|	-0.149289	1.52059	-0.290789	0.360171	0.598905	0.222642
sp|Q96PM5|ZN363_HUMAN	ICESYNTAQAGGRRISLDQQ___________	sp|Q96PM5|ZN363_HUMAN RING finger and CHY zinc finger domain-containing protein 1 OS=Homo sapiens OX=9606 GN=RCHY1 PE=1 SV=1	Q96PM5	257	S	RIS(1)LDQQ	2	1	0.016846	101.46	86.595	100.25	-0.21889	UID1415	15.0233	14.0362	13.6824	15.2737	14.7846	14.7259	14.9629	14.4872	14.0719	|	0.250444	0.748461	1.04345	0.680786	0.0987273	1.00556	|	-0.0603371	0.451038	0.389435	0.260045	0.247992	0.605562
sp|Q96QC0|PP1RA_HUMAN	APVPGIKIKKKKKVLSPTAAKPSPFEGKTST	sp|Q96QC0|PP1RA_HUMAN Serine/threonine-protein phosphatase 1 regulatory subunit 10 OS=Homo sapiens OX=9606 GN=PPP1R10 PE=1 SV=1	Q96QC0	313	S	VLS(0.875)PT(0.125)AAKPSPFEGK	3	0.874963	3.43e-11	93.152	77.886	80.638	-0.80391	UID1416	14.3997	12.5628	12.8958	14.128	14.0165	13.7912	14.2193	13.941	13.0744	|	-0.27175	1.45362	0.895322	0.692398	0.306267	0.513899	|	-0.180426	1.37821	0.178602	0.458795	0.432954	0.363558
sp|Q96QH2|PRAM_HUMAN	EIYELYDDVEPRDDSSPSPKGRDEAPSVQQA	sp|Q96QH2|PRAM_HUMAN PML-RARA-regulated adapter molecule 1 OS=Homo sapiens OX=9606 GN=PRAM1 PE=1 SV=3	Q96QH2	519	S	DDS(0.023)S(0.977)PSPK	2	0.977335	1.52e-58	171.87	143.66	171.87	0.75605	UID1418	15.902	13.1922	14.0685	16.7597	16.6872	16.902	15.9648	16.0892	14.6338	|	0.857681	3.49493	2.83342	2.39534	0.0941795	1.02604	|	0.0628157	2.89693	0.56532	1.17502	0.310627	0.507761
sp|Q96QH2|PRAM_HUMAN	SLPAAVAGFSSRHPLSPGFGAAGTPRWRSGG	sp|Q96QH2|PRAM_HUMAN PML-RARA-regulated adapter molecule 1 OS=Homo sapiens OX=9606 GN=PRAM1 PE=1 SV=3	Q96QH2	407	S	HPLS(1)PGFGAAGTPR	3	1	1.35e-43	141.99	127.57	141.99	-0.41255	UID1419	15.1166	14.0965	14.4355	16.2863	16.0026	16.2297	15.3045	15.1693	15.0062	|	1.16966	1.90605	1.79419	1.6233	0.0193434	1.71347	|	0.187865	1.07275	0.570763	0.610459	0.140072	0.853649
sp|Q96QH2|PRAM_HUMAN	RKLLQPERRGPPRKFSQPEPSAVLKRHPQPE	sp|Q96QH2|PRAM_HUMAN PML-RARA-regulated adapter molecule 1 OS=Homo sapiens OX=9606 GN=PRAM1 PE=1 SV=3	Q96QH2	358	S	KFS(1)QPEPSAVLK	3	0.999959	1.51e-69	170.09	106.38	166.9	-1.2436	UID1420	16.128	14.9459	14.8985	16.3776	17.6463	16.9772	15.8324	16.9835	15.3875	|	0.24966	2.70042	2.07878	1.67629	0.150305	0.823028	|	-0.295528	2.03758	0.489019	0.743691	0.391304	0.407486
sp|Q96QH2|PRAM_HUMAN	PRKLWQPEAGEATPRSPQPELSTFPKKPAQP	sp|Q96QH2|PRAM_HUMAN PML-RARA-regulated adapter molecule 1 OS=Homo sapiens OX=9606 GN=PRAM1 PE=1 SV=3	Q96QH2	204	S	KLWQPEAGEATPRS(1)PQPELSTFPK	4	0.999588	4.16e-300	256.87	233.84	256.43	0.36361	UID1421	16.4437	15.6312	15.2728	17.7717	18.4255	18.0241	17.1277	17.5241	16.3721	|	1.32807	2.79429	2.75125	2.2912	0.0414749	1.38221	|	0.684017	1.89287	1.09929	1.22539	0.0745082	1.1278
sp|Q96QH2|PRAM_HUMAN	KPLQPDELSHPARPPSEPKSGAFPRKLWQPE	sp|Q96QH2|PRAM_HUMAN PML-RARA-regulated adapter molecule 1 OS=Homo sapiens OX=9606 GN=PRAM1 PE=1 SV=3	Q96QH2	181	S	KPLQPDELS(0.001)HPARPPS(0.999)EPK	5	0.999062	8.95e-15	87.511	77.82	87.511	-0.23676	UID1422	11.608	10.5923	11.0044	12.6264	13.0843	12.9147	12.0056	11.8964	11.3683	|	1.01835	2.49202	1.91023	1.80687	0.0519103	1.28475	|	0.397601	1.30414	0.363912	0.68855	0.15486	0.81006
sp|Q96QH2|PRAM_HUMAN	KKPPQPELGDLTRTSSEPEVSVLPKRPRPAE	sp|Q96QH2|PRAM_HUMAN PML-RARA-regulated adapter molecule 1 OS=Homo sapiens OX=9606 GN=PRAM1 PE=1 SV=3	Q96QH2	298	S	TS(0.002)S(0.998)EPEVSVLPK	2	0.998469	5.3e-174	229.56	194.67	229.56	1.0567	UID1424	17.5653	15.2807	16.0782	16.0054	16.1338	16.1084	16.9419	17.0622	16.2484	|	-1.55989	0.853164	0.0302906	-0.225478	0.780376	0.107696	|	-0.623331	1.78158	0.170296	0.442847	0.595263	0.225291
sp|Q96QH2|PRAM_HUMAN	KKPPQPELGGLPRTSSEPEFNSLPRKLLQPE	sp|Q96QH2|PRAM_HUMAN PML-RARA-regulated adapter molecule 1 OS=Homo sapiens OX=9606 GN=PRAM1 PE=1 SV=3	Q96QH2	334	S	TSS(0.999)EPEFNSLPR	2	0.9994	6.31e-249	252.13	220.33	252.13	0.67427	UID1426	16.7543	14.5176	15.3442	15.1314	15.7287	15.3494	16.2469	16.5981	15.7723	|	-1.62296	1.21106	0.00522804	-0.13556	0.884052	0.0535222	|	-0.507469	2.0805	0.428123	0.667052	0.470955	0.327021
sp|Q96QH2|PRAM_HUMAN	ELGGLPRTSSEPEFNSLPRKLLQPERRGPPR	sp|Q96QH2|PRAM_HUMAN PML-RARA-regulated adapter molecule 1 OS=Homo sapiens OX=9606 GN=PRAM1 PE=1 SV=3	Q96QH2	340	S	TSSEPEFNS(1)LPR	2	0.99992	5.25e-09	97.86	81.327	97.86	0.11473	UID1427	13.5928	12.2803	13.4176	13.2216	13.5901	13.273	12.9844	13.4589	12.7561	|	-0.371221	1.30984	-0.144624	0.264666	0.665168	0.177068	|	-0.608442	1.17864	-0.66147	-0.0304238	0.964448	0.0157212
sp|Q96QH2|PRAM_HUMAN	PLPPGPVDMQSFRRPSAASIDLRRTRSAAGL	sp|Q96QH2|PRAM_HUMAN PML-RARA-regulated adapter molecule 1 OS=Homo sapiens OX=9606 GN=PRAM1 PE=1 SV=3	Q96QH2	473	S	RPS(1)AASIDLR	3	0.999998	6.97e-10	109.83	54.434	109.83	-0.93597	UID1428	14.4244	12.9425	13.5405	14.8361	14.2149	14.7319	14.4051	14.184	13.7571	|	0.411786	1.27247	1.19141	0.958555	0.0730703	1.13626	|	-0.0192881	1.24156	0.216586	0.479621	0.340934	0.46733
sp|Q96RR4|KKCC2_HUMAN	TSGSQARPHLSGRKLSLQERSQGGLAAGGSL	sp|Q96RR4|KKCC2_HUMAN Calcium/calmodulin-dependent protein kinase kinase 2 OS=Homo sapiens OX=9606 GN=CAMKK2 PE=1 SV=2;sp|Q8N5S9|KKCC1_HUMAN Calcium/calmodulin-dependent protein kinase kinase 1 OS=Homo sapiens OX=9606 GN=CAMKK1 PE=1 SV=2	Q96RR4	100	S	KLS(1)LQER	3	1	0.0119316	90.05	30.143	77.062	0.36416	UID1432	16.3907	15.5058	15.7303	17.6147	17.6688	17.58	16.5404	16.8805	15.7863	|	1.22401	2.16301	1.84964	1.74555	0.0241034	1.61792	|	0.149714	1.37469	0.0559835	0.526795	0.340701	0.467626
sp|Q96RR4|KKCC2_HUMAN	SLATVILVKTMIRKRSFGNPFEGSRREERSL	sp|Q96RR4|KKCC2_HUMAN Calcium/calmodulin-dependent protein kinase kinase 2 OS=Homo sapiens OX=9606 GN=CAMKK2 PE=1 SV=2	Q96RR4	495	S	KRS(1)FGNPFEGSR	4	0.999997	0.00064625	64.65	50.088	64.65	0.77004	UID1433	10.8119	10.0836	9.63096	12.0563	11.8688	12.0648	10.7063	11.1136	9.87561	|	1.2444	1.78517	2.43385	1.82114	0.0338472	1.47048	|	-0.105613	1.03	0.244653	0.38968	0.3656	0.436993
sp|Q96RU3|FNBP1_HUMAN	DIEFEDYTQPMKRTVSDNSLSNSRGEGKPDL	sp|Q96RU3|FNBP1_HUMAN Formin-binding protein 1 OS=Homo sapiens OX=9606 GN=FNBP1 PE=1 SV=2	Q96RU3	296	S	T(0.004)VS(0.996)DNS(0.998)LS(0.002)NSR	2	0.995622	1.34e-127	205.8	174.16	75.764	-1.4489	UID1437	18.7362	16.8026	17.41	18.688	17.8002	18.4042	19.0311	17.9079	18.2761	|	-0.048172	0.997601	0.994272	0.6479	0.203717	0.690974	|	0.294937	1.10536	0.866108	0.755467	0.0880858	1.05509
sp|Q96S55|WRIP1_HUMAN	GSGKRPAAAAAAGSASPRSWDEAEAQEEEEA	sp|Q96S55|WRIP1_HUMAN ATPase WRNIP1 OS=Homo sapiens OX=9606 GN=WRNIP1 PE=1 SV=2	Q96S55	153	S	RPAAAAAAGS(0.098)AS(0.902)PR	3	0.901986	0.0215366	51.193	25.976	51.193	-0.8039	UID1439	12.3234	10.9503	10.6699	12.129	11.9169	11.9721	11.8878	11.4948	11.6248	|	-0.194456	0.966623	1.30222	0.691463	0.26677	0.573863	|	-0.435696	0.544492	0.954936	0.354577	0.480619	0.318199
sp|Q96T37|RBM15_HUMAN	KRRLPEESGGRHLDRSPESDRPRKRHCAPSP	sp|Q96T37|RBM15_HUMAN RNA-binding protein 15 OS=Homo sapiens OX=9606 GN=RBM15 PE=1 SV=2	Q96T37	656	S	HLDRS(0.999)PES(0.001)DRPR	4	0.998637	2.68e-06	77.24	55.682	61.657	-0.87547	UID1445	14.5525	12.3181	13.1262	14.6089	14.6913	14.599	14.3527	13.8549	13.5892	|	0.0563412	2.37313	1.47276	1.30075	0.193517	0.713281	|	-0.199885	1.53675	0.462962	0.599942	0.357519	0.446701
sp|Q96T37|RBM15_HUMAN	ERDRKHRTTAPTEGKSPLKKEDRSDGSAPST	sp|Q96T37|RBM15_HUMAN RNA-binding protein 15 OS=Homo sapiens OX=9606 GN=RBM15 PE=1 SV=2	Q96T37	741	S	T(0.002)T(0.002)APT(0.003)EGKS(0.993)PLKK	4	0.993092	0.010333	45.14	33.163	45.14	1.084	UID1446	14.5072	11.5223	12.9263	14.0412	13.4902	14.4754	14.2479	13.2336	13.9241	|	-0.465944	1.96794	1.5491	1.01703	0.308509	0.510731	|	-0.259248	1.71135	0.997756	0.816619	0.292029	0.534574
sp|Q99426|TBCB_HUMAN	SIPVGSRCEVRAAGQSPRRGTVMYVGLTDFK	sp|Q99426|TBCB_HUMAN Tubulin-folding cofactor B OS=Homo sapiens OX=9606 GN=TBCB PE=1 SV=2	Q99426	173	S	AAGQS(1)PR	2	1	0.0232899	88.37	34.876	88.37	0.70462	UID1447	14.7095	12.9679	12.9314	14.6203	13.8119	13.9881	14.591	13.2485	13.5512	|	-0.0891266	0.843984	1.05664	0.603833	0.228292	0.64151	|	-0.118464	0.280583	0.619806	0.260642	0.346295	0.460553
sp|Q99490|AGAP2_HUMAN	SKHLLKPDRNLARALSTDCTPSGDLSPLSRE	sp|Q99490|AGAP2_HUMAN Arf-GAP with GTPase, ANK repeat and PH domain-containing protein 2 OS=Homo sapiens OX=9606 GN=AGAP2 PE=1 SV=2	Q99490	808	S	ALS(0.839)T(0.161)DCTPSGDLSPLSR	3	0.838683	1.33e-13	88.176	73.254	88.176	0.28404	UID1448	13.8111	12.2774	12.8018	14.6161	14.8237	14.6761	14.1174	14.0418	13.1478	|	0.805016	2.54631	1.87427	1.74187	0.0752809	1.12332	|	0.306326	1.76443	0.34596	0.805571	0.23501	0.628914
sp|Q99490|AGAP2_HUMAN	SLQCCESSKVKLRTDSQSEAVAIQAIRNAKG	sp|Q99490|AGAP2_HUMAN Arf-GAP with GTPase, ANK repeat and PH domain-containing protein 2 OS=Homo sapiens OX=9606 GN=AGAP2 PE=1 SV=2	Q99490	927	S	LRT(0.128)DS(0.869)QS(0.003)EAVAIQAIR	3	0.868918	5.71e-86	175.23	147.38	175.23	0.44715	UID1449	14.2964	13.403	13.2298	15.4256	14.9352	15.0994	14.6528	14.4381	13.868	|	1.12916	1.53215	1.86961	1.51031	0.0194965	1.71004	|	0.356431	1.03513	0.638129	0.676563	0.0752364	1.12357
sp|Q99590|SCAFB_HUMAN	WSPNKDTPQEKKRPQSPSPRRETGKESRKSQ	sp|Q99590|SCAFB_HUMAN Protein SCAF11 OS=Homo sapiens OX=9606 GN=SCAF11 PE=1 SV=2	Q99590	816	S	KRPQS(0.993)PS(0.007)PR	3	0.992752	0.0230768	72.652	46.993	72.652	1.1741	UID1452	15.066	13.4305	13.785	14.7686	14.379	14.5547	14.9861	14.3863	14.1269	|	-0.297398	0.948587	0.769665	0.473618	0.347514	0.459028	|	-0.0799379	0.955814	0.341822	0.405899	0.309556	0.509261
sp|Q99598|TSNAX_HUMAN	______________MSNKEGSGGFRKRKHDN	sp|Q99598|TSNAX_HUMAN Translin-associated protein X OS=Homo sapiens OX=9606 GN=TSNAX PE=1 SV=1	Q99598	2	S	S(1)NKEGSGGFR	2	0.999912	4.68e-18	82.75	57.613	65.465	-0.57088	UID1453	13.2346	11.7593	12.2549	16.5477	16.2158	16.3659	13.7112	13.2504	12.9123	|	3.31304	4.45641	4.11104	3.96017	0.00723025	2.14085	|	0.476614	1.4911	0.657495	0.87507	0.107326	0.969297
sp|Q99698|LYST_HUMAN	FPTSSLLTQSQKLTGSLGCSIDRLQNIADTY	sp|Q99698|LYST_HUMAN Lysosomal-trafficking regulator OS=Homo sapiens OX=9606 GN=LYST PE=1 SV=3	Q99698	2124	S	LT(0.002)GS(0.993)LGCS(0.005)IDR	2	0.992785	8.18e-08	100.55	72.931	100.55	0.021931	UID1455	14.5913	12.2936	12.9443	14.4192	13.9356	14.0214	14.6007	14.1369	13.2027	|	-0.172118	1.64198	1.07714	0.849001	0.254033	0.595111	|	0.00943756	1.84327	0.258463	0.703723	0.345153	0.461989
sp|Q99698|LYST_HUMAN	NIIPQQMAAHMLRSRSLPAFPTSSLLTQSQK	sp|Q99698|LYST_HUMAN Lysosomal-trafficking regulator OS=Homo sapiens OX=9606 GN=LYST PE=1 SV=3	Q99698	2105	S	S(0.185)RS(0.814)LPAFPTSSLLTQSQK	3	0.814431	2.78e-35	115.01	94.75	115.01	0.76342	UID1457	14.3076	12.8823	13.4935	14.5537	14.5187	14.3596	14.6488	14.4081	13.269	|	0.246061	1.6364	0.866132	0.916197	0.150373	0.822831	|	0.341124	1.52581	-0.224471	0.547488	0.399639	0.398333
sp|Q99856|ARI3A_HUMAN	PGSEEEDAAREGTPGSPGRGREGPGEEHFED	sp|Q99856|ARI3A_HUMAN AT-rich interactive domain-containing protein 3A OS=Homo sapiens OX=9606 GN=ARID3A PE=1 SV=2	Q99856	101	S	EGTPGS(1)PGRGR	3	0.999991	1.31e-06	106.35	49.321	76.073	0.96462	UID1459	15.722	13.3411	14.5854	15.369	15.4497	15.6387	15.6933	15.348	14.7578	|	-0.352969	2.10856	1.05332	0.936303	0.319545	0.495467	|	-0.028657	2.0069	0.172322	0.716855	0.38365	0.416065
sp|Q99961|SH3G1_HUMAN	GGFPCTTAPKIAASSSFRSSDKPIRTPSRSM	sp|Q99961|SH3G1_HUMAN Endophilin-A2 OS=Homo sapiens OX=9606 GN=SH3GL1 PE=1 SV=1	Q99961	288	S	IAASS(0.003)S(0.997)FR	2	0.997242	3.68e-17	135.86	37.281	126.82	1.3285	UID1460	15.7993	14.3639	15.1997	16.5764	16.9971	16.7669	15.7707	16.6018	14.9656	|	0.777078	2.63325	1.56727	1.6592	0.0909552	1.04117	|	-0.0286427	2.23797	-0.234069	0.658419	0.493229	0.306951
sp|Q9BRD0|BUD13_HUMAN	DSKGDCQKATDSDLSSPRHKQSPGHQDSDSD	sp|Q9BRD0|BUD13_HUMAN BUD13 homolog OS=Homo sapiens OX=9606 GN=BUD13 PE=1 SV=1	Q9BRD0	358	S	ATDSDLS(0.225)S(0.775)PR	2	0.775058	0.00259079	77.379	58.599	77.379	2.0942	UID1463	11.9479	10.3557	10.8997	12.3226	11.7283	12.361	12.4494	11.2864	11.5396	|	0.37472	1.37262	1.4613	1.06955	0.0917216	1.03753	|	0.501551	0.93076	0.639935	0.690749	0.0319306	1.49579
sp|Q9BRR9|RHG09_HUMAN	ELVSKPLLRLSSRRSSIRGPEGTEQNRVRNK	sp|Q9BRR9|RHG09_HUMAN Rho GTPase-activating protein 9 OS=Homo sapiens OX=9606 GN=ARHGAP9 PE=1 SV=2	Q9BRR9	500	S	RS(0.008)S(0.992)IRGPEGTEQNR	3	0.992394	2.22e-35	139.38	121.02	139.38	-0.62971	UID1465	15.4817	13.5905	14.4284	16.0924	16.4676	16.2043	15.3376	16.5002	15.1274	|	0.610692	2.87717	1.77592	1.75459	0.115485	0.937475	|	-0.144086	2.90976	0.698964	1.15488	0.33234	0.478418
sp|Q9BSQ5|CCM2_HUMAN	LETIGVKDGRGIITDSFGRHRRALSTTSSST	sp|Q9BSQ5|CCM2_HUMAN Cerebral cavernous malformations 2 protein OS=Homo sapiens OX=9606 GN=CCM2 PE=1 SV=1	Q9BSQ5	384	S	GIITDS(1)FGR	2	0.999928	9.75e-07	112.36	90.271	112.36	-0.83945	UID1466	14.5835	13.4988	13.7259	14.866	14.6669	14.7546	14.5272	14.2921	13.7381	|	0.28248	1.16804	1.02873	0.826416	0.0951397	1.02164	|	-0.0563231	0.793257	0.0121937	0.249709	0.456201	0.340844
sp|Q9BT23|LIMD2_HUMAN	HDAKGGGSSTVQRSKSFSLRAQVKETCAACQ	sp|Q9BT23|LIMD2_HUMAN LIM domain-containing protein 2 OS=Homo sapiens OX=9606 GN=LIMD2 PE=1 SV=1	Q9BT23	29	S	S(0.001)KS(0.994)FS(0.004)LR	3	0.994493	0.00223443	100.48	37.654	100.48	0.37663	UID1467	16.2235	15.3832	16.5729	17.8896	18.8283	18.5073	16.432	17.6616	16.1643	|	1.66612	3.44516	1.93444	2.34857	0.0513468	1.28949	|	0.20849	2.27841	-0.408588	0.692769	0.483714	0.315411
sp|Q9BTC0|DIDO1_HUMAN	VDDLPNRMCADVRRNSVERPAEPVAGAATPS	sp|Q9BTC0|DIDO1_HUMAN Death-inducer obliterator 1 OS=Homo sapiens OX=9606 GN=DIDO1 PE=1 SV=5	Q9BTC0	1456	S	RNS(1)VERPAEPVAGAATPSLVEQQK	4	0.999978	1.53e-29	101.29	77.275	101.29	0.55255	UID1468	11.6903	11.106	11.5284	12.5768	12.1483	11.9215	12.0643	12.3067	11.6242	|	0.886579	1.04225	0.393149	0.773992	0.0583613	1.23388	|	0.374011	1.20071	0.095891	0.55687	0.235267	0.628438
sp|Q9BUH6|PAXX_HUMAN	RRLAAAEETAVSPRKSPRPAGPQLFLPDPDP	sp|Q9BUH6|PAXX_HUMAN Protein PAXX OS=Homo sapiens OX=9606 GN=PAXX PE=1 SV=2	Q9BUH6	152	S	KS(1)PRPAGPQLFLPDPDPQR	3	1	5.33e-72	125.36	107.68	59.814	-2.5917	UID1474	16.4113	15.4033	15.6925	16.8001	16.4862	16.4574	16.5722	16.3317	15.924	|	0.388771	1.08296	0.764847	0.745526	0.0653958	1.18445	|	0.160872	0.928373	0.231443	0.440229	0.214094	0.669395
sp|Q9BUH6|PAXX_HUMAN	WSLERRLAAAEETAVSPRKSPRPAGPQLFLP	sp|Q9BUH6|PAXX_HUMAN Protein PAXX OS=Homo sapiens OX=9606 GN=PAXX PE=1 SV=2	Q9BUH6	148	S	LAAAEETAVS(1)PR	2	0.999998	5.33e-72	145.69	123.15	128.36	-0.097213	UID1475	15.4548	13.6749	13.8846	15.5799	15.2705	16.0096	15.688	15.2469	14.5177	|	0.125122	1.59566	2.12494	1.28191	0.165382	0.781512	|	0.233164	1.57203	0.633022	0.81274	0.177099	0.751783
sp|Q9BX95|SGPP1_HUMAN	LGPASPRRAGALRRNSLTGEEGQLARVSNWP	sp|Q9BX95|SGPP1_HUMAN Sphingosine-1-phosphate phosphatase 1 OS=Homo sapiens OX=9606 GN=SGPP1 PE=1 SV=2	Q9BX95	112	S	RNS(1)LTGEEGQLAR	3	0.99954	6.43e-10	89.468	69.629	73.279	0.83431	UID1480	13.8686	12.0147	12.9392	14.3101	14.1005	14.1864	13.9882	13.6978	13.6047	|	0.441486	2.08582	1.24718	1.25816	0.117741	0.929074	|	0.119523	1.68315	0.66542	0.822699	0.214405	0.668765
sp|Q9BXB4|OSB11_HUMAN	EAIGKNNPPLKSRSFSLASSSNSPISQRRPS	sp|Q9BXB4|OSB11_HUMAN Oxysterol-binding protein-related protein 11 OS=Homo sapiens OX=9606 GN=OSBPL11 PE=1 SV=2	Q9BXB4	174	S	S(0.208)FS(0.792)LAS(0.001)SSNSPISQR	3	0.791572	2.57e-11	87.419	78.368	87.419	0.54286	UID1482	12.4351	11.5737	11.8297	12.7645	12.4797	12.6806	12.5999	12.5736	11.4953	|	0.32937	0.905963	0.850835	0.695389	0.0632378	1.19902	|	0.164787	0.999858	-0.334467	0.276726	0.550842	0.258973
sp|Q9BY44|EIF2A_HUMAN	HEAKKAAKQEARSDKSPDLAPTPAPQSTPRN	sp|Q9BY44|EIF2A_HUMAN Eukaryotic translation initiation factor 2A OS=Homo sapiens OX=9606 GN=EIF2A PE=1 SV=3	Q9BY44	506	S	S(0.001)DKS(0.999)PDLAPTPAPQSTPR	3	0.999165	1.34e-62	148.28	131.53	134.81	0.91168	UID1485	15.9876	14.564	14.9912	15.7612	15.7803	15.8813	15.9971	15.6732	15.2762	|	-0.226361	1.21636	0.89009	0.626698	0.287819	0.54088	|	0.00951672	1.10926	0.285067	0.467946	0.292343	0.534107
sp|Q9BZQ8|NIBAN_HUMAN	PSSLAKGESLSLPGPSPPPDGTEQVIISRVD	sp|Q9BZQ8|NIBAN_HUMAN Protein Niban OS=Homo sapiens OX=9606 GN=FAM129A PE=1 SV=1	Q9BZQ8	646	S	GES(0.001)LS(0.026)LPGPS(0.973)PPPDGTEQVIISR	3	0.973075	8e-29	96.887	79.063	90.097	-0.054457	UID1491	13.5399	12.684	13.1654	13.788	14.0423	13.9427	13.6152	13.8225	12.998	|	0.248119	1.35838	0.777288	0.794597	0.131462	0.8812	|	0.075284	1.13851	-0.167365	0.34881	0.476107	0.322295
sp|Q9C0I1|MTMRC_HUMAN	KGQRKGMRFKHQRQLSLPLTQSKSSPKRGFF	sp|Q9C0I1|MTMRC_HUMAN Myotubularin-related protein 12 OS=Homo sapiens OX=9606 GN=MTMR12 PE=1 SV=2	Q9C0I1	564	S	QLS(1)LPLTQSK	3	0.999998	1.53e-07	95.631	60.427	95.631	-0.69369	UID1493	12.445	11.1916	11.4114	12.7451	12.2401	12.8155	12.4658	12.3214	12.2912	|	0.30005	1.04846	1.40413	0.917548	0.106109	0.97425	|	0.0207558	1.12978	0.879819	0.676785	0.181465	0.741208
sp|Q9H2G2|SLK_HUMAN	NLSISSFLSKTKDSGSISLQETRRQKKTLKK	sp|Q9H2G2|SLK_HUMAN STE20-like serine/threonine-protein kinase OS=Homo sapiens OX=9606 GN=SLK PE=1 SV=1	Q9H2G2	779	S	TKDS(0.003)GS(0.985)IS(0.012)LQETR	3	0.984517	3.32e-36	149.57	117.56	140.35	0.15715	UID1506	17.4884	14.5752	14.8466	16.4404	16.4659	16.925	16.4817	16.7728	15.3805	|	-1.04799	1.89067	2.07841	0.973694	0.437609	0.358914	|	-1.00675	2.19757	0.533893	0.574904	0.597746	0.223484
sp|Q9H2G2|SLK_HUMAN	QNACILESVSEKTERSNSEDKLNSKILNEKP	sp|Q9H2G2|SLK_HUMAN STE20-like serine/threonine-protein kinase OS=Homo sapiens OX=9606 GN=SLK PE=1 SV=1	Q9H2G2	370	S	S(0.897)NS(0.103)EDKLNSK	3	0.897191	0.0123066	54.524	40.862	54.524	0.94982	UID1507	15.1877	12.9242	14.412	14.9897	14.978	14.9042	14.9686	14.6105	14.6243	|	-0.197956	2.05384	0.49219	0.782691	0.360914	0.442597	|	-0.219039	1.68631	0.212364	0.559877	0.434122	0.362389
sp|Q9H2G2|SLK_HUMAN	ACILESVSEKTERSNSEDKLNSKILNEKPTT	sp|Q9H2G2|SLK_HUMAN STE20-like serine/threonine-protein kinase OS=Homo sapiens OX=9606 GN=SLK PE=1 SV=1	Q9H2G2	372	S	S(0.001)NS(0.999)EDKLNSK	3	0.999305	8.33e-17	122.93	100.69	118.52	0.30493	UID1508	17.5464	14.9586	16.9388	17.1161	16.8127	17.3213	17.4418	16.9651	17.0687	|	-0.430243	1.8541	0.38249	0.602117	0.462817	0.334591	|	-0.104622	2.00655	0.129831	0.677255	0.417404	0.379443
sp|Q9H2K8|TAOK3_HUMAN	LHYRNRERFATIKSASLVTRQIHEHEQENEL	sp|Q9H2K8|TAOK3_HUMAN Serine/threonine-protein kinase TAO3 OS=Homo sapiens OX=9606 GN=TAOK3 PE=1 SV=2	Q9H2K8	442	S	S(0.154)AS(0.846)LVTR	2	0.84608	0.0238916	87.308	25.308	87.308	0.06262	UID1511	13.0931	11.3366	12.1623	13.1736	13.3892	13.5682	12.9616	12.7687	12.3203	|	0.0805435	2.05261	1.40593	1.17969	0.179152	0.746778	|	-0.13144	1.43206	0.158027	0.486216	0.417897	0.378931
sp|Q9H307|PININ_HUMAN	GGGRGRGSLLLRRGFSDSGGGPPAKQRDLEG	sp|Q9H307|PININ_HUMAN Pinin OS=Homo sapiens OX=9606 GN=PNN PE=1 SV=5	Q9H307	66	S	GFS(1)DSGGGPPAK	2	0.999761	1.15e-13	103.5	84.668	71.176	1.4111	UID1512	14.8851	13.5907	13.5179	15.2483	14.8089	14.7083	15.3287	14.2647	14.4508	|	0.363222	1.21816	1.19036	0.923914	0.0810958	1.091	|	0.443599	0.673959	0.932844	0.683467	0.0401898	1.39588
sp|Q9H3N1|TMX1_HUMAN	EGTNKDFPQNAIRQRSLGPSLATDKS_____	sp|Q9H3N1|TMX1_HUMAN Thioredoxin-related transmembrane protein 1 OS=Homo sapiens OX=9606 GN=TMX1 PE=1 SV=1	Q9H3N1	270	S	QRS(1)LGPSLATDKS	3	0.999991	1.23e-23	122.22	93.89	76.155	0.11115	UID1514	12.9456	11.2086	12.1843	13.2261	14.4022	13.5764	13.8546	14.3728	12.6409	|	0.280455	3.19361	1.39205	1.62204	0.19617	0.707367	|	0.90895	3.1642	0.456628	1.50992	0.213141	0.671333
sp|Q9H3Z4|DNJC5_HUMAN	______MADQRQRSLSTSGESLYHVLGLDKN	sp|Q9H3Z4|DNJC5_HUMAN DnaJ homolog subfamily C member 5 OS=Homo sapiens OX=9606 GN=DNAJC5 PE=1 SV=1	Q9H3Z4	10	S	S(0.018)LS(0.964)T(0.018)SGESLYHVLGLDKNATSDDIKK	4	0.963677	0	288.78	247.92	268.88	1.1628	UID1517	17.3512	17.1118	15.6091	18.1434	17.8405	16.0557	18.1325	16.9635	15.7287	|	0.792137	0.728752	0.446614	0.655835	0.0252326	1.59804	|	0.781235	-0.148239	0.119599	0.250865	0.459643	0.337579
sp|Q9H4A3|WNK1_HUMAN	SLVGSKEEPPPARSGSGGGSAKEPQEERSQQ	sp|Q9H4A3|WNK1_HUMAN Serine/threonine-protein kinase WNK1 OS=Homo sapiens OX=9606 GN=WNK1 PE=1 SV=2	Q9H4A3	185	S	S(0.109)GS(0.872)GGGS(0.019)AKEPQEER	3	0.872364	2.41e-09	85.808	61.399	85.808	0.8731	UID1521	12.2129	10.8711	12.4336	12.2557	13.1179	12.9006	12.2241	13.3334	12.6606	|	0.0427561	2.24678	0.467006	0.918849	0.306601	0.513427	|	0.0112	2.4623	0.227038	0.90018	0.36947	0.432421
sp|Q9H4Z2|ZN335_HUMAN	TSVYRKDVIRHAAVHSRDRKKRPDPTPKLSS	sp|Q9H4Z2|ZN335_HUMAN Zinc finger protein 335 OS=Homo sapiens OX=9606 GN=ZNF335 PE=1 SV=1	Q9H4Z2	546	S	HAAVHS(1)RDR	3	1	0.0293522	48.741	22.802	44.543	-0.47337	UID1523	16.3026	14.3359	16.0448	16.371	16.2879	16.9105	15.8807	16.0495	15.7915	|	0.0684261	1.95203	0.865768	0.962076	0.220053	0.657473	|	-0.421861	1.71363	-0.253264	0.346169	0.663699	0.178029
sp|Q9H7J1|PPR3E_HUMAN	ARSRAHAPSRGRRARSAPAGGGGARAPRSRS	sp|Q9H7J1|PPR3E_HUMAN Protein phosphatase 1 regulatory subunit 3E OS=Homo sapiens OX=9606 GN=PPP1R3E PE=1 SV=2	Q9H7J1	66	S	S(1)APAGGGGAR	2	1	0.0203083	62.633	24.916	62.633	-1.824	UID1526	13.3581	11.092	10.8325	12.6364	12.6251	11.7462	12.7699	12.2569	12.3633	|	-0.721749	1.53317	0.913684	0.575036	0.482653	0.316365	|	-0.588181	1.16498	1.53079	0.70253	0.395094	0.4033
sp|Q9H7M9|VISTA_HUMAN	QAASNRRAQELVRMDSNIQGIENPGFEASPP	sp|Q9H7M9|VISTA_HUMAN V-type immunoglobulin domain-containing suppressor of T-cell activation OS=Homo sapiens OX=9606 GN=VSIR PE=1 SV=3	Q9H7M9	235	S	MDS(1)NIQGIENPGFEAS(1)PPAQGIPEAK	4	1	4.42e-215	209.44	185.15	64.035	-0.52115	UID1527	17.7443	16.5664	17.0816	17.9281	18.0408	18.0003	17.7846	18.2913	17.9556	|	0.183847	1.47442	0.918701	0.858988	0.148321	0.828797	|	0.0403023	1.72495	0.873997	0.879749	0.212176	0.673303
sp|Q9H7M9|VISTA_HUMAN	MDSNIQGIENPGFEASPPAQGIPEAKVRHPL	sp|Q9H7M9|VISTA_HUMAN V-type immunoglobulin domain-containing suppressor of T-cell activation OS=Homo sapiens OX=9606 GN=VSIR PE=1 SV=3	Q9H7M9	248	S	MDS(1)NIQGIENPGFEAS(1)PPAQGIPEAK	4	1	1.02e-98	142.77	130.41	64.035	-0.52115	UID1528	13.5434	12.471	12.6148	14.4305	14.2072	14.2399	14.1789	13.3859	12.9787	|	0.887124	1.7362	1.6251	1.41614	0.0336249	1.47334	|	0.635504	0.914823	0.363892	0.638073	0.0568807	1.24504
sp|Q9H7M9|VISTA_HUMAN	PPAQGIPEAKVRHPLSYVAQRQPSESGRHLL	sp|Q9H7M9|VISTA_HUMAN V-type immunoglobulin domain-containing suppressor of T-cell activation OS=Homo sapiens OX=9606 GN=VSIR PE=1 SV=3	Q9H7M9	264	S	VRHPLS(1)YVAQR	3	1	6.57e-19	131.24	99.17	105.46	-1.1592	UID1529	14.3623	13.0171	13.52	15.6829	16.1207	16.1324	14.6578	15.182	14.3105	|	1.32057	3.10359	2.61243	2.34553	0.0477425	1.32109	|	0.295534	2.1649	0.790538	1.08366	0.192221	0.7162
sp|Q9H7M9|VISTA_HUMAN	AKVRHPLSYVAQRQPSESGRHLLSEPSTPLS	sp|Q9H7M9|VISTA_HUMAN V-type immunoglobulin domain-containing suppressor of T-cell activation OS=Homo sapiens OX=9606 GN=VSIR PE=1 SV=3	Q9H7M9	272	S	QPS(0.99)ES(0.01)GR	2	0.990024	0.0319587	83.358	30.876	76.345	0.22601	UID1530	15.3677	13.5548	14.1944	15.5817	16.359	15.7396	15.546	17.352	15.1771	|	0.213979	2.80422	1.54517	1.52112	0.178949	0.74727	|	0.178299	3.79716	0.982697	1.65272	0.27092	0.567158
sp|Q9H8W4|PKHF2_HUMAN	MVDRLANSEANTRRISIVENCFGAAGQPLTI	sp|Q9H8W4|PKHF2_HUMAN Pleckstrin homology domain-containing family F member 2 OS=Homo sapiens OX=9606 GN=PLEKHF2 PE=1 SV=1	Q9H8W4	16	S	RIS(1)IVENCFGAAGQPLTIPGR	3	1	3.56e-30	105.54	97.044	105.54	0.081551	UID1535	13.3259	13.0306	13.2155	13.9191	13.4832	13.671	13.7227	13.3062	13.1193	|	0.593275	0.452553	0.45544	0.500422	0.0085002	2.07057	|	0.396833	0.275571	-0.0962343	0.192057	0.324733	0.488474
sp|Q9HB19|PKHA2_HUMAN	EGSEPGSHTILRRSQSYIPTSGCRASTGPPL	sp|Q9HB19|PKHA2_HUMAN Pleckstrin homology domain-containing family A member 2 OS=Homo sapiens OX=9606 GN=PLEKHA2 PE=1 SV=2	Q9HB19	184	S	S(0.001)QS(0.999)YIPTSGCR	2	0.998853	0.000122581	84.365	56.038	82.069	0.088057	UID1536	13.5939	12.1452	13.2237	13.971	14.2244	14.2843	13.4965	14.1787	13.7806	|	0.377147	2.07921	1.06059	1.17231	0.141202	0.85016	|	-0.0973787	2.0335	0.556912	0.83101	0.318045	0.497511
sp|Q9HB58|SP110_HUMAN	QKTPSTPRRVTQGAASPGHGIQEKLQVVDKV	sp|Q9HB58|SP110_HUMAN Sp110 nuclear body protein OS=Homo sapiens OX=9606 GN=SP110 PE=1 SV=5	Q9HB58	380	S	VT(0.023)QGAAS(0.977)PGHGIQEK	3	0.976771	2.15e-23	105.06	42.806	84.166	-0.8837	UID1537	14.2353	13.3368	13.7614	14.5847	14.2018	14.4258	14.5385	13.9044	13.8998	|	0.349402	0.865032	0.664359	0.626265	0.0529012	1.27653	|	0.303226	0.567661	0.138382	0.336423	0.114814	0.940005
sp|Q9HB90|RRAGC_HUMAN	_MSLQYGAEETPLAGSYGAADSFPKDFGYGV	sp|Q9HB90|RRAGC_HUMAN Ras-related GTP-binding protein C OS=Homo sapiens OX=9606 GN=RRAGC PE=1 SV=1	Q9HB90	15	S	SLQYGAEETPLAGS(1)YGAADSFPK	3	0.999709	1.55e-45	80.847	67.22	80.847	1.0316	UID1540	14.674	12.6207	12.6661	13.8494	13.4397	13.3811	14.6393	14.8091	12.6858	|	-0.824566	0.818977	0.715068	0.236493	0.699811	0.155019	|	-0.0346308	2.18834	0.0197306	0.72448	0.426676	0.369902
sp|Q9HC35|EMAL4_HUMAN	ESHSNDQSPQIRASPSPQPSSQPLQIHRQTP	sp|Q9HC35|EMAL4_HUMAN Echinoderm microtubule-associated protein-like 4 OS=Homo sapiens OX=9606 GN=EML4 PE=1 SV=3	Q9HC35	146	S	AS(0.12)PS(0.879)PQPSSQPLQIHR	3	0.879465	7.42e-12	89.468	73.162	69.737	-1.6001	UID1542	12.58	12.5208	12.4086	13.1724	13.2939	12.558	12.7565	12.2574	11.7881	|	0.592319	0.773111	0.149422	0.504951	0.112376	0.949327	|	0.176468	-0.263373	-0.620502	-0.235803	0.41386	0.383147
sp|Q9HCE5|MET14_HUMAN	YLTGCTEEIERLRPKSPPPKSKSDRGGGAPR	sp|Q9HCE5|MET14_HUMAN N6-adenosine-methyltransferase non-catalytic subunit OS=Homo sapiens OX=9606 GN=METTL14 PE=1 SV=2	Q9HCE5	399	S	LRPKS(1)PPPK	4	1	0.00460812	64.439	40.057	64.439	2.1954	UID1545	14.2487	11.9912	12.8046	14.2752	13.5996	14.2669	14.2259	13.3036	13.0739	|	0.0265102	1.60836	1.46232	1.0324	0.177445	0.750935	|	-0.0227833	1.31244	0.269292	0.519648	0.328302	0.483727
sp|Q9HCG8|CWC22_HUMAN	NKHGDPKKKRGERRNSFSENEKHTHRIKDSE	sp|Q9HCG8|CWC22_HUMAN Pre-mRNA-splicing factor CWC22 homolog OS=Homo sapiens OX=9606 GN=CWC22 PE=1 SV=3	Q9HCG8	829	S	RNS(1)FSENEK	3	0.999574	0.0530824	51.841	43.328	51.841	0.17839	UID1546	13.8067	10.3522	11.3989	12.9792	12.6216	13.3806	13.5276	12.8418	11.6364	|	-0.827493	2.26946	1.98175	1.14124	0.367361	0.434907	|	-0.279051	2.48963	0.237502	0.816026	0.438336	0.358193
sp|Q9NPP4|NLRC4_HUMAN	LLGLSIAKRPLWRQESLQSVKNTTEQEILKA	sp|Q9NPP4|NLRC4_HUMAN NLR family CARD domain-containing protein 4 OS=Homo sapiens OX=9606 GN=NLRC4 PE=1 SV=2	Q9NPP4	533	S	QES(1)LQSVK	3	0.999912	0.00514394	70.942	35.4	70.942	-0.30474	UID1547	13.7368	12.4732	12.3499	14.4148	14.4997	14.2614	13.9043	14.5537	13.064	|	0.677926	2.0265	1.91144	1.53862	0.0704781	1.15195	|	0.167434	2.08053	0.714085	0.987348	0.224787	0.648228
sp|Q9NPY3|C1QR1_HUMAN	EEKKEKKPQNAADSYSWVPERAESRAMENQY	sp|Q9NPY3|C1QR1_HUMAN Complement component C1q receptor OS=Homo sapiens OX=9606 GN=CD93 PE=1 SV=3	Q9NPY3	629	S	KPQNAADS(0.022)YS(0.978)WVPER	3	0.977851	0.000547251	66.874	50.341	66.874	2.1688	UID1549	11.9052	10.7255	11.6511	12.9726	12.8819	13.1925	12.387	12.3794	11.9841	|	1.06742	2.15638	1.54143	1.58841	0.0372013	1.42944	|	0.481807	1.65387	0.333037	0.822904	0.187633	0.72669
sp|Q9NQC3|RTN4_HUMAN	_________MEDLDQSPLVSSSDSPPRPQPA	sp|Q9NQC3|RTN4_HUMAN Reticulon-4 OS=Homo sapiens OX=9606 GN=RTN4 PE=1 SV=2	Q9NQC3	7	S	MEDLDQS(1)PLVSSSDSPPRPQPAFK	3	0.999675	4.87e-204	157.43	139.33	157.43	-0.4635	UID1551	13.9444	12.4806	13.0724	15.335	15.7219	14.55	14.6117	14.3307	13.1144	|	1.3906	3.24131	1.47762	2.03651	0.0775861	1.11022	|	0.667278	1.85012	0.0420094	0.853135	0.248853	0.604058
sp|Q9NQC3|RTN4_HUMAN	_MEDLDQSPLVSSSDSPPRPQPAFKYQFVRE	sp|Q9NQC3|RTN4_HUMAN Reticulon-4 OS=Homo sapiens OX=9606 GN=RTN4 PE=1 SV=2	Q9NQC3	15	S	MEDLDQSPLVSSS(0.001)DS(0.999)PPRPQPAFK	3	0.999018	0	233.19	213.64	233.19	-0.7116	UID1552	16.1414	15.5011	15.2877	16.1237	16.3052	15.1593	16.7966	16.5345	14.6745	|	-0.0177517	0.804098	-0.128396	0.219317	0.533606	0.272779	|	0.655199	1.03345	-0.613208	0.358482	0.546351	0.262528
sp|Q9NR19|ACSA_HUMAN	RGQEEAGAGGRARSWSPPPEVSRSAHVPSLQ	sp|Q9NR19|ACSA_HUMAN Acetyl-coenzyme A synthetase, cytoplasmic OS=Homo sapiens OX=9606 GN=ACSS2 PE=1 SV=1	Q9NR19	30	S	S(0.001)WS(0.999)PPPEVSR	2	0.999299	4.37e-51	161.19	122.44	134.75	-0.1899	UID1560	16.3774	15.0392	15.6616	16.5118	16.2773	16.444	16.501	15.8855	15.8515	|	0.134447	1.23805	0.782474	0.718324	0.154056	0.812321	|	0.123569	0.846239	0.189901	0.38657	0.235702	0.627638
sp|Q9NSI8|SAMN1_HUMAN	_________MLKRKPSNVSEKEKHQKPKRSS	sp|Q9NSI8|SAMN1_HUMAN SAM domain-containing protein SAMSN-1 OS=Homo sapiens OX=9606 GN=SAMSN1 PE=1 SV=1	Q9NSI8	7	S	RKPS(0.991)NVS(0.009)EKEK	4	0.991399	0.0556167	50.675	33.394	50.675	-0.32555	UID1563	12.9042	11.2033	12.4664	13.6622	13.5324	13.5806	13.3784	12.5766	11.8624	|	0.758021	2.32907	1.11418	1.40042	0.0985659	1.00627	|	0.474229	1.37331	-0.604068	0.414492	0.543732	0.264615
sp|Q9NSI8|SAMN1_HUMAN	NVSEKEKHQKPKRSSSFGNFDRFRNNSLSKP	sp|Q9NSI8|SAMN1_HUMAN SAM domain-containing protein SAMSN-1 OS=Homo sapiens OX=9606 GN=SAMSN1 PE=1 SV=1	Q9NSI8	23	S	S(0.028)S(0.005)S(0.967)FGNFDR	2	0.966993	2.31e-06	110.93	69.056	110.93	-0.28795	UID1564	12.0092	10.5769	11.5944	12.2863	12.6274	12.6367	12.2061	12.2978	10.8735	|	0.277036	2.05058	1.04232	1.12331	0.160245	0.795214	|	0.196865	1.72091	-0.720897	0.398961	0.631685	0.1995
sp|Q9NTI5|PDS5B_HUMAN	SKQHRVSRRAQQRAESPESSAIESTQSTPQK	sp|Q9NTI5|PDS5B_HUMAN Sister chromatid cohesion protein PDS5 homolog B OS=Homo sapiens OX=9606 GN=PDS5B PE=1 SV=1	Q9NTI5	1358	S	AES(1)PESSAIESTQSTPQKGR	4	0.999875	5.87e-223	236.43	211.64	121.33	0.083128	UID1565	16.54	15.0808	15.2935	16.6186	15.976	15.9764	16.657	15.7075	15.8599	|	0.0785656	0.895184	0.682899	0.552216	0.152566	0.816542	|	0.117048	0.626744	0.566367	0.43672	0.113022	0.946835
sp|Q9NTI5|PDS5B_HUMAN	QSTPQKGRGRPSKTPSPSQPKKNVRVGRSKQ	sp|Q9NTI5|PDS5B_HUMAN Sister chromatid cohesion protein PDS5 homolog B OS=Homo sapiens OX=9606 GN=PDS5B PE=1 SV=1	Q9NTI5	1383	S	GRPS(0.171)KT(0.831)PS(0.986)PS(0.011)QPK	4	0.985919	0.00128665	84.817	27.286	64.537	1.6983	UID1568	14.9798	12.6369	13.0085	14.2017	13.4198	13.8534	14.5735	13.3075	13.553	|	-0.778117	0.782932	0.844908	0.283241	0.647079	0.189043	|	-0.406253	0.670589	0.54453	0.269622	0.510786	0.291761
sp|Q9NUE0|ZDH18_HUMAN	CEYQQISPGAAPLPASPGARRPGPAASPTPG	sp|Q9NUE0|ZDH18_HUMAN Palmitoyltransferase ZDHHC18 OS=Homo sapiens OX=9606 GN=ZDHHC18 PE=1 SV=2	Q9NUE0	19	S	MKDCEYQQISPGAAPLPAS(1)PGAR	4	0.999981	4.87e-28	99.34	87.955	99.34	-0.55554	UID1573	11.5856	10.8399	10.8966	12.5262	12.1775	12.4116	12.3325	11.9127	10.8777	|	0.940633	1.33757	1.51503	1.26441	0.0175609	1.75545	|	0.746939	1.07275	-0.0188923	0.600266	0.204712	0.688857
sp|Q9NUE0|ZDH18_HUMAN	PLPASPGARRPGPAASPTPGPGPAPPAAPAP	sp|Q9NUE0|ZDH18_HUMAN Palmitoyltransferase ZDHHC18 OS=Homo sapiens OX=9606 GN=ZDHHC18 PE=1 SV=2	Q9NUE0	30	S	RPGPAAS(0.925)PT(0.075)PGPGPAPPAAPAPPR	3	0.924692	3.43e-11	74.516	60.262	74.516	-0.42517	UID1574	12.3668	11.4684	11.6808	12.6916	12.8111	12.4324	12.3607	11.9322	11.3885	|	0.324825	1.34267	0.751595	0.806364	0.111895	0.951189	|	-0.00610447	0.463758	-0.292342	0.0551036	0.825913	0.0830657
sp|Q9NUU6|OTULL_HUMAN	__________MAATRSPTRARERERSGAPAA	sp|Q9NUU6|OTULL_HUMAN Inactive ubiquitin thioesterase OTULINL OS=Homo sapiens OX=9606 GN=OTULINL PE=2 SV=1	Q9NUU6	6	S	AATRS(0.996)PT(0.004)R	2	0.99638	5.24e-89	127.94	81.61	127.94	-0.10019	UID1575	12.1292	11.7185	11.8417	12.753	12.36	12.5316	12.1542	11.6871	11.5941	|	0.623842	0.641464	0.689967	0.651758	0.000918873	3.03674	|	0.0249987	-0.0314627	-0.247591	-0.084685	0.415229	0.381713
sp|Q9NWB6|ARGL1_HUMAN	NTAVSRRERDRERASSPPDRIDIFGRTVSKR	sp|Q9NWB6|ARGL1_HUMAN Arginine and glutamate-rich protein 1 OS=Homo sapiens OX=9606 GN=ARGLU1 PE=1 SV=1	Q9NWB6	77	S	AS(0.023)S(0.977)PPDRIDIFGR	3	0.977267	1.68e-160	223.15	177	199.65	0.10528	UID1577	14.5485	14.0668	13.6705	14.8651	15.0683	14.8321	14.4959	14.5302	14.205	|	0.316644	1.00143	1.16155	0.826542	0.0858107	1.06646	|	-0.0526056	0.463378	0.534484	0.315085	0.230629	0.637087
sp|Q9NWB6|ARGL1_HUMAN	PDRIDIFGRTVSKRSSLDEKQKREEEEKKAE	sp|Q9NWB6|ARGL1_HUMAN Arginine and glutamate-rich protein 1 OS=Homo sapiens OX=9606 GN=ARGLU1 PE=1 SV=1	Q9NWB6	94	S	RS(0.245)S(0.755)LDEK	3	0.755278	0.00189344	103.31	57.31	88.948	0.56238	UID1579	16.5939	13.7524	14.3108	15.8813	15.2898	15.7065	16.1445	15.6767	14.6533	|	-0.712586	1.53746	1.39574	0.740204	0.416011	0.380895	|	-0.449436	1.92429	0.342594	0.605817	0.476801	0.321663
sp|Q9NWW5|CLN6_HUMAN	PGAQLGASFLQARHGSVSADEAARTAPFHLD	sp|Q9NWW5|CLN6_HUMAN Ceroid-lipofuscinosis neuronal protein 6 OS=Homo sapiens OX=9606 GN=CLN6 PE=1 SV=1	Q9NWW5	31	S	HGS(0.998)VS(0.002)ADEAAR	3	0.998073	1.38e-11	111.31	94.681	111.31	-0.049974	UID1581	15.1891	13.9162	14.2748	15.7374	15.8069	15.8629	15.6828	15.4665	14.5192	|	0.548353	1.89077	1.58809	1.3424	0.0807555	1.09283	|	0.493723	1.55033	0.244391	0.762815	0.196965	0.705611
sp|Q9NX58|LYAR_HUMAN	EEEAHVGAGKRKRRHSEVETDSKKKKMKLPE	sp|Q9NX58|LYAR_HUMAN Cell growth-regulating nucleolar protein OS=Homo sapiens OX=9606 GN=LYAR PE=1 SV=2	Q9NX58	276	S	RHS(1)EVETDSK	3	0.999999	0.00040597	84.468	60.719	84.468	-0.67549	UID1582	13.8571	11.8269	11.3395	13.4231	13.0327	12.8165	13.6405	12.8311	12.3373	|	-0.43399	1.20583	1.47699	0.749609	0.336037	0.473613	|	-0.216636	1.00422	0.9978	0.595129	0.280238	0.552473
sp|Q9NXH8|TOR4A_HUMAN	GGGPDVGTGAPRPGCSPRAPRADLDQPKFFT	sp|Q9NXH8|TOR4A_HUMAN Torsin-4A OS=Homo sapiens OX=9606 GN=TOR4A PE=1 SV=2	Q9NXH8	63	S	LLQPGGGPDVGTGAPRPGCS(1)PR	3	0.999962	1.08e-35	107.47	95.677	107.47	-0.71361	UID1586	15.0012	13.7034	13.7285	15.8115	15.4449	15.6943	15.1905	15.0699	14.6427	|	0.810287	1.74149	1.96582	1.50587	0.0510048	1.29239	|	0.189292	1.36651	0.914221	0.82334	0.13832	0.859115
sp|Q9NXV6|CARF_HUMAN	TTRDELVAKVKKRGISSSNEGVEEPSKKRVI	sp|Q9NXV6|CARF_HUMAN CDKN2A-interacting protein OS=Homo sapiens OX=9606 GN=CDKN2AIP PE=1 SV=3	Q9NXV6	131	S	GIS(0.98)S(0.01)S(0.01)NEGVEEPSK	2	0.980192	1.93e-106	195.17	168.14	121.31	1.1748	UID1587	16.6887	15.6385	15.3028	17.4032	16.9164	17.1778	17.0043	16.4508	16.1504	|	0.714586	1.27788	1.87499	1.28915	0.0613854	1.21194	|	0.315605	0.812347	0.847639	0.658531	0.0617938	1.20906
sp|Q9NYF8|BCLF1_HUMAN	QEKQTKKAEGEPQEESPLKSKSQEEPKDTFE	sp|Q9NYF8|BCLF1_HUMAN Bcl-2-associated transcription factor 1 OS=Homo sapiens OX=9606 GN=BCLAF1 PE=1 SV=2	Q9NYF8	177	S	KAEGEPQEES(1)PLKSK	4	0.999981	2.37e-36	124.31	103.3	124.31	-0.050225	UID1593	17.507	15.387	16.3029	17.7153	16.8027	17.3038	17.5308	16.6362	16.8025	|	0.208294	1.41568	1.00084	0.874936	0.132152	0.878927	|	0.0238132	1.24919	0.49954	0.590847	0.239451	0.620783
sp|Q9NYF8|BCLF1_HUMAN	TSYQKATEEHSTRQKSPEIHRRIDISPSTLR	sp|Q9NYF8|BCLF1_HUMAN Bcl-2-associated transcription factor 1 OS=Homo sapiens OX=9606 GN=BCLAF1 PE=1 SV=2	Q9NYF8	648	S	QKS(1)PEIHRR	4	1	0.000711031	100.04	57.294	41.218	-0.17094	UID1595	15.71	13.6124	14.8581	15.494	16.0345	15.3734	15.4229	15.9626	14.8536	|	-0.215961	2.42213	0.515365	0.907179	0.367886	0.434287	|	-0.287053	2.35015	-0.00447559	0.686207	0.498	0.302771
sp|Q9NYF8|BCLF1_HUMAN	STRQKSPEIHRRIDISPSTLRKHTRLAGEER	sp|Q9NYF8|BCLF1_HUMAN Bcl-2-associated transcription factor 1 OS=Homo sapiens OX=9606 GN=BCLAF1 PE=1 SV=2	Q9NYF8	658	S	RIDIS(0.999)PS(0.001)TLR	3	0.998929	5.71e-07	96.756	52.14	81.494	-0.038288	UID1596	14.4875	13.5834	14.1362	15.0305	15.4863	15.0871	14.6134	14.8174	14.0504	|	0.542989	1.90283	0.950941	1.13225	0.106724	0.971737	|	0.125923	1.234	-0.0858316	0.424697	0.408386	0.388929
sp|Q9NZ63|TLS1_HUMAN	RPLRVGDTEKPEPERSPPNRKRPANEKATDD	sp|Q9NZ63|TLS1_HUMAN Telomere length and silencing protein 1 homolog OS=Homo sapiens OX=9606 GN=C9orf78 PE=1 SV=1	Q9NZ63	261	S	VGDT(0.006)EKPEPERS(0.994)PPNR	4	0.99447	0.000463903	61.276	37.802	58.755	-0.68186	UID1597	16.2269	14.214	14.9821	15.834	15.5616	15.9426	16.1056	15.4993	15.3434	|	-0.392906	1.3476	0.960526	0.638407	0.349896	0.456061	|	-0.121323	1.2853	0.361257	0.508411	0.343137	0.464533
sp|Q9NZT2|OGFR_HUMAN	DEDEESEEPRAARPSSFQSRMTGSRNWRATR	sp|Q9NZT2|OGFR_HUMAN Opioid growth factor receptor OS=Homo sapiens OX=9606 GN=OGFR PE=1 SV=3	Q9NZT2	55	S	AARPS(0.019)S(0.98)FQSR	3	0.980474	1.42e-07	100.22	82.557	100.22	-0.65663	UID1599	14.156	13.561	13.3329	15.8491	15.7637	15.6611	14.3771	14.1167	13.7161	|	1.69308	2.20263	2.32818	2.07463	0.0086475	2.06311	|	0.221139	0.555619	0.383193	0.38665	0.0570924	1.24342
sp|Q9NZT2|OGFR_HUMAN	GDEAGGHGEDRPEPLSPKESKKRKLELSRRE	sp|Q9NZT2|OGFR_HUMAN Opioid growth factor receptor OS=Homo sapiens OX=9606 GN=OGFR PE=1 SV=3	Q9NZT2	378	S	SQGDEAGGHGEDRPEPLS(1)PK	4	1	6.43e-83	153.82	134.75	153.82	-0.067283	UID1600	14.0105	12.1857	12.635	14.6514	14.4204	14.3888	14.5297	13.9396	13.0221	|	0.640916	2.23471	1.75385	1.54316	0.082184	1.08521	|	0.519207	1.75387	0.387086	0.88672	0.178524	0.748303
sp|Q9P107|GMIP_HUMAN	DVDSVGGGSESRSLDSPTSSPGAGTRQLVKA	sp|Q9P107|GMIP_HUMAN GEM-interacting protein OS=Homo sapiens OX=9606 GN=GMIP PE=1 SV=2	Q9P107	437	S	S(0.018)LDS(0.959)PT(0.257)S(0.486)S(0.28)PGAGTR	2	0.959105	0.000542903	68.034	50.17	67.115	-1.1089	UID1601	11.3801	10.6909	11.3415	11.6368	12.6649	12.1823	11.2253	12.899	10.3468	|	0.256669	1.97404	0.840838	1.02385	0.179363	0.746267	|	-0.154809	2.20816	-0.994617	0.352913	0.748117	0.126031
sp|Q9P107|GMIP_HUMAN	QYVQRSEDLRARSQGSPEDSAPQASPGPSKQ	sp|Q9P107|GMIP_HUMAN GEM-interacting protein OS=Homo sapiens OX=9606 GN=GMIP PE=1 SV=2	Q9P107	234	S	S(0.03)QGS(0.961)PEDS(0.009)APQASPGPSK	3	0.961476	5.2e-72	155.17	138.42	146.5	-0.62703	UID1605	14.6339	14.7041	13.8337	15.0018	14.5089	14.86	14.9544	14.1673	14.1922	|	0.367857	-0.19521	1.02629	0.399645	0.375019	0.425947	|	0.320475	-0.536859	0.358535	0.0473836	0.88613	0.0525026
sp|Q9P107|GMIP_HUMAN	RARSQGSPEDSAPQASPGPSKQQERRRRSRE	sp|Q9P107|GMIP_HUMAN GEM-interacting protein OS=Homo sapiens OX=9606 GN=GMIP PE=1 SV=2	Q9P107	243	S	SQGSPEDSAPQAS(0.998)PGPS(0.002)K	3	0.997635	3.46e-15	81.48	69.866	81.48	0.16486	UID1606	12.9332	11.0497	11.9851	13.8728	13.5662	14.1416	12.6077	12.5043	12.3874	|	0.939615	2.51646	2.15653	1.87087	0.0593016	1.22693	|	-0.325479	1.45463	0.40233	0.510496	0.427309	0.369258
sp|Q9P289|STK26_HUMAN	IPKNNPPTLVGDFTKSFKEFIDACLNKDPSF	sp|Q9P289|STK26_HUMAN Serine/threonine-protein kinase 26 OS=Homo sapiens OX=9606 GN=STK26 PE=1 SV=2	Q9P289	246	S	S(1)FKEFIDACLNK	3	1	0.0226585	43.604	22.954	43.604	1.906	UID1610	15.6032	13.5934	13.9516	14.9162	15.0907	14.8659	15.325	15.1404	14.2583	|	-0.687061	1.4973	0.914229	0.574823	0.471562	0.326461	|	-0.278267	1.54696	0.306697	0.52513	0.432038	0.364478
sp|Q9P2E9|RRBP1_HUMAN	KKAEGSPSEGKKAEGSPNQGKKADAAANQGK	sp|Q9P2E9|RRBP1_HUMAN Ribosome-binding protein 1 OS=Homo sapiens OX=9606 GN=RRBP1 PE=1 SV=5	Q9P2E9	583	S	AEGS(1)PNQGKK	3	1	0.0568429	44.616	23.663	44.616	0.33035	UID1611	14.2575	12.8892	13.0917	14.3262	13.2646	13.5388	14.4594	13.2802	12.9134	|	0.0687571	0.375341	0.447062	0.297054	0.124637	0.904352	|	0.20197	0.390972	-0.178301	0.138214	0.49581	0.304685
sp|Q9P2E9|RRBP1_HUMAN	QGKKTEGAQGKKAERSPNQGKKGEGAPIQGK	sp|Q9P2E9|RRBP1_HUMAN Ribosome-binding protein 1 OS=Homo sapiens OX=9606 GN=RRBP1 PE=1 SV=5	Q9P2E9	533	S	KAERS(1)PNQGK	4	1	5.14e-08	101.47	54.207	95.508	-0.33839	UID1612	17.0487	14.8592	15.4062	17.1141	16.0596	16.4044	16.8297	15.7835	15.8547	|	0.0654297	1.20043	0.998138	0.754664	0.163475	0.786548	|	-0.218956	0.924315	0.448483	0.384614	0.365821	0.436732
sp|Q9P2R6|RERE_HUMAN	SSPLKSNKRQREKVASDTEEADRTSSKKTKT	sp|Q9P2R6|RERE_HUMAN Arginine-glutamic acid dipeptide repeats protein OS=Homo sapiens OX=9606 GN=RERE PE=1 SV=2	Q9P2R6	656	S	VAS(1)DTEEADR	2	0.999855	0.0065179	70.977	40.105	70.977	-0.52137	UID1614	13.7485	10.6555	11.6321	12.907	12.6098	12.5216	13.4883	12.8955	12.1603	|	-0.841485	1.95425	0.889514	0.667426	0.498729	0.302135	|	-0.260165	2.23995	0.528194	0.835993	0.374803	0.426197
sp|Q9UBC2|EP15R_HUMAN	RKKTVFPGAVPVLPASPPPKDSLRSTPSHGS	sp|Q9UBC2|EP15R_HUMAN Epidermal growth factor receptor substrate 15-like 1 OS=Homo sapiens OX=9606 GN=EPS15L1 PE=1 SV=1	Q9UBC2	229	S	TVFPGAVPVLPAS(1)PPPKDSLR	3	0.999945	2.42e-31	112.23	102.17	112.23	-0.16406	UID1615	15.6	14.1314	14.6721	16.0394	16.0581	16.2083	15.2922	15.6842	14.9652	|	0.439362	1.92674	1.53614	1.30075	0.0999022	1.00043	|	-0.307779	1.55285	0.293095	0.512723	0.448397	0.348338
sp|Q9UBW5|BIN2_HUMAN	GPAQAQPSPTTERAKSQEEVLPSSTTPSPGG	sp|Q9UBW5|BIN2_HUMAN Bridging integrator 2 OS=Homo sapiens OX=9606 GN=BIN2 PE=1 SV=3	Q9UBW5	357	S	AKS(0.874)QEEVLPS(0.067)S(0.017)T(0.02)T(0.022)PSPGGALS(0.978)PS(0.02)GQPS(0.001)SSATEVVLR	4	0.873512	1.49e-195	192.27	174.36	119.29	-0.095277	UID1616	12.9708	11.4912	11.7866	12.6139	12.3392	12.319	12.4051	12.4482	12.3152	|	-0.356861	0.84803	0.532439	0.341203	0.444051	0.352567	|	-0.565727	0.957016	0.528679	0.306656	0.568536	0.245242
sp|Q9UBW5|BIN2_HUMAN	EVLPSSTTPSPGGALSPSGQPSSSATEVVLR	sp|Q9UBW5|BIN2_HUMAN Bridging integrator 2 OS=Homo sapiens OX=9606 GN=BIN2 PE=1 SV=3	Q9UBW5	375	S	AKSQEEVLPSSTTPSPGGALS(0.994)PS(0.006)GQPSSSATEVVLR	4	0.994171	2.15e-215	199.94	187.18	199.94	0.17583	UID1620	15.5147	13.4105	13.7387	14.9369	14.6635	14.4486	15.1631	14.7553	14.2377	|	-0.577739	1.25305	0.709907	0.46174	0.484605	0.314612	|	-0.351553	1.3448	0.498933	0.497394	0.416647	0.380232
sp|Q9UBW5|BIN2_HUMAN	EGSEQPKKRASIQRTSAPPSRPPPPRATASP	sp|Q9UBW5|BIN2_HUMAN Bridging integrator 2 OS=Homo sapiens OX=9606 GN=BIN2 PE=1 SV=3	Q9UBW5	411	S	ASIQRT(0.106)S(0.894)APPSRPPPPR	4	0.893795	1.77e-114	196.18	158.39	158	-0.13097	UID1622	17.6236	16.1284	16.345	16.2889	15.9125	16.1021	17.4815	16.8697	17.1404	|	-1.33475	-0.215818	-0.242931	-0.597835	0.246233	0.608654	|	-0.142155	0.74131	0.79542	0.464858	0.265741	0.575542
sp|Q9UBW5|BIN2_HUMAN	GSPTSPRASLGTGTASPRTSLEVSPNPEPPE	sp|Q9UBW5|BIN2_HUMAN Bridging integrator 2 OS=Homo sapiens OX=9606 GN=BIN2 PE=1 SV=3	Q9UBW5	458	S	ASLGTGTAS(1)PR	2	1	2.8e-240	226.94	211.69	217.91	0.52414	UID1623	17.8648	17.1116	17.0531	17.1716	17.3039	17.1733	17.6787	17.7837	17.531	|	-0.693151	0.192289	0.120146	-0.126905	0.698603	0.155769	|	-0.186123	0.6721	0.477859	0.321279	0.34177	0.466267
sp|Q9UBW5|BIN2_HUMAN	SPRASLGTGTASPRTSLEVSPNPEPPEKPVR	sp|Q9UBW5|BIN2_HUMAN Bridging integrator 2 OS=Homo sapiens OX=9606 GN=BIN2 PE=1 SV=3	Q9UBW5	462	S	ASLGT(0.005)GT(0.142)AS(0.852)PRT(0.025)S(0.976)LEVSPNPEPPEKPVR	4	0.976197	4.6e-181	197.63	182.01	197.63	-0.065704	UID1624	15.7428	12.9204	13.3443	14.3938	14.3108	14.0281	15.1395	15.053	13.9976	|	-1.34902	1.39031	0.683784	0.241692	0.796226	0.0989635	|	-0.603338	2.13259	0.653325	0.727525	0.454635	0.342337
sp|Q9UBW5|BIN2_HUMAN	SSGNIPSSPTASGGGSPTSPRASLGTGTASP	sp|Q9UBW5|BIN2_HUMAN Bridging integrator 2 OS=Homo sapiens OX=9606 GN=BIN2 PE=1 SV=3	Q9UBW5	444	S	AT(0.007)AS(0.008)PRPS(0.322)S(0.266)GNIPS(0.39)S(0.006)PTAS(0.001)GGGS(0.99)PT(0.007)S(0.002)PR	4	0.989865	2.12e-181	201.84	170.4	175.62	0.051535	UID1631	14.4636	13.7919	15.1035	13.8874	13.8002	14.0249	14.2453	13.9871	14.5919	|	-0.576177	0.00831699	-1.07857	-0.54881	0.222663	0.652352	|	-0.218332	0.195211	-0.511579	-0.178233	0.476305	0.322115
sp|Q9UBW5|BIN2_HUMAN	NKVFVVKGLSSSSRRSLVISPPVRTATVSSP	sp|Q9UBW5|BIN2_HUMAN Bridging integrator 2 OS=Homo sapiens OX=9606 GN=BIN2 PE=1 SV=3	Q9UBW5	259	S	S(1)LVIS(1)PPVR	2	1	4.4e-74	179.42	142.84	60.509	-0.88038	UID1636	17.2983	15.1789	15.7902	17.8424	17.4947	17.7512	17.651	17.8534	16.3407	|	0.54405	2.31589	1.96101	1.60698	0.0971859	1.0124	|	0.352711	2.67451	0.550472	1.19256	0.249768	0.602463
sp|Q9UBW5|BIN2_HUMAN	PSSSATEVVLRTRTASEGSEQPKKRASIQRT	sp|Q9UBW5|BIN2_HUMAN Bridging integrator 2 OS=Homo sapiens OX=9606 GN=BIN2 PE=1 SV=3	Q9UBW5	395	S	TAS(1)EGSEQPK	2	0.999839	7.06e-192	238.01	155.81	238.01	0.45308	UID1638	20.2905	17.6991	18.5616	19.7394	19.3965	20.0729	20.2112	19.8099	19.835	|	-0.551159	1.6974	1.51131	0.885848	0.343905	0.463562	|	-0.0793095	2.11079	1.2734	1.10163	0.226382	0.645157
sp|Q9UEY8|ADDG_HUMAN	PSKSPSKKKKKFRTPSFLKKNKKKEKVEA__	sp|Q9UEY8|ADDG_HUMAN Gamma-adducin OS=Homo sapiens OX=9606 GN=ADD3 PE=1 SV=1	Q9UEY8	693	S	FRT(0.011)PS(0.989)FLK	3	0.988638	6.35e-05	103.7	20.951	67.334	0.64788	UID1641	16.7171	14.2753	15.2071	17.0692	16.1067	16.9439	16.9972	16.295	16.0222	|	0.352118	1.83134	1.73674	1.30673	0.111844	0.951387	|	0.280163	2.01969	0.815088	1.03831	0.181016	0.742282
sp|Q9UEY8|ADDG_HUMAN	IEITIKSPEKIEEVLSPEGSPSKSPSKKKKK	sp|Q9UEY8|ADDG_HUMAN Gamma-adducin OS=Homo sapiens OX=9606 GN=ADD3 PE=1 SV=1	Q9UEY8	673	S	S(0.001)PEKIEEVLS(0.999)PEGSPSK	4	0.998945	5.41e-09	78.987	58.606	78.987	0.47234	UID1642	14.5432	12.663	12.627	14.2089	14.0729	14.0034	14.4919	14.0165	13.4819	|	-0.334292	1.40993	1.3764	0.817345	0.291638	0.535156	|	-0.0513601	1.3535	0.854894	0.719012	0.222474	0.652721
sp|Q9UEY8|ADDG_HUMAN	EKIEEVLSPEGSPSKSPSKKKKKFRTPSFLK	sp|Q9UEY8|ADDG_HUMAN Gamma-adducin OS=Homo sapiens OX=9606 GN=ADD3 PE=1 SV=1	Q9UEY8	681	S	SPEKIEEVLSPEGSPS(0.023)KS(0.946)PS(0.031)K	5	0.945705	9.49e-73	146.67	135.68	146.67	-0.21263	UID1645	16.0868	13.653	14.3691	15.5262	14.794	15.0768	15.7744	15.0858	14.7377	|	-0.560596	1.141	0.707695	0.429367	0.488872	0.310805	|	-0.312446	1.43289	0.368549	0.496331	0.431494	0.365025
sp|Q9UFC0|LRWD1_HUMAN	DDVPLSLSPSKRACASPSAQVEGSPVAGSDG	sp|Q9UFC0|LRWD1_HUMAN Leucine-rich repeat and WD repeat-containing protein 1 OS=Homo sapiens OX=9606 GN=LRWD1 PE=1 SV=2	Q9UFC0	251	S	ACAS(0.967)PS(0.033)AQVEGSPVAGSDGSQPAVK	3	0.967231	5.46e-75	131.95	115.64	116.57	-0.15342	UID1650	13.5901	11.815	12.0333	13.3754	13.1189	12.8667	13.4398	12.2716	11.4952	|	-0.214673	1.30394	0.833433	0.640901	0.289489	0.538369	|	-0.150289	0.456596	-0.538079	-0.0772572	0.814541	0.0890873
sp|Q9UGU0|TCF20_HUMAN	QRSLAAHPRFKRRHRSEDCGGGPRSLSRGLP	sp|Q9UGU0|TCF20_HUMAN Transcription factor 20 OS=Homo sapiens OX=9606 GN=TCF20 PE=1 SV=3	Q9UGU0	1792	S	HRS(1)EDCGGGPR	3	1	0.0182054	45.79	27.35	45.79	-2.2266	UID1651	12.257	10.6081	10.8179	12.9735	12.3369	12.4943	12.3738	11.4665	11.7422	|	0.716507	1.72883	1.67639	1.37391	0.0528533	1.27693	|	0.116815	0.858465	0.924319	0.6332	0.1343	0.871923
sp|Q9UH99|SUN2_HUMAN	WGEDLRVRRRRGTGGSESSRASGLVGRKATE	sp|Q9UH99|SUN2_HUMAN SUN domain-containing protein 2 OS=Homo sapiens OX=9606 GN=SUN2 PE=1 SV=3	Q9UH99	110	S	GT(0.003)GGS(0.997)ESSR	2	0.996912	6.63e-19	132.25	52.018	104.05	-0.18892	UID1652	14.7636	13.0429	12.6577	16.053	15.152	15.0378	15.5235	14.118	12.945	|	1.28944	2.10912	2.38004	1.9262	0.0277683	1.55645	|	0.759894	1.07512	0.287303	0.70744	0.090699	1.0424
sp|Q9UHB7|AFF4_HUMAN	KTIQKGSESGRGRQKSPAQSDSTTQRRTVGK	sp|Q9UHB7|AFF4_HUMAN AF4/FMR2 family member 4 OS=Homo sapiens OX=9606 GN=AFF4 PE=1 SV=1	Q9UHB7	549	S	QKS(0.994)PAQS(0.004)DS(0.001)T(0.001)T(0.001)QR	3	0.993733	0.0101907	51.495	32.172	51.495	-0.48243	UID1653	12.4366	10.4231	11.1175	12.1386	11.7237	11.8137	12.2852	11.7638	11.5833	|	-0.297983	1.30063	0.696147	0.566265	0.34831	0.458034	|	-0.151436	1.34068	0.465804	0.551682	0.330548	0.480766
sp|Q9UI08|EVL_HUMAN	PNSSEAGRKPWERSNSVEKPVSSILSRTPSV	sp|Q9UI08|EVL_HUMAN Ena/VASP-like protein OS=Homo sapiens OX=9606 GN=EVL PE=1 SV=2	Q9UI08	331	S	S(0.01)NS(0.988)VEKPVS(0.001)S(0.001)ILSR	3	0.988071	4.52e-18	110.6	83.332	75.358	0.058342	UID1658	15.825	14.816	14.7789	15.8488	16.0803	16.169	15.9315	16.036	15.5826	|	0.0238104	1.26424	1.39015	0.892733	0.17717	0.751609	|	0.106514	1.21999	0.803743	0.710083	0.160381	0.794848
sp|Q9UJ41|RABX5_HUMAN	IQEAKAPSPSINRQTSIETDRVSKEFIEFLK	sp|Q9UJ41|RABX5_HUMAN Rab5 GDP/GTP exchange factor OS=Homo sapiens OX=9606 GN=RABGEF1 PE=1 SV=2	Q9UJ41	310	S	QT(0.096)S(0.904)IETDR	2	0.904168	0.00204615	101.5	64.438	101.5	0.392	UID1661	13.9436	11.129	11.5411	12.8535	13.0831	13.1793	13.8962	13.3359	12.5428	|	-1.09013	1.95414	1.63811	0.83404	0.479079	0.319593	|	-0.0473766	2.20699	1.00162	1.05374	0.247088	0.607149
sp|Q9UJ70|NAGK_HUMAN	GVDPLVPLRSLGLSLSGGDQEDAGRILIEEL	sp|Q9UJ70|NAGK_HUMAN N-acetyl-D-glucosamine kinase OS=Homo sapiens OX=9606 GN=NAGK PE=1 SV=4	Q9UJ70	76	S	SLGLSLS(1)GGDQEDAGR	3	0.999997	0	363.78	326.09	171.33	0.1596	UID1662	16.5502	14.3264	15.236	16.5058	16.3774	16.6361	16.5979	16.2238	15.4523	|	-0.0443783	2.05107	1.40011	1.1356	0.208095	0.681738	|	0.0477009	1.89746	0.216361	0.720506	0.34674	0.459996
sp|Q9UJU6|DBNL_HUMAN	AVHPREIFKQKERAMSTTSISSPQPGKLRSP	sp|Q9UJU6|DBNL_HUMAN Drebrin-like protein OS=Homo sapiens OX=9606 GN=DBNL PE=1 SV=1	Q9UJU6	269	S	AMS(0.979)T(0.019)T(0.002)SISSPQPGK	2	0.97903	5.8e-122	201.3	184.88	87.18	1.6942	UID1663	16.9228	15.6056	16.2183	17.9903	18.9155	18.2645	17.0016	17.9736	16.8251	|	1.06749	3.3099	2.04621	2.1412	0.0808959	1.09207	|	0.0788593	2.36803	0.606853	1.01791	0.279147	0.554167
sp|Q9UJU6|DBNL_HUMAN	IFKQKERAMSTTSISSPQPGKLRSPFLQKQL	sp|Q9UJU6|DBNL_HUMAN Drebrin-like protein OS=Homo sapiens OX=9606 GN=DBNL PE=1 SV=1	Q9UJU6	275	S	AMS(0.854)T(0.108)T(0.019)S(0.026)IS(0.112)S(0.881)PQPGK	3	0.88101	1.26e-14	102.78	91.497	102.78	-0.15024	UID1666	12.1938	11.6814	12.1388	12.7708	12.15	12.4877	13.0278	13.1255	11.7122	|	0.577026	0.468619	0.348956	0.464867	0.0194898	1.71019	|	0.834	1.44405	-0.4266	0.617149	0.378991	0.421372
sp|Q9UJU6|DBNL_HUMAN	MSTTSISSPQPGKLRSPFLQKQLTQPETHFG	sp|Q9UJU6|DBNL_HUMAN Drebrin-like protein OS=Homo sapiens OX=9606 GN=DBNL PE=1 SV=1	Q9UJU6	283	S	LRS(1)PFLQK	3	1	1.11e-11	125.42	58.393	108.24	-0.33005	UID1667	14.2176	13.3397	13.9121	17.93	19.4048	18.5222	13.3979	16.8564	13.8514	|	3.71237	6.06509	4.61003	4.79583	0.0198251	1.70279	|	-0.819637	3.51664	-0.0607824	0.87874	0.578551	0.237658
sp|Q9UKG1|DP13A_HUMAN	TAARVNQSALEAVTPSPSFQQRHESLRPAAG	sp|Q9UKG1|DP13A_HUMAN DCC-interacting protein 13-alpha OS=Homo sapiens OX=9606 GN=APPL1 PE=1 SV=1	Q9UKG1	401	S	VNQSALEAVT(0.027)PS(0.944)PS(0.029)FQQR	3	0.94422	7.51e-20	101.33	81.224	101.33	-1.1236	UID1670	14.6562	12.852	13.7136	14.2152	14.0409	14.4109	14.3339	14.0434	13.7461	|	-0.441048	1.18889	0.697314	0.481717	0.423443	0.373205	|	-0.322277	1.19137	0.0324936	0.300528	0.578387	0.237781
sp|Q9UKK3|PARP4_HUMAN	QFTSFVAVEKRDENESPFPDIPKVSELIAKE	sp|Q9UKK3|PARP4_HUMAN Protein mono-ADP-ribosyltransferase PARP4 OS=Homo sapiens OX=9606 GN=PARP4 PE=1 SV=3	Q9UKK3	1186	S	RDENES(1)PFPDIPK	3	1	1.35e-06	83.418	52.734	58.09	0.93318	UID1673	13.0846	11.6011	11.961	13.4867	12.8135	13.5389	13.1068	12.4682	12.1615	|	0.402117	1.21234	1.57794	1.06413	0.0921042	1.03572	|	0.0222321	0.86707	0.200499	0.363267	0.293218	0.53281
sp|Q9UKK3|PARP4_HUMAN	QPISTVSPLHRVLHYSQG_____________	sp|Q9UKK3|PARP4_HUMAN Protein mono-ADP-ribosyltransferase PARP4 OS=Homo sapiens OX=9606 GN=PARP4 PE=1 SV=3	Q9UKK3	1722	S	VLHYS(1)QG	2	1	0.0238916	87.308	82.453	85.67	-0.37272	UID1674	13.5893	11.8865	12.298	14.1934	14.3565	14.366	13.6153	13.5755	12.9032	|	0.604148	2.46999	2.06798	1.71404	0.0942026	1.02594	|	0.0259848	1.689	0.605162	0.773384	0.253461	0.596089
sp|Q9UKM9|RALY_HUMAN	RDDFYDRLFDYRGRLSPVPVPRAVPVKRPRV	sp|Q9UKM9|RALY_HUMAN RNA-binding protein Raly OS=Homo sapiens OX=9606 GN=RALY PE=1 SV=1	Q9UKM9	135	S	GRLS(1)PVPVPR	3	1	3.59e-10	109.44	85.693	77.644	0.17141	UID1675	14.5456	14.0061	13.9494	15.3314	15.4431	14.9372	14.8411	14.9345	14.2427	|	0.785744	1.43701	0.98782	1.07019	0.0308533	1.5107	|	0.295444	0.928411	0.293283	0.505713	0.139121	0.856607
sp|Q9UKV3|ACINU_HUMAN	SAEKHVTQRLQPERGSPKKCEAEEAEPPAAT	sp|Q9UKV3|ACINU_HUMAN Apoptotic chromatin condensation inducer in the nucleus OS=Homo sapiens OX=9606 GN=ACIN1 PE=1 SV=2	Q9UKV3	729	S	LQPERGS(1)PK	3	1	4.5e-06	103.14	68.248	99.844	0.31596	UID1677	18.3978	16.109	17.2539	18.2456	17.6347	18.0257	18.3538	17.7922	17.6173	|	-0.152203	1.52571	0.771858	0.715123	0.278442	0.555265	|	-0.0439396	1.68325	0.3634	0.667571	0.328764	0.483116
sp|Q9UKV3|ACINU_HUMAN	CLKQPSLEQKEGRRASHTLLPSHRLKQSADS	sp|Q9UKV3|ACINU_HUMAN Apoptotic chromatin condensation inducer in the nucleus OS=Homo sapiens OX=9606 GN=ACIN1 PE=1 SV=2	Q9UKV3	561	S	RAS(0.942)HT(0.058)LLPSHR	4	0.942436	4.17e-14	117.92	94.998	103.76	-0.77497	UID1678	14.1824	12.9551	13.0011	14.8197	14.399	14.064	14.3094	13.7085	13.0388	|	0.637336	1.44387	1.06288	1.04803	0.0460202	1.33705	|	0.127011	0.753404	0.0376902	0.306035	0.307067	0.512766
sp|Q9UKV3|ACINU_HUMAN	ERTSTSSSSVQARRLSQPESAEKHVTQRLQP	sp|Q9UKV3|ACINU_HUMAN Apoptotic chromatin condensation inducer in the nucleus OS=Homo sapiens OX=9606 GN=ACIN1 PE=1 SV=2	Q9UKV3	710	S	RLS(1)QPESAEK	3	1	3.93e-127	207.52	176.65	207.52	0.2705	UID1679	18.625	17.4251	17.2873	18.9465	18.3002	18.2947	18.5283	18.0734	17.8263	|	0.321535	0.875139	1.00742	0.734699	0.0729313	1.13709	|	-0.0966282	0.648367	0.538988	0.363576	0.25797	0.58843
sp|Q9UKV3|ACINU_HUMAN	VSITIDDPVRTAQVPSPPRGKISNIVHISNL	sp|Q9UKV3|ACINU_HUMAN Apoptotic chromatin condensation inducer in the nucleus OS=Homo sapiens OX=9606 GN=ACIN1 PE=1 SV=2	Q9UKV3	1004	S	TAQVPS(1)PPRGK	3	0.999999	4.47e-05	83.081	51.146	82.925	1.4645	UID1680	17.445	15.2432	16.2694	17.3769	17.1346	17.6684	17.5784	17.1658	16.7169	|	-0.0681267	1.8914	1.39894	1.07407	0.209548	0.678715	|	0.13336	1.92264	0.447489	0.834496	0.269462	0.569502
sp|Q9UKV3|ACINU_HUMAN	HSPRKSSSISEEKGDSDDEKPRKGERRSSRV	sp|Q9UKV3|ACINU_HUMAN Apoptotic chromatin condensation inducer in the nucleus OS=Homo sapiens OX=9606 GN=ACIN1 PE=1 SV=2	Q9UKV3	216	S	S(0.021)S(0.021)S(0.021)IS(0.019)EEKGDS(0.919)DDEKPR	4	0.918563	0.00139718	54.672	34.473	43.799	1.1002	UID1683	13.3711	11.5192	11.9913	12.7337	12.778	12.9403	13.3344	12.8563	12.1381	|	-0.637382	1.25873	0.949003	0.523451	0.466797	0.330872	|	-0.0366831	1.3371	0.146838	0.48242	0.379051	0.421302
sp|Q9ULH1|ASAP1_HUMAN	LSPNVQSRDAIQKQASEDSNDLTPTLPETPV	sp|Q9ULH1|ASAP1_HUMAN Arf-GAP with SH3 domain, ANK repeat and PH domain-containing protein 1 OS=Homo sapiens OX=9606 GN=ASAP1 PE=1 SV=4	Q9ULH1	1041	S	DAIQKQAS(1)EDSNDLTPTLPETPVPLPR	4	0.999856	1.3e-163	189.39	171.95	189.39	0.88604	UID1685	14.8544	13.2717	14.4221	14.8358	14.9136	14.7485	14.7966	15.0026	14.3724	|	-0.0185776	1.64188	0.32639	0.649897	0.32761	0.484643	|	-0.0577335	1.73084	-0.0496759	0.541143	0.459001	0.338186
sp|Q9ULH1|ASAP1_HUMAN	KKRPPPPPPGHKRTLSDPPSPLPHGPPNKGA	sp|Q9ULH1|ASAP1_HUMAN Arf-GAP with SH3 domain, ANK repeat and PH domain-containing protein 1 OS=Homo sapiens OX=9606 GN=ASAP1 PE=1 SV=4	Q9ULH1	839	S	T(0.03)LS(0.97)DPPS(1)PLPHGPPNK	3	0.970356	6.64e-62	154.39	132.38	134.52	0.32201	UID1686	13.3382	12.8143	11.9123	12.5672	12.7945	12.5014	13.2876	12.8727	12.2322	|	-0.770984	-0.0198059	0.589074	-0.0672385	0.879996	0.0555193	|	-0.050539	0.0584116	0.31995	0.109274	0.424963	0.371649
sp|Q9ULH1|ASAP1_HUMAN	PPPPPGHKRTLSDPPSPLPHGPPNKGAVPWG	sp|Q9ULH1|ASAP1_HUMAN Arf-GAP with SH3 domain, ANK repeat and PH domain-containing protein 1 OS=Homo sapiens OX=9606 GN=ASAP1 PE=1 SV=4	Q9ULH1	843	S	T(0.105)LS(0.895)DPPS(1)PLPHGPPNK	4	1	1.77e-43	134.52	117.49	100.02	-0.01293	UID1687	15.134	13.3872	14.2937	14.8007	14.6046	14.4316	15.3752	14.7594	14.9532	|	-0.333237	1.2174	0.137876	0.34068	0.535262	0.271434	|	0.241224	1.37216	0.65951	0.757631	0.148669	0.827781
sp|Q9ULH1|ASAP1_HUMAN	QQPSEVTLKSHPLDLSPNVQSRDAIQKQASE	sp|Q9ULH1|ASAP1_HUMAN Arf-GAP with SH3 domain, ANK repeat and PH domain-containing protein 1 OS=Homo sapiens OX=9606 GN=ASAP1 PE=1 SV=4	Q9ULH1	1027	S	SHPLDLS(1)PNVQSR	3	0.99999	1.72e-30	131.18	121.34	131.18	-0.20746	UID1688	14.2354	13.1173	13.6117	14.9014	15.1101	15.1728	14.3904	14.4286	13.729	|	0.665969	1.99285	1.56106	1.40663	0.0692463	1.1596	|	0.155022	1.31135	0.117267	0.52788	0.310305	0.508212
sp|Q9ULH1|ASAP1_HUMAN	PQLGDLLAKSQTGDVSPKAQQPSEVTLKSHP	sp|Q9ULH1|ASAP1_HUMAN Arf-GAP with SH3 domain, ANK repeat and PH domain-containing protein 1 OS=Homo sapiens OX=9606 GN=ASAP1 PE=1 SV=4	Q9ULH1	1008	S	SQTGDVS(1)PK	2	0.999993	9.86e-38	122.04	97.738	95.094	0.45036	UID1689	14.7409	12.9123	14.4528	14.9556	15.9189	15.3981	14.4511	16.3832	14.6655	|	0.214671	3.00652	0.945322	1.38884	0.238498	0.622516	|	-0.289741	3.47082	0.212682	1.13125	0.438471	0.358059
sp|Q9ULU4|PKCB1_HUMAN	KPTNPVEIKEELKSTSPASEKADPGAVKDKA	sp|Q9ULU4|PKCB1_HUMAN Protein kinase C-binding protein 1 OS=Homo sapiens OX=9606 GN=ZMYND8 PE=1 SV=2	Q9ULU4	652	S	S(0.002)T(0.014)S(0.978)PAS(0.006)EK	2	0.977845	0.031607	73.985	41.144	73.985	1.8266	UID1690	13.346	10.3566	10.6596	12.73	11.8986	12.4526	13.1784	12.655	10.701	|	-0.615956	1.54204	1.79299	0.906357	0.357613	0.446587	|	-0.167606	2.29843	0.0413208	0.724049	0.455904	0.341126
sp|Q9ULX6|AKP8L_HUMAN	TADFRTKKKKRKQGGSPDEPDSKATRTDCSD	sp|Q9ULX6|AKP8L_HUMAN A-kinase anchor protein 8-like OS=Homo sapiens OX=9606 GN=AKAP8L PE=1 SV=4	Q9ULX6	283	S	QGGS(1)PDEPDSK	2	1	4.81e-07	91.657	61.924	70.622	1.1308	UID1691	15.1842	12.7124	13.6439	15.0305	14.4876	14.9995	15.032	14.3826	14.0876	|	-0.153684	1.77515	1.35566	0.992374	0.232275	0.633997	|	-0.152219	1.67018	0.443772	0.653912	0.347133	0.459504
sp|Q9UMZ2|SYNRG_HUMAN	ATFDLSVQGSHKRSLSLGDKEISRSSPSPAL	sp|Q9UMZ2|SYNRG_HUMAN Synergin gamma OS=Homo sapiens OX=9606 GN=SYNRG PE=1 SV=2	Q9UMZ2	1075	S	S(0.148)LS(0.852)LGDKEISR	3	0.852019	0.00510173	52.823	28.633	48.405	-0.76213	UID1693	12.8862	11.643	11.9785	13.8657	14.128	13.9163	13.2716	13.6786	12.6891	|	0.979579	2.48504	1.93785	1.80082	0.0548244	1.26103	|	0.38544	2.03565	0.710564	1.04388	0.174507	0.758186
sp|Q9UN19|DAPP1_HUMAN	IRKQLNQGEGTIRSRSFIFK___________	sp|Q9UN19|DAPP1_HUMAN Dual adapter for phosphotyrosine and 3-phosphotyrosine and 3-phosphoinositide OS=Homo sapiens OX=9606 GN=DAPP1 PE=1 SV=1	Q9UN19	276	S	S(0.095)RS(0.905)FIFK	3	0.904813	0.00836067	82.749	18.709	65.347	-0.63092	UID1694	14.6763	12.7767	13.9028	15.6568	15.5714	15.5742	14.8926	15.1651	14.1167	|	0.9805	2.79477	1.6714	1.81556	0.0753347	1.123	|	0.216303	2.3884	0.213917	0.939541	0.324113	0.489303
sp|Q9UNN5|FAF1_HUMAN	SGLSYPCHRLTVGRRSSPAQTREQSEEQITD	sp|Q9UNN5|FAF1_HUMAN FAS-associated factor 1 OS=Homo sapiens OX=9606 GN=FAF1 PE=1 SV=2	Q9UNN5	269	S	RS(0.952)S(0.048)PAQTR	3	0.952108	1.36e-11	128.14	43.24	128.14	0.69078	UID1696	16.3725	14.2315	14.6389	16.1422	15.321	15.5266	16.3485	15.5691	15.1706	|	-0.230309	1.08953	0.887616	0.582278	0.291793	0.534925	|	-0.0239372	1.33753	0.531646	0.615081	0.259926	0.58515
sp|Q9UNN5|FAF1_HUMAN	GLSYPCHRLTVGRRSSPAQTREQSEEQITDV	sp|Q9UNN5|FAF1_HUMAN FAS-associated factor 1 OS=Homo sapiens OX=9606 GN=FAF1 PE=1 SV=2	Q9UNN5	270	S	RS(0.002)S(0.998)PAQTR	2	0.998328	2.23e-06	115.91	19.906	91.469	1.3001	UID1697	16.7521	14.5783	14.9416	16.4917	15.7345	15.9239	16.715	15.694	15.6063	|	-0.260391	1.15621	0.982332	0.626051	0.295579	0.529326	|	-0.0370693	1.11572	0.664738	0.581129	0.225294	0.64725
sp|Q9UNZ2|NSF1C_HUMAN	SERSGQQIVGPPRKKSPNELVDDLFKGAKEH	sp|Q9UNZ2|NSF1C_HUMAN NSFL1 cofactor p47 OS=Homo sapiens OX=9606 GN=NSFL1C PE=1 SV=2	Q9UNZ2	114	S	KKS(1)PNELVDDLFK	3	1	5.59e-105	188.49	153.88	101.39	0.58386	UID1698	16.3058	14.6251	15.3706	16.0779	16.1175	16.0203	16.2616	16.2305	15.5544	|	-0.227835	1.49238	0.649756	0.6381	0.327544	0.484731	|	-0.0441589	1.60545	0.183828	0.581705	0.376729	0.423971
sp|Q9UPP1|PHF8_HUMAN	TTPMAPGVFLTQRRPSVGSQSNQAGQGKRPK	sp|Q9UPP1|PHF8_HUMAN Histone lysine demethylase PHF8 OS=Homo sapiens OX=9606 GN=PHF8 PE=1 SV=3	Q9UPP1	1021	S	RPS(0.91)VGS(0.072)QS(0.018)NQAGQGK	3	0.909835	5.32e-05	73.928	52.682	73.928	-0.3476	UID1699	13.1195	11.51	10.704	13.3872	12.6786	12.7139	12.5168	12.2335	12.6544	|	0.267685	1.16853	2.00993	1.14872	0.149833	0.824392	|	-0.602766	0.723508	1.9504	0.690381	0.447893	0.348826
sp|Q9UPU5|UBP24_HUMAN	EVGENGRSVDQGGGGSPRKKVALTENYELVG	sp|Q9UPU5|UBP24_HUMAN Ubiquitin carboxyl-terminal hydrolase 24 OS=Homo sapiens OX=9606 GN=USP24 PE=1 SV=3	Q9UPU5	1943	S	SVDQGGGGS(1)PR	2	1	2.85e-78	179.27	127.74	179.27	0.18815	UID1707	14.6979	12.1032	12.1389	15.3712	14.6242	15.3537	14.7125	14.3767	13.1068	|	0.67322	2.52104	3.21479	2.13635	0.106324	0.97337	|	0.0145826	2.27348	0.967897	1.08532	0.239238	0.62117
sp|Q9UQ35|SRRM2_HUMAN	VKAQTPPGPSLSGSKSPCPQEKSKDSLVQSC	sp|Q9UQ35|SRRM2_HUMAN Serine/arginine repetitive matrix protein 2 OS=Homo sapiens OX=9606 GN=SRRM2 PE=1 SV=2	Q9UQ35	1014	S	AQTPPGPSLS(0.001)GS(0.087)KS(0.912)PCPQEK	4	0.91209	4.89e-151	197.73	128.1	195.38	-2.5891	UID1712	13.9124	12.9153	13.1226	14.3037	13.971	14.2948	14.1148	13.6705	13.0999	|	0.391288	1.05574	1.17225	0.873093	0.0696085	1.15734	|	0.202378	0.755282	-0.022728	0.311644	0.309966	0.508686
sp|Q9UQ35|SRRM2_HUMAN	DIPRTPSRGRSECDSSPEPKALPQTPRPRSR	sp|Q9UQ35|SRRM2_HUMAN Serine/arginine repetitive matrix protein 2 OS=Homo sapiens OX=9606 GN=SRRM2 PE=1 SV=2	Q9UQ35	1483	S	GRSECDS(0.088)S(0.911)PEPK	3	0.911476	0.000104249	73.887	44.559	67.275	-0.071444	UID1721	13.2137	12.1447	12.7169	13.2224	13.0379	13.197	13.5757	12.7132	13.055	|	0.00866032	0.893198	0.480108	0.460656	0.213208	0.671196	|	0.361916	0.568492	0.338098	0.422835	0.0286504	1.54287
sp|Q9UQ35|SRRM2_HUMAN	RSDTSSPEVRQSHSESPSLQSKSQTSPKGGR	sp|Q9UQ35|SRRM2_HUMAN Serine/arginine repetitive matrix protein 2 OS=Homo sapiens OX=9606 GN=SRRM2 PE=1 SV=2	Q9UQ35	1083	S	QSHSES(1)PSLQSK	3	0.999834	2.79e-133	208.66	170.15	208.66	-0.29063	UID1727	15.5255	14.5359	14.3072	16.1063	15.8435	15.3131	16.1401	15.1429	14.7965	|	0.580775	1.30762	1.0059	0.964764	0.044585	1.35081	|	0.61457	0.607061	0.489347	0.570326	0.00501658	2.29959
sp|Q9UQ35|SRRM2_HUMAN	DSRSLSYSPVERRRPSPQPSPRDQQSSSSER	sp|Q9UQ35|SRRM2_HUMAN Serine/arginine repetitive matrix protein 2 OS=Homo sapiens OX=9606 GN=SRRM2 PE=1 SV=2	Q9UQ35	2702	S	RPS(1)PQPSPR	3	1	0.000373298	89.858	59.418	87.641	0.11585	UID1733	17.5624	16.2167	16.4469	17.3254	16.7307	17.0017	17.5093	16.6443	16.8518	|	-0.237064	0.51391	0.554865	0.277237	0.394143	0.404346	|	-0.0531425	0.427534	0.404974	0.259789	0.238997	0.621608
sp|Q9UQ35|SRRM2_HUMAN	SSLPVQPEVALKRVPSPTPAPKEAVREGRPP	sp|Q9UQ35|SRRM2_HUMAN Serine/arginine repetitive matrix protein 2 OS=Homo sapiens OX=9606 GN=SRRM2 PE=1 SV=2	Q9UQ35	2581	S	RVPS(0.996)PT(0.004)PAPK	3	0.995729	8.04e-18	131.32	95.908	131.32	0.65166	UID1736	17.3751	16.0268	15.9382	17.5351	17.0226	17.1144	17.303	16.7802	16.5655	|	0.160019	0.995758	1.17624	0.777338	0.131032	0.882624	|	-0.0721302	0.75338	0.627326	0.436192	0.231441	0.63556
sp|Q9UQ35|SRRM2_HUMAN	NEQSVTPQRRSCFESSPDPELKSRTPSRHSC	sp|Q9UQ35|SRRM2_HUMAN Serine/arginine repetitive matrix protein 2 OS=Homo sapiens OX=9606 GN=SRRM2 PE=1 SV=2	Q9UQ35	876	S	SCFES(0.118)S(0.882)PDPELK	3	0.881795	2.53e-18	113.76	90.152	113.76	0.74826	UID1741	16.0551	14.4343	15.1651	15.8951	15.4953	15.9904	15.9613	15.4016	15.2747	|	-0.160034	1.06102	0.825294	0.575427	0.263741	0.578822	|	-0.0937757	0.967311	0.109563	0.327699	0.419641	0.377122
sp|Q9UQ35|SRRM2_HUMAN	SPRKPIDSLRDSRSLSYSPVERRRPSPQPSP	sp|Q9UQ35|SRRM2_HUMAN Serine/arginine repetitive matrix protein 2 OS=Homo sapiens OX=9606 GN=SRRM2 PE=1 SV=2	Q9UQ35	2692	S	S(0.041)LS(0.904)YS(0.055)PVER	2	0.90387	0.0286242	66.19	26.568	66.19	-0.66461	UID1746	13.2304	12.3205	12.5858	13.1726	13.3192	13.161	13.1812	13.254	12.7314	|	-0.0578737	0.998759	0.57523	0.505372	0.241494	0.617093	|	-0.04918	0.933491	0.145597	0.343302	0.371478	0.430067
sp|Q9UQ35|SRRM2_HUMAN	SRTPLISRRRSRSRTSPVSRRRSRSRTSVTR	sp|Q9UQ35|SRRM2_HUMAN Serine/arginine repetitive matrix protein 2 OS=Homo sapiens OX=9606 GN=SRRM2 PE=1 SV=2	Q9UQ35	1893	S	S(0.043)RT(0.043)S(0.913)PVS(0.001)R	3	0.912553	0.0159355	64.792	37.055	64.792	-1.0452	UID1754	15.5633	13.2335	14.1559	15.1838	14.4717	15.1235	15.3863	14.6951	14.6395	|	-0.379555	1.23825	0.96755	0.60875	0.347787	0.458686	|	-0.177078	1.46163	0.483585	0.589381	0.34127	0.466902
sp|Q9UQ35|SRRM2_HUMAN	VKSSTPPRQSPSRSSSPQPKVKAIISPRQRS	sp|Q9UQ35|SRRM2_HUMAN Serine/arginine repetitive matrix protein 2 OS=Homo sapiens OX=9606 GN=SRRM2 PE=1 SV=2	Q9UQ35	914	S	S(0.002)S(0.002)S(0.996)PQPK	2	0.995867	1.78e-06	118.71	67.598	116.37	0.9115	UID1758	16.619	15.0054	15.582	16.676	15.9172	16.4019	16.5753	16.0176	16.1594	|	0.0570526	0.911759	0.819947	0.596253	0.158696	0.799433	|	-0.0437298	1.01219	0.577453	0.515303	0.234629	0.629619
sp|Q9UQN3|CHM2B_HUMAN	AARSLPSASTSKATISDEEIERQLKALGVD_	sp|Q9UQN3|CHM2B_HUMAN Charged multivesicular body protein 2b OS=Homo sapiens OX=9606 GN=CHMP2B PE=1 SV=1	Q9UQN3	199	S	AT(0.018)IS(0.982)DEEIER	2	0.982384	0.000343307	87.184	70.931	87.184	1.3644	UID1767	12.5791	11.3884	11.5614	12.9426	13.2244	12.9481	12.8316	12.6862	11.1954	|	0.363489	1.83595	1.38672	1.19538	0.111135	0.95415	|	0.252543	1.29777	-0.366058	0.394751	0.501602	0.299641
sp|Q9Y2I8|WDR37_HUMAN	KQKRKSHSLSIRRTNSSEQERTGLPRDMLEG	sp|Q9Y2I8|WDR37_HUMAN WD repeat-containing protein 37 OS=Homo sapiens OX=9606 GN=WDR37 PE=1 SV=2	Q9Y2I8	30	S	RTNS(0.998)S(0.002)EQER	3	0.99828	2.35e-74	179.43	139.51	179.43	-0.4894	UID1772	16.2843	14.0319	14.4814	16.2298	15.8263	16.1127	16.3147	16.0552	15.8146	|	-0.0545425	1.79445	1.63137	1.12376	0.197615	0.704181	|	0.0303898	2.02337	1.33323	1.12899	0.193056	0.714317
sp|Q9Y2Q0|AT8A1_HUMAN	RAEGYEKTDDVSEKTSLADQEEVRTIFINQP	sp|Q9Y2Q0|AT8A1_HUMAN Phospholipid-transporting ATPase IA OS=Homo sapiens OX=9606 GN=ATP8A1 PE=1 SV=1	Q9Y2Q0	29	S	T(0.036)S(0.964)LADQEEVR	2	0.964479	3.14e-64	172.76	118.28	172.76	0.014925	UID1773	15.6928	13.0505	13.4308	14.8773	14.3031	14.8886	15.6547	14.4939	14.6594	|	-0.815447	1.25268	1.4578	0.631678	0.475982	0.322409	|	-0.0380583	1.44339	1.22859	0.877977	0.197883	0.703592
sp|Q9Y2S6|TMA7_HUMAN	______________MSGREGGKKKPLKQPKK	sp|Q9Y2S6|TMA7_HUMAN Translation machinery-associated protein 7 OS=Homo sapiens OX=9606 GN=TMA7 PE=1 SV=1	Q9Y2S6	2	S	S(1)GREGGK	2	1	0.00235895	48.504	43.649	48.504	-1.3255	UID1774	14.6879	14.5628	14.0693	19.918	19.3148	19.6697	16.2648	15.6459	14.2258	|	5.23011	4.75194	5.60046	5.19417	0.00222838	2.65201	|	1.57691	1.08302	0.156528	0.938817	0.152815	0.815834
sp|Q9Y2U5|M3K2_HUMAN	DLDNTVFGAERKKRLSIIGPTSRDRSSPPPG	sp|Q9Y2U5|M3K2_HUMAN Mitogen-activated protein kinase kinase kinase 2 OS=Homo sapiens OX=9606 GN=MAP3K2 PE=1 SV=2	Q9Y2U5	153	S	RLS(1)IIGPTSR	3	1	4.54e-13	121.42	88.851	118.51	1.1499	UID1777	13.842	12.7091	13.2001	15.3696	15.6908	16.1597	14.1055	14.3185	13.4738	|	1.52761	2.98168	2.95959	2.48962	0.0353662	1.45141	|	0.263542	1.60939	0.273746	0.715559	0.250511	0.601173
sp|Q9Y2V2|CHSP1_HUMAN	QASVGLLDTPRSRERSPSPLRGNVVPSPLPT	sp|Q9Y2V2|CHSP1_HUMAN Calcium-regulated heat-stable protein 1 OS=Homo sapiens OX=9606 GN=CARHSP1 PE=1 SV=2	Q9Y2V2	30	S	ERS(1)PS(1)PLRGNVVPS(0.992)PLPT(0.008)RR	4	1	8.78e-40	118.57	90.62	83.216	-1.5422	UID1778	16.6803	14.8296	15.9349	16.2099	15.8427	16.1396	16.6738	16.5127	16.3644	|	-0.470453	1.01305	0.20466	0.249084	0.620072	0.207558	|	-0.00647163	1.68307	0.429445	0.702015	0.299988	0.522896
sp|Q9Y2V2|CHSP1_HUMAN	SVGLLDTPRSRERSPSPLRGNVVPSPLPTRR	sp|Q9Y2V2|CHSP1_HUMAN Calcium-regulated heat-stable protein 1 OS=Homo sapiens OX=9606 GN=CARHSP1 PE=1 SV=2	Q9Y2V2	32	S	ERS(1)PS(1)PLRGNVVPS(0.992)PLPT(0.008)RR	4	1	8.78e-40	118.57	90.62	83.216	-1.5422	UID1779	15.6148	13.9547	14.8686	15.4841	15.0328	15.3916	15.6746	15.5691	15.2895	|	-0.130728	1.07804	0.523065	0.490124	0.295702	0.529146	|	0.0598383	1.6144	0.420933	0.698391	0.27542	0.560004
sp|Q9Y2V2|CHSP1_HUMAN	SRERSPSPLRGNVVPSPLPTRRTRTFSATVR	sp|Q9Y2V2|CHSP1_HUMAN Calcium-regulated heat-stable protein 1 OS=Homo sapiens OX=9606 GN=CARHSP1 PE=1 SV=2	Q9Y2V2	41	S	GNVVPS(1)PLPTRR	3	0.999998	7.25e-13	111.79	82.494	96.247	-0.19193	UID1780	17.2849	15.7586	16.2524	16.8109	16.6118	16.8914	16.9284	16.3867	16.6117	|	-0.474016	0.853215	0.639059	0.339419	0.496084	0.304445	|	-0.356464	0.628066	0.359289	0.210297	0.548426	0.260882
sp|Q9Y2V2|CHSP1_HUMAN	NVVPSPLPTRRTRTFSATVRASQGPVYKGVC	sp|Q9Y2V2|CHSP1_HUMAN Calcium-regulated heat-stable protein 1 OS=Homo sapiens OX=9606 GN=CARHSP1 PE=1 SV=2	Q9Y2V2	52	S	TFS(0.997)AT(0.003)VR	2	0.996575	5.54e-72	183.47	89.474	183.47	0.69232	UID1781	19.9906	17.5699	18.4413	19.2779	18.9928	19.963	19.8553	19.3654	19.5197	|	-0.712795	1.42295	1.52169	0.743948	0.414801	0.382161	|	-0.135389	1.79551	1.07845	0.912855	0.246682	0.607862
sp|Q9Y2W1|TR150_HUMAN	YGTGSASRASAVSELSPRERSPALKSPLQSV	sp|Q9Y2W1|TR150_HUMAN Thyroid hormone receptor-associated protein 3 OS=Homo sapiens OX=9606 GN=THRAP3 PE=1 SV=2	Q9Y2W1	243	S	ASAVSELS(1)PR	2	1	2.49e-62	160.86	114.5	160.86	0.62534	UID1782	17.2203	15.8484	16.0026	17.3572	17.2287	17.1224	17.196	17.3509	16.2815	|	0.136816	1.38035	1.11981	0.87899	0.145987	0.835686	|	-0.0242958	1.50249	0.278879	0.585692	0.336245	0.473344
sp|Q9Y2W1|TR150_HUMAN	ASRASAVSELSPRERSPALKSPLQSVVVRRR	sp|Q9Y2W1|TR150_HUMAN Thyroid hormone receptor-associated protein 3 OS=Homo sapiens OX=9606 GN=THRAP3 PE=1 SV=2	Q9Y2W1	248	S	ERS(1)PALK	3	1	2.49e-62	127.35	91.324	62.2	-0.48487	UID1783	16.9557	14.6396	15.146	15.3421	14.8415	15.0231	16.2859	16.4052	15.2732	|	-1.61361	0.201892	-0.122951	-0.511555	0.456694	0.340375	|	-0.669773	1.76562	0.127201	0.407682	0.626915	0.202792
sp|Q9Y2W1|TR150_HUMAN	AVSELSPRERSPALKSPLQSVVVRRRSPRPS	sp|Q9Y2W1|TR150_HUMAN Thyroid hormone receptor-associated protein 3 OS=Homo sapiens OX=9606 GN=THRAP3 PE=1 SV=2	Q9Y2W1	253	S	ERS(1)PALKS(1)PLQSVVVR	4	0.999761	2.49e-62	127.35	91.324	127.35	-0.97228	UID1784	14.2494	12.556	12.9154	14.7514	14.8896	14.7832	14.1712	13.9963	13.1196	|	0.501978	2.33362	1.86772	1.56777	0.104064	0.982701	|	-0.0782328	1.44032	0.204175	0.522087	0.379278	0.421043
sp|Q9Y2W1|TR150_HUMAN	AKNKKSPEIHRRIDISPSTFRKHGLAHDEMK	sp|Q9Y2W1|TR150_HUMAN Thyroid hormone receptor-associated protein 3 OS=Homo sapiens OX=9606 GN=THRAP3 PE=1 SV=2	Q9Y2W1	682	S	RIDIS(1)PSTFR	3	0.999996	2.5e-109	203.29	109.45	203.29	-0.36144	UID1787	18.6812	17.2048	17.6145	18.6723	18.3405	18.6212	18.6277	18.0816	17.9595	|	-0.00895309	1.13576	1.00663	0.711146	0.188402	0.724913	|	-0.0535278	0.876795	0.344921	0.389396	0.285323	0.544663
sp|Q9Y2W1|TR150_HUMAN	YLKRGTEQEAAKNKKSPEIHRRIDISPSTFR	sp|Q9Y2W1|TR150_HUMAN Thyroid hormone receptor-associated protein 3 OS=Homo sapiens OX=9606 GN=THRAP3 PE=1 SV=2	Q9Y2W1	672	S	NKKS(1)PEIHRR	5	1	7.72e-05	89.44	68.777	67.456	0.18118	UID1791	18.952	15.5303	17.401	17.9489	17.4324	18.2958	18.5583	17.7778	17.8583	|	-1.00313	1.90216	0.89481	0.597945	0.555353	0.255431	|	-0.393709	2.24758	0.457302	0.770391	0.42662	0.369959
sp|Q9Y385|UB2J1_HUMAN	SSQADQEAKELARQISFKAEVNSSGKTISES	sp|Q9Y385|UB2J1_HUMAN Ubiquitin-conjugating enzyme E2 J1 OS=Homo sapiens OX=9606 GN=UBE2J1 PE=1 SV=2	Q9Y385	184	S	QIS(1)FKAEVNSSGK	3	1	4.12e-17	104.28	73.05	104.28	0.67229	UID1793	15.8301	14.238	14.2794	16.1774	16.1158	15.68	16.0353	16.0523	14.8198	|	0.347312	1.87778	1.40064	1.20858	0.116081	0.935239	|	0.205224	1.81428	0.540387	0.853298	0.223821	0.6501
sp|Q9Y3Q8|T22D4_HUMAN	EPSPDPGGKGTPRNGSPPPGAPSSRFRVVKL	sp|Q9Y3Q8|T22D4_HUMAN TSC22 domain family protein 4 OS=Homo sapiens OX=9606 GN=TSC22D4 PE=1 SV=2	Q9Y3Q8	62	S	NGS(1)PPPGAPSSR	2	1	4.16e-13	105.17	65.169	105.17	0.66963	UID1796	13.6313	12.2754	12.8229	12.8254	12.3891	13.5483	13.4745	13.7523	13.0599	|	-0.805894	0.113667	0.72541	0.0110614	0.982427	0.00769978	|	-0.156824	1.47685	0.236956	0.518994	0.402286	0.395465
sp|Q9Y3X0|CCDC9_HUMAN	KEGAASPAPETPQPTSPETSPKETPMQPPEI	sp|Q9Y3X0|CCDC9_HUMAN Coiled-coil domain-containing protein 9 OS=Homo sapiens OX=9606 GN=CCDC9 PE=1 SV=1	Q9Y3X0	386	S	EGAASPAPETPQPT(0.023)S(0.973)PET(0.003)S(0.001)PK	4	0.973027	9.91e-62	133.95	110.62	125.62	-0.011474	UID1798	15.696	13.8687	13.9891	15.6597	14.971	14.4203	15.8733	15.0735	14.1161	|	-0.0362988	1.10223	0.431161	0.499032	0.270049	0.568558	|	0.177304	1.20479	0.126972	0.503022	0.2884	0.540004
sp|Q9Y478|AAKB1_HUMAN	MVDSQKCSDVSELSSSPPGPYHQEPYVCKPE	sp|Q9Y478|AAKB1_HUMAN 5'-AMP-activated protein kinase subunit beta-1 OS=Homo sapiens OX=9606 GN=PRKAB1 PE=1 SV=4	Q9Y478	182	S	CSDVSELS(0.002)S(0.126)S(0.872)PPGPYHQEPYVCKPEER	4	0.872119	7.56e-89	148.22	131.53	148.22	-0.056547	UID1799	15.2086	13.1526	13.7161	15.1641	14.7715	15.3443	15.456	14.755	14.7713	|	-0.0444937	1.61887	1.62823	1.06753	0.194846	0.710308	|	0.247354	1.60237	1.05521	0.968314	0.133019	0.876087
sp|Q9Y490|TLN1_HUMAN	AQVAKAVTQALNRCVSCLPGQRDVDNALRAV	sp|Q9Y490|TLN1_HUMAN Talin-1 OS=Homo sapiens OX=9606 GN=TLN1 PE=1 SV=3	Q9Y490	1201	S	CVS(1)CLPGQRDVDNALR	3	1	5.21e-40	153.23	111.44	109.03	0.22115	UID1800	17.7771	15.1341	15.3142	17.4182	17.3201	17.3029	18.3282	18.6384	17.3918	|	-0.358831	2.18601	1.98868	1.27195	0.259952	0.585106	|	0.551147	3.50436	2.0776	2.04437	0.138674	0.858004
sp|Q9Y490|TLN1_HUMAN	DNALRAVGDASKRLLSDSLPPSTGTFQEAQS	sp|Q9Y490|TLN1_HUMAN Talin-1 OS=Homo sapiens OX=9606 GN=TLN1 PE=1 SV=3	Q9Y490	1225	S	RLLS(0.998)DS(0.002)LPPSTGTFQEAQSR	3	0.997558	4.38e-85	167.45	152.65	143.32	-0.74943	UID1801	17.5655	16.3799	16.6188	18.2834	18.3211	17.5375	17.8614	17.8044	16.6204	|	0.717831	1.94117	0.918692	1.19256	0.0877938	1.05654	|	0.295841	1.4245	0.00157547	0.573973	0.316688	0.499369
sp|Q9Y4E8|UBP15_HUMAN	KNEDGTWPRGPSTPKSPGASNFSTLPKISPS	sp|Q9Y4E8|UBP15_HUMAN Ubiquitin carboxyl-terminal hydrolase 15 OS=Homo sapiens OX=9606 GN=USP15 PE=1 SV=3	Q9Y4E8	229	S	GPST(0.002)PKS(0.998)PGASNFSTLPK	3	0.998129	5.61e-124	195.03	164.6	181.69	-0.44827	UID1802	16.7203	15.492	15.0313	17.6035	17.2665	17.3063	17.0781	16.6595	15.981	|	0.883226	1.77451	2.27494	1.64423	0.0561608	1.25057	|	0.357798	1.16751	0.949674	0.824993	0.0762767	1.11761
sp|Q9Y4F9|RIPR2_HUMAN	KQAFATSPASKAARESLTEINRSFKEYTENM	sp|Q9Y4F9|RIPR2_HUMAN Rho family-interacting cell polarization regulator 2 OS=Homo sapiens OX=9606 GN=RIPOR2 PE=1 SV=4	Q9Y4F9	175	S	AARES(1)LTEINR	3	0.999995	1.08e-110	203.93	167.3	203.93	-0.29609	UID1803	16.9357	15.0243	15.0455	19.2753	18.5577	18.9024	17.8561	17.4546	16.5168	|	2.33959	3.53341	3.85689	3.2433	0.0196444	1.70676	|	0.920393	2.43031	1.4713	1.60734	0.0677618	1.16902
sp|Q9Y4F9|RIPR2_HUMAN	FAGFSGLQERRSRCNSFIENSSALKKPQAKL	sp|Q9Y4F9|RIPR2_HUMAN Rho family-interacting cell polarization regulator 2 OS=Homo sapiens OX=9606 GN=RIPOR2 PE=1 SV=4	Q9Y4F9	37	S	CNS(1)FIENSSALKKPQAK	4	1	3.39e-53	139.02	121.32	126.69	0.31905	UID1804	16.4547	13.9437	15.5911	16.1158	16.1437	17.2105	16.218	16.6412	16.479	|	-0.338911	2.19998	1.6194	1.16015	0.270002	0.568634	|	-0.236734	2.69747	0.887877	1.1162	0.321567	0.492729
sp|Q9Y4F9|RIPR2_HUMAN	RLQDGASKMKQAFATSPASKAARESLTEINR	sp|Q9Y4F9|RIPR2_HUMAN Rho family-interacting cell polarization regulator 2 OS=Homo sapiens OX=9606 GN=RIPOR2 PE=1 SV=4	Q9Y4F9	166	S	QAFAT(0.037)S(0.956)PAS(0.007)K	2	0.955534	3.44e-51	162.72	119.04	162.72	0.20699	UID1805	12.2992	11.8812	12.0982	14.9595	14.6134	14.8019	12.9236	12.527	9.92022	|	2.66031	2.73216	2.70371	2.69873	5.99164e-05	4.22245	|	0.624475	0.645808	-2.17798	-0.302565	0.777562	0.109265
sp|Q9Y4F9|RIPR2_HUMAN	QSFSPGGPNGIIRSQSFAGFSGLQERRSRCN	sp|Q9Y4F9|RIPR2_HUMAN Rho family-interacting cell polarization regulator 2 OS=Homo sapiens OX=9606 GN=RIPOR2 PE=1 SV=4	Q9Y4F9	21	S	SQS(1)FAGFSGLQER	2	0.999892	8.47e-53	158.45	111.97	133.86	-0.49499	UID1807	15.7098	14.0073	14.7415	15.8456	16.5255	16.0916	15.671	16.6798	14.9461	|	0.135799	2.5182	1.35012	1.33471	0.191833	0.717076	|	-0.0388498	2.67246	0.204564	0.94606	0.388702	0.410383
sp|Q9Y4P8|WIPI2_HUMAN	QTYGAAAGKGTYVPSSPTRLAYTDDLGAVGG	sp|Q9Y4P8|WIPI2_HUMAN WD repeat domain phosphoinositide-interacting protein 2 OS=Homo sapiens OX=9606 GN=WIPI2 PE=1 SV=1	Q9Y4P8	413	S	GTYVPS(0.003)S(0.989)PT(0.009)R	2	0.988861	2.48e-09	106.62	62.415	106.62	-0.2463	UID1810	14.5086	13.4679	12.835	14.4336	14.511	14.3166	14.5835	14.6353	13.3048	|	-0.0750141	1.04315	1.48156	0.816566	0.220112	0.657356	|	0.0748949	1.1674	0.469775	0.570691	0.215881	0.665786
sp|Q9Y520|PRC2C_HUMAN	ENVLPPKREIAKRSFSSQRPVDRQNRRGNNG	sp|Q9Y520|PRC2C_HUMAN Protein PRRC2C OS=Homo sapiens OX=9606 GN=PRRC2C PE=1 SV=4	Q9Y520	1544	S	S(0.026)FS(0.938)S(0.037)QRPVDR	3	0.937597	1.03e-12	117.03	87.701	117.03	0.38541	UID1812	14.9022	13.2105	13.7506	14.5239	14.7333	14.8338	14.7818	14.3786	14.2323	|	-0.378257	1.52281	1.08323	0.742595	0.325418	0.487559	|	-0.120417	1.16805	0.481668	0.509766	0.304326	0.516661
sp|Q9Y5S9|RBM8A_HUMAN	KLKEKAKKRKGRGFGSEEGSRARMREDYDSV	sp|Q9Y5S9|RBM8A_HUMAN RNA-binding protein 8A OS=Homo sapiens OX=9606 GN=RBM8A PE=1 SV=1	Q9Y5S9	42	S	GFGS(1)EEGSR	2	0.999994	3.07e-13	128.81	91.255	107.95	0.55779	UID1813	15.5205	14.1279	13.8471	15.5521	15.0249	15.3143	15.6822	14.8583	14.6639	|	0.0316019	0.89701	1.46724	0.798618	0.19579	0.708209	|	0.161675	0.730408	0.816834	0.569639	0.109233	0.961647
sp|Q9Y5Y9|SCNAA_HUMAN	KQLLGENYRNNRKNISAPHEDWPRWHMHDFF	sp|Q9Y5Y9|SCNAA_HUMAN Sodium channel protein type 10 subunit alpha OS=Homo sapiens OX=9606 GN=SCN10A PE=1 SV=2	Q9Y5Y9	821	S	NIS(1)APHEDWPR	2	1	0.0538022	47.823	17.253	47.823	3.9641	UID1814	15.4454	13.9139	13.5628	15.2153	14.4526	14.3556	15.5627	14.6989	14.1021	|	-0.23006	0.538646	0.792788	0.367125	0.354888	0.449909	|	0.117287	0.785004	0.539301	0.48053	0.132656	0.877272
sp|Q9Y6G9|DC1L1_HUMAN	RDFQEYVEPGEDFPASPQRRNTASQEDKDDS	sp|Q9Y6G9|DC1L1_HUMAN Cytoplasmic dynein 1 light intermediate chain 1 OS=Homo sapiens OX=9606 GN=DYNC1LI1 PE=1 SV=3	Q9Y6G9	207	S	LIRDFQEYVEPGEDFPAS(1)PQRR	4	1	6.55e-63	142.42	109.47	87.489	0.51681	UID1815	14.8771	13.5421	13.8265	15.7397	15.6343	15.3963	15.2576	15.1099	13.7972	|	0.862583	2.09221	1.56979	1.50819	0.0515333	1.28791	|	0.38048	1.56785	-0.0293941	0.639644	0.31341	0.503887
sp|Q9Y6K1|DNM3A_HUMAN	NGDLEKRSEPQPEEGSPAGGQKGGAPAEGEG	sp|Q9Y6K1|DNM3A_HUMAN DNA (cytosine-5)-methyltransferase 3A OS=Homo sapiens OX=9606 GN=DNMT3A PE=1 SV=4	Q9Y6K1	105	S	SEPQPEEGS(1)PAGGQK	3	0.999998	1.7e-11	89.982	73.298	89.982	1.1735	UID1816	12.7999	11.7173	11.6576	12.6871	12.0936	12.6652	12.8262	12.0088	11.5466	|	-0.112756	0.376358	1.00759	0.423732	0.321371	0.492993	|	0.0263224	0.291488	-0.111026	0.0689281	0.618603	0.208588
sp|Q9Y6W5|WASF2_HUMAN	PPPAEFSYPVDNQRGSGLAGPKRSSVVSPSH	sp|Q9Y6W5|WASF2_HUMAN Wiskott-Aldrich syndrome protein family member 2 OS=Homo sapiens OX=9606 GN=WASF2 PE=1 SV=3	Q9Y6W5	284	S	GS(1)GLAGPK	2	1	0.0518358	67.704	30.146	67.704	0.59502	UID1817	13.6034	11.7513	11.9175	12.9694	14.2678	13.0379	13.233	14.6793	11.6393	|	-0.634008	2.51648	1.12037	1.00095	0.386659	0.412672	|	-0.370404	2.92798	-0.278144	0.759811	0.556054	0.254883
sp|O15042|SR140_HUMAN	KLESRSKDKKEKDECTPTRKERKRRHSTSPS	sp|O15042|SR140_HUMAN U2 snRNP-associated SURP motif-containing protein OS=Homo sapiens OX=9606 GN=U2SURP PE=1 SV=2	O15042	919	T	EKDECT(0.994)PT(0.006)RK	4	0.994236	0.00224581	64.65	37.315	55.314	-0.49879	UID1824	16.4094	14.0219	14.5322	15.8901	14.9556	15.2876	15.8607	15.2915	14.7344	|	-0.519259	0.933624	0.755395	0.38992	0.483826	0.315311	|	-0.54861	1.26956	0.202219	0.307723	0.618673	0.208539
sp|O15553|MEFV_HUMAN	REKASEGLDAQGKPRTRSPALPGGRSPGPCR	sp|O15553|MEFV_HUMAN Pyrin OS=Homo sapiens OX=9606 GN=MEFV PE=1 SV=1	O15553	177	T	T(0.878)RS(0.122)PALPGGR	3	0.878343	4.76e-12	115.05	85.578	115.05	-0.12575	UID1835	15.4338	13.4691	14.876	15.0396	14.6964	15.395	15.1396	14.7085	14.8652	|	-0.394176	1.22729	0.518994	0.450703	0.438224	0.358303	|	-0.294189	1.23941	-0.0108356	0.311462	0.57652	0.239185
sp|O94804|STK10_HUMAN	MFFKLSEEAECPNPSTPSKAAKFFPYSSADA	sp|O94804|STK10_HUMAN Serine/threonine-protein kinase 10 OS=Homo sapiens OX=9606 GN=STK10 PE=1 SV=1	O94804	952	T	LSEEAECPNPS(0.009)T(0.971)PS(0.02)K	3	0.971004	2.92e-61	150.91	131.59	141.18	-0.626	UID1855	14.4927	12.3584	13.464	15.3812	15.8891	15.2263	14.7938	14.7496	13.683	|	0.888537	3.53064	1.76223	2.06047	0.117672	0.929326	|	0.301088	2.39112	0.21896	0.970391	0.305449	0.515061
sp|O94804|STK10_HUMAN	DIRLADFGVSAKNLKTLQKRDSFIGTPYWMA	sp|O94804|STK10_HUMAN Serine/threonine-protein kinase 10 OS=Homo sapiens OX=9606 GN=STK10 PE=1 SV=1	O94804	185	T	NLKT(1)LQK	3	1	0.0171432	93.561	40.35	93.561	-0.77195	UID1856	16.7224	13.249	14.0061	15.2437	15.5888	15.4447	16.7048	17.2124	14.1705	|	-1.47867	2.33978	1.43866	0.766588	0.574354	0.24082	|	-0.0175838	3.96336	0.16441	1.37006	0.401782	0.39601
sp|O95232|LC7L3_HUMAN	IKATVEELKEKLRKRTEEPDRDERLKKEKQE	sp|O95232|LC7L3_HUMAN Luc7-like protein 3 OS=Homo sapiens OX=9606 GN=LUC7L3 PE=1 SV=2	O95232	238	T	KRT(1)EEPDRDER	4	1	1.66e-13	113.59	69.334	94.007	-0.56723	UID1858	15.5992	13.2241	13.5401	15.0718	14.1941	14.6384	15.2925	14.7048	13.8978	|	-0.527376	0.969957	1.09825	0.513611	0.428745	0.367801	|	-0.306678	1.48072	0.357623	0.510554	0.430896	0.365627
sp|P04075|ALDOA_HUMAN	RIVAPGKGILAADESTGSIAKRLQSIGTENT	sp|P04075|ALDOA_HUMAN Fructose-bisphosphate aldolase A OS=Homo sapiens OX=9606 GN=ALDOA PE=1 SV=2	P04075	37	T	GILAADES(0.008)T(0.908)GS(0.084)IAK	3	0.908225	5.37e-18	110.77	78.041	110.77	0.40831	UID1862	12.9559	12.0652	11.8007	13.2973	13.2813	12.8713	12.8369	12.3932	12.5835	|	0.341478	1.21605	1.07053	0.87602	0.0835967	1.07781	|	-0.119009	0.327989	0.782721	0.330567	0.331878	0.479022
sp|P04406|G3P_HUMAN	EKYDNSLKIISNASCTTNCLAPLAKVIHDNF	sp|P04406|G3P_HUMAN Glyceraldehyde-3-phosphate dehydrogenase OS=Homo sapiens OX=9606 GN=GAPDH PE=1 SV=3	P04406	153	T	IIS(0.002)NAS(0.027)CT(0.929)T(0.041)NCLAPLAK	3	0.929117	6.34e-19	99.409	80.031	99.409	0.14905	UID1863	12.8747	11.7244	12.0337	13.0515	13.1164	12.9637	12.8886	12.7605	12.1416	|	0.176751	1.39197	0.929956	0.832894	0.143007	0.844642	|	0.0139351	1.03608	0.10793	0.385983	0.358271	0.445788
sp|P04406|G3P_HUMAN	GIVEGLMTTVHAITATQKTVDGPSGKLWRDG	sp|P04406|G3P_HUMAN Glyceraldehyde-3-phosphate dehydrogenase OS=Homo sapiens OX=9606 GN=GAPDH PE=1 SV=3	P04406	184	T	VIHDNFGIVEGLMTTVHAIT(0.012)AT(0.988)QK	4	0.987566	0	297.66	242.82	265.81	-0.15949	UID1866	16.0703	12.1131	12.7322	14.3565	13.8086	13.7441	15.9941	14.6946	13.3382	|	-1.71382	1.69547	1.01187	0.331174	0.780605	0.107569	|	-0.0762024	2.58148	0.605948	1.03708	0.322863	0.490982
sp|P06702|S10A9_HUMAN	DEGPGHHHKPGLGEGTP______________	sp|P06702|S10A9_HUMAN Protein S100-A9 OS=Homo sapiens OX=9606 GN=S100A9 PE=1 SV=1	P06702	113	T	MHEGDEGPGHHHKPGLGEGT(1)P	4	1	0	318.18	298.81	86.856	-0.62308	UID1870	22.3002	19.8363	21.0597	21.4973	22.8298	22.5151	22.1196	23.5785	21.96	|	-0.802961	2.99353	1.45541	1.21532	0.385231	0.414279	|	-0.180635	3.74225	0.90023	1.48728	0.33146	0.479569
sp|P06702|S10A9_HUMAN	______________MTCKMSQLERNIETIIN	sp|P06702|S10A9_HUMAN Protein S100-A9 OS=Homo sapiens OX=9606 GN=S100A9 PE=1 SV=1	P06702	2	T	T(1)CKMSQLER	3	0.999861	3.17e-20	78.334	44.374	70.552	-1.271	UID1871	16.7235	16.6549	16.1744	19.2848	20.9193	20.502	16.2386	17.6904	16.292	|	2.56128	4.26438	4.32761	3.71776	0.0233695	1.63135	|	-0.484921	1.03549	0.117542	0.222705	0.664414	0.177561
sp|P06744|G6PI_HUMAN	EGRAVLHVALRNRSNTPILVDGKDVMPEVNK	sp|P06744|G6PI_HUMAN Glucose-6-phosphate isomerase OS=Homo sapiens OX=9606 GN=GPI PE=1 SV=4	P06744	109	T	S(0.056)NT(0.944)PILVDGKDVMPEVNK	4	0.94389	3.1e-14	91.618	75.496	91.618	0.28722	UID1872	15.506	13.4407	13.7295	15.1159	14.9223	15.192	15.3552	15.0235	13.7587	|	-0.390141	1.48152	1.46251	0.851296	0.30384	0.517356	|	-0.150819	1.58271	0.0292292	0.487041	0.469497	0.328367
sp|P07948|LYN_HUMAN	IADFGLARVIEDNEYTAREGAKFPIKWTAPE	sp|P07948|LYN_HUMAN Tyrosine-protein kinase Lyn OS=Homo sapiens OX=9606 GN=LYN PE=1 SV=3;sp|P08631|HCK_HUMAN Tyrosine-protein kinase HCK OS=Homo sapiens OX=9606 GN=HCK PE=1 SV=5	P07948	398	T	VIEDNEYT(1)AREGAK	3	1	3.98e-127	208.6	153.82	93.478	0.67101	UID1875	16.8723	15.59	15.9672	17.4234	17.0522	17.0365	17.232	17.0702	16.1544	|	0.551098	1.46215	1.06925	1.0275	0.0600511	1.22148	|	0.359694	1.4802	0.187134	0.675674	0.237451	0.624426
sp|P10412|H14_HUMAN	ETAPAAPAAPAPAEKTPVKKKARKSAGAAKR	sp|P10412|H14_HUMAN Histone H1.4 OS=Homo sapiens OX=9606 GN=HIST1H1E PE=1 SV=2	P10412	18	T	SETAPAAPAAPAPAEKT(1)PVK	3	1	1.25e-135	108.32	99.16	108.32	-0.89948	UID1878	15.9197	15.1877	14.7354	18.0299	17.499	17.7603	16.4394	15.8557	15.4328	|	2.11018	2.31122	3.02488	2.48209	0.0122724	1.91107	|	0.519658	0.667982	0.69732	0.62832	0.00757191	2.12079
sp|P11021|BIP_HUMAN	IDVNGILRVTAEDKGTGNKNKITITNDQNRL	sp|P11021|BIP_HUMAN Endoplasmic reticulum chaperone BiP OS=Homo sapiens OX=9606 GN=HSPA5 PE=1 SV=2	P11021	518	T	VT(0.006)AEDKGT(0.994)GNKNK	4	0.993927	0.0123785	44.294	30.631	44.294	1.1366	UID1880	12.3983	10.4261	13.3614	13.6922	13.2491	14.0588	12.1839	11.9463	12.7458	|	1.29392	2.82306	0.697441	1.60481	0.126683	0.897281	|	-0.214411	1.52023	-0.615575	0.230082	0.759074	0.119716
sp|P12644|BMP4_HUMAN	NYGLAIEVTHLHQTRTHQGQHVRISRSLPQG	sp|P12644|BMP4_HUMAN Bone morphogenetic protein 4 OS=Homo sapiens OX=9606 GN=BMP4 PE=1 SV=1	P12644	246	T	QPNYGLAIEVT(0.048)HLHQT(0.048)RT(0.904)HQGQHVR	4	0.904146	0.00911658	43.612	16.002	43.612	-3.0457	UID1885	11.6395	10.6893	11.4214	11.6852	11.65	11.6864	11.7082	11.5517	11.3247	|	0.0457096	0.96072	0.264988	0.423806	0.264212	0.578047	|	0.0687447	0.862361	-0.096694	0.278137	0.446575	0.350106
sp|P13498|CY24A_HUMAN	TPIEPKPRERPQIGGTIKQPPSNPPPRPPAE	sp|P13498|CY24A_HUMAN Cytochrome b-245 light chain OS=Homo sapiens OX=9606 GN=CYBA PE=1 SV=3	P13498	147	T	ERPQIGGT(1)IK	3	1	3.72e-217	214.92	184.7	78.814	-0.063063	UID1886	17.3366	16.1318	17.6827	17.6494	21.3465	20.6244	17.0742	19.7815	18.2111	|	0.312851	5.21474	2.94173	2.82311	0.184418	0.734197	|	-0.262356	3.64969	0.528345	1.30523	0.388508	0.4106
sp|P14317|HCLS1_HUMAN	PLPKKISSEAWPPVGTPPSSESEPVRTSREH	sp|P14317|HCLS1_HUMAN Hematopoietic lineage cell-specific protein OS=Homo sapiens OX=9606 GN=HCLS1 PE=1 SV=3	P14317	308	T	KIS(0.001)S(0.001)EAWPPVGT(0.988)PPS(0.005)S(0.005)ES(0.001)EPVR	4	0.987872	6.17e-07	58.877	43.949	45.125	1.5465	UID1892	12.3721	11.0441	12.3416	12.2564	12.0553	12.2175	12.0184	12.5599	11.4717	|	-0.115685	1.01126	-0.124102	0.257159	0.56562	0.247476	|	-0.353756	1.51585	-0.869848	0.0974156	0.905375	0.0431713
sp|P16150|LEUK_HUMAN	KGSGFPDGEGSSRRPTLTTFFGRRKSRQGSL	sp|P16150|LEUK_HUMAN Leukosialin OS=Homo sapiens OX=9606 GN=SPN PE=1 SV=1	P16150	341	T	RPT(1)LTTFFGR	3	0.999996	1.09e-92	189.99	146.71	175.29	-0.083668	UID1894	15.4149	14.7989	15.422	15.5909	16.0121	15.5426	15.1839	16.3777	15.184	|	0.176022	1.21318	0.120612	0.503271	0.292345	0.534105	|	-0.23097	1.57879	-0.237983	0.369946	0.60281	0.21982
sp|P16401|H15_HUMAN	_____MSETAPAETATPAPVEKSPAKKKATK	sp|P16401|H15_HUMAN Histone H1.5 OS=Homo sapiens OX=9606 GN=HIST1H1B PE=1 SV=3	P16401	11	T	SETAPAETAT(1)PAPVEK	2	0.999977	1.31e-189	147.64	128.81	140.81	0.17068	UID1897	16.5443	15.1222	16.0174	16.8674	16.6318	17.231	16.3018	16.1586	16.3548	|	0.323074	1.50965	1.21362	1.01545	0.10436	0.981465	|	-0.242464	1.03641	0.337431	0.377125	0.415009	0.381943
sp|P16402|H13_HUMAN	ETAPLAPTIPAPAEKTPVKKKAKKAGATAGK	sp|P16402|H13_HUMAN Histone H1.3 OS=Homo sapiens OX=9606 GN=HIST1H1D PE=1 SV=2	P16402	18	T	SETAPLAPTIPAPAEKT(1)PVKK	4	0.999923	1.82e-31	76.198	68.01	76.198	-0.19118	UID1899	13.4111	11.8844	12.6286	14.9355	14.6604	14.788	13.6208	13.6544	12.4964	|	1.52437	2.776	2.15937	2.15325	0.0270226	1.56827	|	0.209679	1.76997	-0.132202	0.615817	0.403202	0.394478
sp|P19338|NUCL_HUMAN	KKAAATSAKKVVVSPTKKVAVATPAKKAAVT	sp|P19338|NUCL_HUMAN Nucleolin OS=Homo sapiens OX=9606 GN=NCL PE=1 SV=3	P19338	69	T	KVVVS(0.06)PT(0.94)K	3	0.940009	0.0327474	51.995	22.648	51.995	0.061296	UID1903	12.8977	10.6451	12.0308	14.5294	14.4373	14.5316	13.2449	13.057	11.9896	|	1.63177	3.79218	2.50072	2.64156	0.0520802	1.28333	|	0.347228	2.41189	-0.0411968	0.905975	0.356124	0.448398
sp|P20292|AL5AP_HUMAN	VEHESRTQNGRSFQRTGTLAFERVYTANQNC	sp|P20292|AL5AP_HUMAN Arachidonate 5-lipoxygenase-activating protein OS=Homo sapiens OX=9606 GN=ALOX5AP PE=1 SV=2	P20292	45	T	T(0.996)GT(0.004)LAFER	2	0.996146	7.85e-06	94.409	58.465	75.652	-0.74494	UID1904	14.908	13.3188	14.1642	15.8823	15.5086	16.1134	14.8375	14.6111	14.4027	|	0.974315	2.18981	1.94918	1.70443	0.0443935	1.35268	|	-0.0704412	1.29232	0.23848	0.486785	0.35933	0.444506
sp|P20700|LMNB1_HUMAN	TPVPPRMGSRAGGPTTPLSPTRLSRLQEKEE	sp|P20700|LMNB1_HUMAN Lamin-B1 OS=Homo sapiens OX=9606 GN=LMNB1 PE=1 SV=2	P20700	20	T	AGGPT(0.03)T(0.97)PLSPTR	2	0.970089	8.02e-174	225.44	189.2	184.71	-0.58057	UID1906	16.0678	14.6024	13.8622	17.3656	17.87	17.3519	16.7641	16.5124	15.1006	|	1.29772	3.26768	3.48975	2.68505	0.0611975	1.21327	|	0.69626	1.91	1.23847	1.28158	0.0675178	1.17058
sp|P21333|FLNA_HUMAN	FVVPVASPSGDARRLTVSSLQESGLKVNQPA	sp|P21333|FLNA_HUMAN Filamin-A OS=Homo sapiens OX=9606 GN=FLNA PE=1 SV=4	P21333	2336	T	RLT(0.998)VS(0.002)SLQESGLK	3	0.997658	3.84e-43	145.91	110.61	145.91	0.3548	UID1909	14.3522	12.4611	12.5417	13.7011	13.5287	13.3019	13.8183	13.6553	12.6165	|	-0.651092	1.06758	0.760247	0.392244	0.535756	0.271033	|	-0.533899	1.19419	0.0748482	0.245045	0.676067	0.17001
sp|P28482|MK01_HUMAN	LARVADPDHDHTGFLTEYVATRWYRAPEIML	sp|P28482|MK01_HUMAN Mitogen-activated protein kinase 1 OS=Homo sapiens OX=9606 GN=MAPK1 PE=1 SV=3	P28482	185	T	VADPDHDHTGFLT(1)EYVATR	4	0.999996	3.06e-141	199.94	179.74	146.19	-0.57605	UID1919	15.4123	14.5526	14.5864	16.9105	16.6023	16.7068	15.6641	15.5662	14.9692	|	1.49822	2.04968	2.12042	1.88944	0.0106618	1.97217	|	0.251754	1.01359	0.382777	0.549375	0.144545	0.839997
sp|P28482|MK01_HUMAN	DPDHDHTGFLTEYVATRWYRAPEIMLNSKGY	sp|P28482|MK01_HUMAN Mitogen-activated protein kinase 1 OS=Homo sapiens OX=9606 GN=MAPK1 PE=1 SV=3	P28482	190	T	VADPDHDHTGFLT(1)EYVAT(1)R	3	0.999987	1.26e-44	125.18	103.33	93.633	-0.11775	UID1920	14.7905	13.3821	14.2157	15.6868	14.9151	15.4782	15.1531	14.6496	14.3763	|	0.896299	1.533	1.26252	1.23061	0.0217453	1.66263	|	0.362615	1.26756	0.160576	0.596918	0.221557	0.654515
sp|P29401|TKT_HUMAN	QEIYSQIQSKKKILATPPQEDAPSVDIANIR	sp|P29401|TKT_HUMAN Transketolase OS=Homo sapiens OX=9606 GN=TKT PE=1 SV=3	P29401	287	T	ILAT(0.985)PPQEDAPS(0.015)VDIANIR	3	0.985487	4.24e-45	129.85	111.25	129.85	0.63068	UID1922	13.6111	12.3028	12.6235	13.3243	13.2722	13.522	13.4822	13.2173	12.586	|	-0.286819	0.96941	0.898499	0.52703	0.325082	0.488007	|	-0.128963	0.914509	-0.0374985	0.249349	0.532752	0.273475
sp|P29966|MARCS_HUMAN	SPKAEDGATPSPSNETPKKKKKRFSFKKSFK	sp|P29966|MARCS_HUMAN Myristoylated alanine-rich C-kinase substrate OS=Homo sapiens OX=9606 GN=MARCKS PE=1 SV=4	P29966	150	T	AEDGATPS(0.003)PS(0.02)NET(0.978)PKKK	4	0.977504	1.6e-29	120.92	103.55	100.21	0.40913	UID1926	15.2054	13.4358	14.3912	15.5075	14.6339	15.0277	14.9391	14.1403	13.9034	|	0.302113	1.1981	0.636446	0.712221	0.112444	0.949062	|	-0.266253	0.70447	-0.487833	-0.0165386	0.968076	0.0140907
sp|P33241|LSP1_HUMAN	SRWETGEVQAQSAAKTPSCKDIVAGDMSKKS	sp|P33241|LSP1_HUMAN Lymphocyte-specific protein 1 OS=Homo sapiens OX=9606 GN=LSP1 PE=1 SV=1	P33241	280	T	T(0.892)PS(0.108)CKDIVAGDMSK	3	0.892075	0.000567494	69.737	51.325	69.737	0.76911	UID1934	12.0274	11.1789	11.684	13.4209	13.7023	13.4156	11.8608	12.1659	11.5416	|	1.39346	2.52337	1.73165	1.88283	0.0301979	1.52002	|	-0.166645	0.986966	-0.14238	0.22598	0.612854	0.212643
sp|P35611|ADDA_HUMAN	GSPGKSPSKKKKKFRTPSFLKKSKKKSDS__	sp|P35611|ADDA_HUMAN Alpha-adducin OS=Homo sapiens OX=9606 GN=ADD1 PE=1 SV=2;sp|P35612|ADDB_HUMAN Beta-adducin OS=Homo sapiens OX=9606 GN=ADD2 PE=1 SV=3	P35611	724	T	T(0.869)PS(0.131)FLKKS(1)K	4	0.869023	0.00984442	80.688	18.225	49.31	-0.33522	UID1937	19.477	17.3424	17.9605	19.9623	19.0368	19.518	19.3823	18.7783	18.5107	|	0.485254	1.69438	1.55751	1.24571	0.0826627	1.08269	|	-0.094696	1.43589	0.55027	0.630489	0.291176	0.535845
sp|P36507|MP2K2_HUMAN	FAGWLCKTLRLNQPGTPTRTAV_________	sp|P36507|MP2K2_HUMAN Dual specificity mitogen-activated protein kinase kinase 2 OS=Homo sapiens OX=9606 GN=MAP2K2 PE=1 SV=1	P36507	394	T	LNQPGT(0.987)PT(0.013)R	2	0.986527	2.84e-06	108.7	69.431	108.7	0.77653	UID1939	14.5688	12.2491	13.5512	14.5666	14.96	14.6644	14.3887	15.4666	13.7746	|	-0.00219822	2.71095	1.11322	1.27399	0.247047	0.60722	|	-0.180157	3.2175	0.223353	1.0869	0.417212	0.379644
sp|P39687|AN32A_HUMAN	_MEMGRRIHLELRNRTPSDVKELVLDNSRSN	sp|P39687|AN32A_HUMAN Acidic leucine-rich nuclear phosphoprotein 32 family member A OS=Homo sapiens OX=9606 GN=ANP32A PE=1 SV=1;sp|O95626|AN32D_HUMAN Acidic leucine-rich nuclear phosphoprotein 32 family member D OS=Homo sapiens OX=9606 GN=ANP32D PE=2 SV=2	P39687	15	T	NRT(1)PSDVK	3	0.999795	5.54e-62	155.76	132.1	68.355	-0.71885	UID1940	18.074	15.0151	16.1987	16.9135	16.4737	17.5095	17.7258	17.2903	16.9743	|	-1.16055	1.45859	1.31082	0.536288	0.59237	0.227407	|	-0.34819	2.27526	0.775631	0.9009	0.357572	0.446636
sp|P41218|MNDA_HUMAN	TSEARGRIPVAQKRKTPNKEKTEAKRNKVSQ	sp|P41218|MNDA_HUMAN Myeloid cell nuclear differentiation antigen OS=Homo sapiens OX=9606 GN=MNDA PE=1 SV=1	P41218	138	T	RKT(1)PNKEK	4	1	0.0301941	45.359	25.253	45.359	1.3985	UID1942	14.8727	12.6163	13.5691	14.7312	14.4286	14.7947	14.4477	14.3769	14.2763	|	-0.141562	1.81226	1.22553	0.965408	0.237274	0.62475	|	-0.425058	1.76058	0.707127	0.680881	0.393449	0.405111
sp|P42167|LAP2B_HUMAN	SKGPPDFSSDEEREPTPVLGSGAAAAGRSRA	sp|P42167|LAP2B_HUMAN Lamina-associated polypeptide 2, isoforms beta/gamma OS=Homo sapiens OX=9606 GN=TMPO PE=1 SV=2;sp|P42166|LAP2A_HUMAN Lamina-associated polypeptide 2, isoform alpha OS=Homo sapiens OX=9606 GN=TMPO PE=1 SV=2	P42167	74	T	GPPDFSSDEEREPT(1)PVLGSGAAAAGR	4	1	1.76e-179	200.01	187.88	199.8	-0.052581	UID1944	15.9201	15.0567	15.2286	16.0863	16.1292	15.9179	15.9937	15.9103	15.4604	|	0.166161	1.07252	0.689339	0.642673	0.134232	0.872145	|	0.0736141	0.853545	0.231799	0.386319	0.246072	0.608937
sp|P42167|LAP2B_HUMAN	KLLKLREQGTESRSSTPLPTISSSAENTRQN	sp|P42167|LAP2B_HUMAN Lamina-associated polypeptide 2, isoforms beta/gamma OS=Homo sapiens OX=9606 GN=TMPO PE=1 SV=2;sp|P42166|LAP2A_HUMAN Lamina-associated polypeptide 2, isoform alpha OS=Homo sapiens OX=9606 GN=TMPO PE=1 SV=2	P42167	160	T	S(0.071)S(0.071)T(0.858)PLPTISSSAENTR	2	0.858296	1.45e-11	92.935	52.91	92.935	1.2193	UID1945	14.2103	12.4859	12.985	13.1939	13.2498	13.0631	13.6763	13.9397	13.0637	|	-1.01637	0.763861	0.0781565	-0.058116	0.920977	0.0357511	|	-0.534003	1.45377	0.0787468	0.332836	0.628249	0.201868
sp|P42331|RHG25_HUMAN	EKPGDWKMQSRKRTQTLPNRKCFLTSAFQGA	sp|P42331|RHG25_HUMAN Rho GTPase-activating protein 25 OS=Homo sapiens OX=9606 GN=ARHGAP25 PE=1 SV=2	P42331	442	T	T(0.199)QT(0.801)LPNRK	3	0.800899	0.0384844	48.44	25.038	48.44	1.4711	UID1948	12.4895	10.8704	12.4812	12.7143	13.2568	13.5718	11.5159	14.2866	11.8682	|	0.22481	2.38634	1.09058	1.23391	0.188411	0.724893	|	-0.973625	3.41619	-0.613002	0.609854	0.706969	0.1506
sp|P49006|MRP_HUMAN	ACSDEGTAQEGKAAATPESQEPQAKGAEASA	sp|P49006|MRP_HUMAN MARCKS-related protein OS=Homo sapiens OX=9606 GN=MARCKSL1 PE=1 SV=2	P49006	148	T	AAAT(0.998)PES(0.002)QEPQAK	2	0.998177	0.000397214	73.466	53.726	44.616	-0.094537	UID1950	12.5261	11.1941	10.4333	12.63	11.6648	11.2948	12.9615	12.3654	11.6528	|	0.103935	0.470661	0.861521	0.478706	0.160098	0.795615	|	0.435445	1.17131	1.21953	0.942093	0.06548	1.18389
sp|P49006|MRP_HUMAN	PSQGAEAKGEVPPKETPKKKKKFSFKKPFKL	sp|P49006|MRP_HUMAN MARCKS-related protein OS=Homo sapiens OX=9606 GN=MARCKSL1 PE=1 SV=2	P49006	85	T	GEVPPKET(1)PK	3	1	0.00288159	75.695	46.89	67.456	1.025	UID1952	14.9495	12.8732	13.0002	14.7856	14.644	15.0313	14.5956	14.6953	13.5787	|	-0.163907	1.77079	2.03114	1.21267	0.221967	0.653711	|	-0.353855	1.82216	0.57855	0.682286	0.392188	0.406505
sp|P49642|PRI1_HUMAN	EAESDVKHRTRDYKKTSLAPYVKVFEHFLEN	sp|P49642|PRI1_HUMAN DNA primase small subunit OS=Homo sapiens OX=9606 GN=PRIM1 PE=1 SV=1	P49642	386	T	KT(1)SLAPYVK	3	0.999776	0.00622365	65.224	28.891	65.224	2.6345	UID1956	17.0712	16.4537	16.4397	16.4936	16.3851	16.6889	16.7289	16.3603	16.7396	|	-0.577595	-0.0686169	0.249216	-0.132332	0.63779	0.195322	|	-0.342239	-0.0933723	0.299932	-0.0452264	0.831375	0.0802029
sp|P50552|VASP_HUMAN	AMLARRRKATQVGEKTPKDESANQEEPEARV	sp|P50552|VASP_HUMAN Vasodilator-stimulated phosphoprotein OS=Homo sapiens OX=9606 GN=VASP PE=1 SV=3	P50552	284	T	AT(0.038)QVGEKT(0.962)PKDESANQEEPEAR	4	0.961827	8.18e-16	78.921	68.213	77.522	-0.31065	UID1960	12.9505	9.26613	11.3311	14.3105	14.8955	14.6383	13.101	13.9085	12.0726	|	1.35993	5.6294	3.30718	3.43217	0.108622	0.964082	|	0.150486	4.64236	0.741516	1.84479	0.320679	0.49393
sp|P50552|VASP_HUMAN	AQSESVRRPWEKNSTTLPRMKSSSSVTTSET	sp|P50552|VASP_HUMAN Vasodilator-stimulated phosphoprotein OS=Homo sapiens OX=9606 GN=VASP PE=1 SV=3	P50552	316	T	NS(0.001)T(0.022)T(0.977)LPR	2	0.976559	0.0304671	78.06	49.566	78.06	0.46815	UID1966	13.9699	10.9139	13.4284	12.2225	12.7432	13.2729	12.8635	13.4931	13.0145	|	-1.74743	1.82922	-0.155424	-0.0245473	0.983225	0.00734723	|	-1.10638	2.57917	-0.413886	0.352968	0.784491	0.105412
sp|P50749|RASF2_HUMAN	RGLKPLQEDTPQLMRTRSDVGVRRRGNVRTP	sp|P50749|RASF2_HUMAN Ras association domain-containing protein 2 OS=Homo sapiens OX=9606 GN=RASSF2 PE=1 SV=1	P50749	143	T	T(0.887)RS(0.113)DVGVR	2	0.886962	0.016921	68.657	33.965	58.37	0.72715	UID1968	14.7939	13.9666	14.0519	16.1176	16.6104	16.5485	14.8561	15.1339	13.742	|	1.32365	2.64377	2.49657	2.15466	0.0355827	1.44876	|	0.0622253	1.16731	-0.309895	0.306547	0.560957	0.25107
sp|P54727|RD23B_HUMAN	KQEKPAEKPAETPVATSPTATDSTSGDSSRS	sp|P54727|RD23B_HUMAN UV excision repair protein RAD23 homolog B OS=Homo sapiens OX=9606 GN=RAD23B PE=1 SV=1	P54727	159	T	QEKPAEKPAET(0.001)PVAT(0.885)S(0.112)PT(0.002)ATDSTSGDSSR	5	0.885175	1.98e-111	152.62	140.14	128.33	0.059168	UID1972	12.591	10.5777	11.3525	13.4308	13.4111	13.7455	13.2265	12.8466	12.143	|	0.839883	2.8334	2.39292	2.02207	0.0789615	1.10258	|	0.635526	2.2689	0.790428	1.23162	0.141653	0.848774
sp|P55160|NCKPL_HUMAN	TISKAKNKKTRKQRQTPRKGEPERDKPGAES	sp|P55160|NCKPL_HUMAN Nck-associated protein 1-like OS=Homo sapiens OX=9606 GN=NCKAP1L PE=1 SV=3	P55160	650	T	KQRQT(1)PR	3	1	0.0391159	42.599	10.075	42.599	-0.51749	UID1973	13.0562	11.5092	12.4446	14.86	14.1568	15.1133	13.1588	13.0802	12.6155	|	1.80374	2.64756	2.66876	2.37335	0.0141031	1.85069	|	0.102568	1.571	0.170962	0.614845	0.32752	0.484762
sp|Q92930|RAB8B_HUMAN	IKLQIWDTAGQERFRTITTAYYRGAMGIMLV	sp|P61006|RAB8A_HUMAN Ras-related protein Rab-8A OS=Homo sapiens OX=9606 GN=RAB8A PE=1 SV=1;sp|Q92930|RAB8B_HUMAN Ras-related protein Rab-8B OS=Homo sapiens OX=9606 GN=RAB8B PE=1 SV=2	Q92930	72	T	FRT(1)ITTAYYR	3	0.999876	0.000101526	92.295	64.127	92.295	-0.17941	UID1976	15.2718	12.281	13.4205	14.7766	14.5658	14.602	15.1183	14.6574	14.0013	|	-0.495152	2.28473	1.18152	0.990363	0.345127	0.462022	|	-0.153459	2.3764	0.580833	0.934591	0.339595	0.469039
sp|P61026|RAB10_HUMAN	IKLQIWDTAGQERFHTITTSYYRGAMGIMLV	sp|P61026|RAB10_HUMAN Ras-related protein Rab-10 OS=Homo sapiens OX=9606 GN=RAB10 PE=1 SV=1	P61026	73	T	FHT(1)ITTSYYR	3	0.999908	9.63e-10	105.03	88.809	105.03	-0.31689	UID1977	14.5944	12.1756	13.2414	14.3149	13.9754	14.6426	14.4407	14.2723	13.39	|	-0.279575	1.79976	1.40126	0.973813	0.266017	0.575091	|	-0.153767	2.09669	0.148677	0.697202	0.427025	0.369547
sp|P62136|PP1A_HUMAN	KYGQFSGLNPGGRPITPPRNSAKAKK_____	sp|P62136|PP1A_HUMAN Serine/threonine-protein phosphatase PP1-alpha catalytic subunit OS=Homo sapiens OX=9606 GN=PPP1CA PE=1 SV=1	P62136	320	T	YGQFS(0.027)GLNPGGRPIT(0.793)PPRNS(0.179)AK	4	0.793472	0.00075105	45.611	23.176	45.611	0.19755	UID1979	12.0039	10.6272	11.7002	12.4659	12.767	13.5066	11.8579	12.453	12.2984	|	0.461984	2.13982	1.80633	1.46938	0.103275	0.986003	|	-0.145998	1.82587	0.598184	0.759352	0.317434	0.498347
sp|P62995|TRA2B_HUMAN	GRRIRVDFSITKRPHTPTPGIYMGRPTYGSS	sp|P62995|TRA2B_HUMAN Transformer-2 protein homolog beta OS=Homo sapiens OX=9606 GN=TRA2B PE=1 SV=1	P62995	201	T	RPHT(0.999)PT(0.001)PGIYMGRPTYGSSR	4	0.999061	4.33e-13	82.302	66.821	72.033	-0.55415	UID1980	14.3259	14.3184	13.3116	15.5466	15.1996	14.4256	14.6283	13.7622	13.4849	|	1.22073	0.881232	1.114	1.07199	0.00862904	2.06404	|	0.302464	-0.556227	0.173343	-0.0268068	0.929269	0.0318584
sp|P63092|GNAS2_HUMAN	TRAKYFIRDEFLRISTASGDGRHYCYPHFTC	sp|P63092|GNAS2_HUMAN Guanine nucleotide-binding protein G(s) subunit alpha isoforms short OS=Homo sapiens OX=9606 GN=GNAS PE=1 SV=1;sp|Q5JWF2|GNAS1_HUMAN Guanine nucleotide-binding protein G(s) subunit alpha isoforms XLas OS=Homo sapiens OX=9606 GN=GNAS P	P63092	350	T	IS(0.026)T(0.752)AS(0.222)GDGR	2	0.752005	0.0161297	67.113	32.726	67.113	-0.20616	UID1981	13.9122	11.7941	11.6645	12.4147	12.3113	12.7828	13.264	13.4146	11.9472	|	-1.49755	0.517135	1.11834	0.045976	0.958937	0.01821	|	-0.648232	1.62042	0.282743	0.418311	0.5902	0.229001
sp|P80723|BASP1_HUMAN	EKDKKAEGAATEEEGTPKESEPQAAAEPAEA	sp|P80723|BASP1_HUMAN Brain acid soluble protein 1 OS=Homo sapiens OX=9606 GN=BASP1 PE=1 SV=2	P80723	36	T	AEGAAT(0.001)EEEGT(0.991)PKES(0.008)EPQAAAEPAEAK	4	0.990564	4e-52	120.8	106.63	120.8	0.56049	UID1983	14.1055	10.7714	11.9303	13.4852	12.6637	13.55	14.03	13.7268	13.2634	|	-0.620299	1.89226	1.61973	0.963898	0.349596	0.456434	|	-0.0755215	2.95534	1.33312	1.40431	0.249968	0.602115
sp|P80723|BASP1_HUMAN	PSSKETPAATEAPSSTPKAQGPAASAEEPKP	sp|P80723|BASP1_HUMAN Brain acid soluble protein 1 OS=Homo sapiens OX=9606 GN=BASP1 PE=1 SV=2	P80723	196	T	ETPAATEAPS(0.001)S(0.031)T(0.968)PK	3	0.967957	1.13e-23	118.21	105.57	111.78	-0.24518	UID1984	15.0713	13.0408	13.7253	15.3783	15.4294	15.6915	15.1323	15.1036	14.2079	|	0.306958	2.38862	1.96624	1.55394	0.134285	0.871974	|	0.0609217	2.06282	0.482594	0.868779	0.290001	0.5376
sp|Q01130|SRSF2_HUMAN	VEGMTSLKVDNLTYRTSPDTLRRVFEKYGRV	sp|Q01130|SRSF2_HUMAN Serine/arginine-rich splicing factor 2 OS=Homo sapiens OX=9606 GN=SRSF2 PE=1 SV=4	Q01130	25	T	T(0.878)S(0.122)PDTLRR	2	0.877633	2.22e-11	93.448	42.172	92.732	0.19237	UID1986	16.926	14.6585	14.966	16.2673	15.5418	16.0626	16.659	16.1601	15.3869	|	-0.658756	0.883272	1.09656	0.440359	0.509355	0.29298	|	-0.267025	1.50166	0.420863	0.551832	0.39591	0.402404
sp|Q03252|LMNB2_HUMAN	ATMATPLPGRAGGPATPLSPTRLSRLQEKEE	sp|Q03252|LMNB2_HUMAN Lamin-B2 OS=Homo sapiens OX=9606 GN=LMNB2 PE=1 SV=4	Q03252	34	T	AGGPAT(1)PLS(0.989)PT(0.011)R	2	0.999992	6.91e-06	81.92	43.952	62.14	0.61999	UID1993	12.7989	10.9112	11.7683	12.4886	13.0298	12.6668	11.9423	12.5734	10.915	|	-0.310238	2.11859	0.89847	0.902273	0.326981	0.485478	|	-0.856599	1.66227	-0.853326	-0.015886	0.986614	0.00585283
sp|Q05655|KPCD_HUMAN	FGMCKENIFGESRASTFCGTPDYIAPEILQG	sp|Q05655|KPCD_HUMAN Protein kinase C delta type OS=Homo sapiens OX=9606 GN=PRKCD PE=1 SV=2	Q05655	507	T	AS(0.188)T(0.797)FCGT(0.015)PDYIAPEILQGLK	4	0.797474	4.76e-50	125.04	100.76	125.04	-0.28621	UID1996	12.2024	9.64371	11.2786	12.1622	12.5044	11.7108	11.9178	13.2917	10.6328	|	-0.0401974	2.86068	0.432284	1.08426	0.35095	0.454755	|	-0.284549	3.64803	-0.645752	0.905911	0.57771	0.23829
sp|Q05655|KPCD_HUMAN	CAVKMKEALSTERGKTLVQKKPTMYPEWKST	sp|Q05655|KPCD_HUMAN Protein kinase C delta type OS=Homo sapiens OX=9606 GN=PRKCD PE=1 SV=2	Q05655	43	T	GKT(1)LVQK	2	1	9.94e-11	128.17	19.498	56.563	-0.7915	UID1997	15.011	14.4295	14.4823	17.8528	19.1824	18.8302	13.6243	17.2945	14.4581	|	2.84186	4.75282	4.34791	3.98086	0.0206694	1.68467	|	-1.38663	2.86501	-0.0241537	0.484743	0.736225	0.132989
sp|Q0VD83|APOBR_HUMAN	SVTKGQGPELMGGAQTPTKQPEEREAGEVEL	sp|Q0VD83|APOBR_HUMAN Apolipoprotein B receptor OS=Homo sapiens OX=9606 GN=APOBR PE=1 SV=2	Q0VD83	563	T	GQGPELMGGAQT(0.958)PT(0.042)KQPEER	3	0.958287	9.36e-62	137.62	121.11	57.147	0.027011	UID2002	15.3086	12.9601	14.4471	15.1002	15.8048	15.1038	15.229	16.3524	14.4172	|	-0.208413	2.84474	0.656696	1.09768	0.350448	0.455376	|	-0.0795794	3.39228	-0.0298901	1.09427	0.441456	0.355112
sp|Q0VD83|APOBR_HUMAN	EPEDWGILGREEARTTPGREEARAILDGEEA	sp|Q0VD83|APOBR_HUMAN Apolipoprotein B receptor OS=Homo sapiens OX=9606 GN=APOBR PE=1 SV=2	Q0VD83	286	T	T(0.176)T(0.824)PGREEAR	2	0.824099	0.0149438	62.463	31.041	41.399	0.79116	UID2005	13.6382	10.8816	11.454	13.2805	12.979	13.426	12.8707	12.7016	12.2569	|	-0.357743	2.09744	1.97201	1.23724	0.261316	0.582834	|	-0.767536	1.82006	0.802896	0.618473	0.497601	0.303119
sp|Q12979|ABR_HUMAN	EFSMKFTSRDMSLKRTPSKKQTGVFGVKISV	sp|Q12979|ABR_HUMAN Active breakpoint cluster region-related protein OS=Homo sapiens OX=9606 GN=ABR PE=2 SV=2	Q12979	636	T	T(0.911)PS(0.076)KKQT(0.013)GVFGVK	4	0.910897	1.02e-06	79.022	57.391	79.022	0.51242	UID2007	13.2142	11.6189	13.4169	14.5872	14.0875	14.4182	13.7092	13.6832	13.1625	|	1.37295	2.46857	1.00125	1.61426	0.0670403	1.17366	|	0.494948	2.06432	-0.25438	0.768298	0.377587	0.422983
sp|Q13418|ILK_HUMAN	DTFWKGTTRTRPRNGTLNKHSGIDFKQLNFL	sp|Q13418|ILK_HUMAN Integrin-linked protein kinase OS=Homo sapiens OX=9606 GN=ILK PE=1 SV=2	Q13418	181	T	NGT(1)LNKHSGIDFK	4	0.999968	1.16e-22	118.24	62.353	118.24	-3.6058	UID2011	12.9247	10.9032	12.5504	13.5691	13.4507	14.4163	12.8108	13.0777	12.3974	|	0.644405	2.54749	1.86595	1.68595	0.0939224	1.02723	|	-0.113905	2.1745	-0.152952	0.63588	0.49544	0.305009
sp|Q13459|MYO9B_HUMAN	SLDLSDRHRATGAALTPTEERRTSFSTSDVS	sp|Q13459|MYO9B_HUMAN Unconventional myosin-IXb OS=Homo sapiens OX=9606 GN=MYO9B PE=1 SV=3	Q13459	1346	T	AT(0.002)GAALT(0.997)PT(0.001)EERR	3	0.997011	0.000251768	71.354	40.125	71.354	-1.7514	UID2012	13.0163	10.9192	10.9047	12.6275	12.7574	12.6185	12.7693	13.0305	12.0046	|	-0.388827	1.83817	1.71377	1.05437	0.281874	0.549945	|	-0.246996	2.11129	1.09986	0.988053	0.284961	0.545214
sp|Q14839|CHD4_HUMAN	VQKILIWKWGQPPSPTPVPRPPDADPNTPSP	sp|Q14839|CHD4_HUMAN Chromodomain-helicase-DNA-binding protein 4 OS=Homo sapiens OX=9606 GN=CHD4 PE=1 SV=2	Q14839	517	T	WGQPPS(0.057)PT(0.943)PVPRPPDADPNTPSPKPLEGRPER	5	0.943028	6.53e-16	75.14	62.906	75.14	0.81143	UID2023	12.477	11.2055	10.7843	11.5327	11.3467	11.8755	12.3464	11.2105	11.3417	|	-0.944304	0.14113	1.09121	0.0960124	0.885308	0.0529057	|	-0.130674	0.00500011	0.557378	0.143901	0.564649	0.248222
sp|Q15080|NCF4_HUMAN	DSEQVPQALRRLRPRTRKVKSVSPQGNSVDR	sp|Q15080|NCF4_HUMAN Neutrophil cytosol factor 4 OS=Homo sapiens OX=9606 GN=NCF4 PE=1 SV=2	Q15080	154	T	LRPRT(1)RK	4	1	0.0126925	70.919	29.89	42.599	-0.36683	UID2030	12.6511	12.4973	14.3356	15.9796	17.3658	17.7568	13.352	15.3831	14.3195	|	3.32853	4.86851	3.42115	3.87273	0.016175	1.79116	|	0.700969	2.88583	-0.016139	1.19022	0.305835	0.514513
sp|Q15418|KS6A1_HUMAN	ESSILAQRRVRKLPSTTL_____________	sp|Q15418|KS6A1_HUMAN Ribosomal protein S6 kinase alpha-1 OS=Homo sapiens OX=9606 GN=RPS6KA1 PE=1 SV=2	Q15418	733	T	KLPS(0.071)T(0.823)T(0.106)L	2	0.823037	0.0338296	78.516	65.008	78.516	-0.55758	UID2034	12.6849	12.5467	12.9272	14.1648	15.3121	14.0214	13.3308	14.9413	13.4905	|	1.47987	2.76546	1.09421	1.77985	0.0719841	1.14276	|	0.645897	2.39464	0.563271	1.20127	0.18193	0.740095
sp|Q16181|SEPT7_HUMAN	WEAQQRILEQQNSSRTLEKNKKKGKIF____	sp|Q16181|SEPT7_HUMAN Septin-7 OS=Homo sapiens OX=9606 GN=SEPT7 PE=1 SV=2	Q16181	426	T	ILEQQNSS(0.002)RT(0.998)LEK	3	0.998088	3.18e-23	120.9	81.558	116.29	0.62097	UID2041	16.5563	14.4319	15.1785	15.8972	15.5998	16.1116	16.1896	15.9735	16.0165	|	-0.65908	1.16791	0.933078	0.480635	0.490435	0.309419	|	-0.366737	1.54156	0.837913	0.670912	0.351708	0.453818
sp|Q16539|MK14_HUMAN	KILDFGLARHTDDEMTGYVATRWYRAPEIML	sp|Q16539|MK14_HUMAN Mitogen-activated protein kinase 14 OS=Homo sapiens OX=9606 GN=MAPK14 PE=1 SV=3	Q16539	180	T	HT(0.001)DDEMT(1)GYVAT(0.999)R	3	0.999926	5.07e-24	120.59	89.683	61.495	-0.10429	UID2044	14.5581	12.7699	13.4977	15.096	14.7423	14.7892	15.7185	14.4894	13.5893	|	0.537852	1.97232	1.2915	1.26722	0.0923125	1.03474	|	1.16033	1.71947	0.0915728	0.990457	0.173789	0.759978
sp|Q16539|MK14_HUMAN	GLARHTDDEMTGYVATRWYRAPEIMLNWMHY	sp|Q16539|MK14_HUMAN Mitogen-activated protein kinase 14 OS=Homo sapiens OX=9606 GN=MAPK14 PE=1 SV=3	Q16539	185	T	HTDDEMT(1)GYVAT(1)R	3	0.999941	1.22e-23	117.86	92.532	68.413	-0.16133	UID2045	15.1878	13.5398	13.9108	15.6583	15.0332	15.3408	16.1186	14.6924	14.338	|	0.47049	1.4934	1.42996	1.13128	0.0759404	1.11953	|	0.93082	1.15263	0.42721	0.836887	0.0599135	1.22247
sp|Q5JTC6|AMER1_HUMAN	AQAREVRCRETQVRETQARQEKPVLEYQMRP	sp|Q5JTC6|AMER1_HUMAN APC membrane recruitment protein 1 OS=Homo sapiens OX=9606 GN=AMER1 PE=1 SV=2	Q5JTC6	643	T	ET(0.001)QVRET(0.999)QAR	2	0.998695	0.041183	42.743	15.781	42.743	-4.4479	UID2058	14.1345	13.228	13.4091	14.4118	14.2042	14.6316	14.212	13.9995	13.9207	|	0.277336	0.976213	1.22245	0.825333	0.100254	0.9989	|	0.0775337	0.771495	0.5116	0.453543	0.154359	0.811468
sp|Q5SSJ5|HP1B3_HUMAN	DSTMPIRRTVNSTRETPPKSKLAEGEEEKPE	sp|Q5SSJ5|HP1B3_HUMAN Heterochromatin protein 1-binding protein 3 OS=Homo sapiens OX=9606 GN=HP1BP3 PE=1 SV=1	Q5SSJ5	51	T	TVNSTRET(0.999)PPKS(0.001)K	4	0.999078	9.04e-07	86.944	57.616	79.805	0.75941	UID2059	18.9599	16.5586	17.8234	18.4121	18.0951	18.671	18.5675	18.648	18.3443	|	-0.5478	1.53644	0.847609	0.612082	0.423279	0.373373	|	-0.392365	2.08941	0.520903	0.739316	0.414966	0.381988
sp|Q6KC79|NIPBL_HUMAN	GHPETPKQKGDGRPETPKQKGESRPETPKQK	sp|Q6KC79|NIPBL_HUMAN Nipped-B-like protein OS=Homo sapiens OX=9606 GN=NIPBL PE=1 SV=2	Q6KC79	735	T	GDGRPET(1)PKQK	4	1	0.000214257	69.716	53.187	56.482	-0.016044	UID2068	14.975	12.4897	13.1739	14.6309	13.9786	14.1415	14.9137	14.0125	13.5713	|	-0.344092	1.4889	0.967558	0.704122	0.325717	0.48716	|	-0.0613585	1.52281	0.397367	0.619608	0.318609	0.496742
sp|Q6KC79|NIPBL_HUMAN	SRPETPKQKGESRPETPKQKSDGHPETPKQK	sp|Q6KC79|NIPBL_HUMAN Nipped-B-like protein OS=Homo sapiens OX=9606 GN=NIPBL PE=1 SV=2	Q6KC79	713	T	GES(0.001)RPET(0.999)PKQK	4	0.998789	0.000252471	67.964	55.678	67.964	0.70135	UID2069	16.3181	13.9678	14.6157	15.7248	15.2498	15.5893	15.8883	15.3546	15.1554	|	-0.593331	1.28205	0.973526	0.554082	0.440621	0.355935	|	-0.429817	1.38686	0.539666	0.498904	0.442135	0.354445
sp|Q7Z6P3|RAB44_HUMAN	CWSPPPTPRATSGPQTPRVVRQISISEPQAF	sp|Q7Z6P3|RAB44_HUMAN Ras-related protein Rab-44 OS=Homo sapiens OX=9606 GN=RAB44 PE=1 SV=4	Q7Z6P3	403	T	ATS(0.001)GPQT(0.999)PR	2	0.999113	0.013888	68.557	39.6	68.557	0.42291	UID2085	13.1102	11.083	11.9505	12.9116	14.4485	13.3226	13.021	14.0895	12.685	|	-0.198641	3.36549	1.37215	1.513	0.280035	0.552788	|	-0.0892248	3.00652	0.734485	1.21726	0.319055	0.496134
sp|Q7Z6Z7|HUWE1_HUMAN	TSAAGSSEQPRAGSSTPGDAPPAVAEVQGRS	sp|Q7Z6Z7|HUWE1_HUMAN E3 ubiquitin-protein ligase HUWE1 OS=Homo sapiens OX=9606 GN=HUWE1 PE=1 SV=3	Q7Z6Z7	2889	T	AGS(0.033)S(0.16)T(0.807)PGDAPPAVAEVQGR	3	0.80665	1.11e-07	68.552	53.959	68.552	0.42361	UID2086	13.2706	12.1835	12.3349	13.5688	13.8872	13.7717	13.6785	13.4738	13.1043	|	0.298229	1.70368	1.43675	1.14622	0.117048	0.931637	|	0.407931	1.29029	0.769377	0.822533	0.0847927	1.07164
sp|Q86VM9|ZCH18_HUMAN	SDKDRQSPPPAKRPNTSPDRGSRDRKSGGRL	sp|Q86VM9|ZCH18_HUMAN Zinc finger CCCH domain-containing protein 18 OS=Homo sapiens OX=9606 GN=ZC3H18 PE=1 SV=2	Q86VM9	851	T	RPNT(0.8)S(0.2)PDR	3	0.80049	0.0455457	44.614	19.738	44.614	-0.61721	UID2090	14.0836	11.3021	12.067	12.952	12.6398	13.1961	13.5847	12.7457	12.2665	|	-1.13163	1.3377	1.12913	0.445066	0.630179	0.200536	|	-0.498919	1.44361	0.199526	0.381405	0.571133	0.243263
sp|Q86X27|RGPS2_HUMAN	YNFIHKMNTAEFKSATFPNAGPRHLLDDSVM	sp|Q86X27|RGPS2_HUMAN Ras-specific guanine nucleotide-releasing factor RalGPS2 OS=Homo sapiens OX=9606 GN=RALGPS2 PE=1 SV=1	Q86X27	361	T	S(0.003)AT(0.997)FPNAGPR	2	0.996737	0.00119184	80.245	63.331	71.555	-0.18343	UID2091	14.5044	13.0149	13.3731	14.2667	14.2363	14.1396	14.4866	14.1843	13.702	|	-0.237734	1.22142	0.766494	0.583393	0.308596	0.51061	|	-0.0178003	1.16944	0.328818	0.493486	0.296461	0.528032
sp|Q86YS7|C2CD5_HUMAN	AGKEGGPFKALLRQQTQSALEQREFPFFTLT	sp|Q86YS7|C2CD5_HUMAN C2 domain-containing protein 5 OS=Homo sapiens OX=9606 GN=C2CD5 PE=1 SV=1	Q86YS7	339	T	QQT(0.998)QS(0.002)ALEQR	2	0.998053	4.73e-10	111.39	73.912	111.39	-0.4036	UID2092	12.8053	11.144	10.787	12.8779	13.0328	13.1426	13.7966	13.6476	12.8963	|	0.0725975	1.88882	2.3556	1.439	0.174753	0.757575	|	0.991367	2.50355	2.10925	1.86806	0.0540533	1.26718
sp|Q8IYB3|SRRM1_HUMAN	TKSRSPSPAPEKKEKTPELPEPSVKVKEPSV	sp|Q8IYB3|SRRM1_HUMAN Serine/arginine repetitive matrix protein 1 OS=Homo sapiens OX=9606 GN=SRRM1 PE=1 SV=2	Q8IYB3	220	T	KEKT(1)PELPEPSVK	4	1	1.14e-76	169.98	143.25	169.98	1.4215	UID2093	18.963	15.4773	16.6902	17.8882	17.1718	17.6028	18.6008	17.7122	17.1983	|	-1.07483	1.69451	0.912682	0.510786	0.598672	0.222811	|	-0.362236	2.23485	0.508091	0.793568	0.407627	0.389737
sp|Q8NF91|SYNE1_HUMAN	SRFQIQQTENIIRSKTPTGPELDTSYKGYMK	sp|Q8NF91|SYNE1_HUMAN Nesprin-1 OS=Homo sapiens OX=9606 GN=SYNE1 PE=1 SV=4	Q8NF91	8360	T	S(0.103)KT(0.815)PT(0.082)GPELDTSYK	3	0.814553	1.44e-104	187.73	157.58	127.5	0.23663	UID2112	17.1456	13.5976	14.7971	15.8897	15.2282	15.7016	16.6569	16.192	15.109	|	-1.25585	1.63063	0.904578	0.426452	0.671453	0.172984	|	-0.488693	2.59444	0.31192	0.805888	0.474937	0.323364
sp|Q8TD19|NEK9_HUMAN	KVTLLNAPTKRPRSSTVTEAPIAVVTSRTSE	sp|Q8TD19|NEK9_HUMAN Serine/threonine-protein kinase Nek9 OS=Homo sapiens OX=9606 GN=NEK9 PE=1 SV=2	Q8TD19	333	T	S(0.001)S(0.026)T(0.974)VTEAPIAVVTSR	2	0.973606	1.1e-28	119.08	94.694	108.71	2.3965	UID2116	12.2157	10.1876	10.1407	12.351	11.8496	12.7665	11.8829	12.0053	11.2704	|	0.135312	1.66204	2.62581	1.47439	0.179017	0.747106	|	-0.332705	1.81771	1.12971	0.871572	0.303003	0.518552
sp|Q8TD55|PKHO2_HUMAN	SETSEAAPREGGKPPTPPPKILSEKLKASMG	sp|Q8TD55|PKHO2_HUMAN Pleckstrin homology domain-containing family O member 2 OS=Homo sapiens OX=9606 GN=PLEKHO2 PE=1 SV=1	Q8TD55	311	T	EGGKPPT(1)PPPK	3	1	3.16e-05	89.541	51.99	73.156	0.30723	UID2117	16.915	14.8919	16.12	16.697	17.0978	16.782	16.8588	17.3022	16.084	|	-0.218	2.20597	0.661985	0.883318	0.338671	0.470222	|	-0.0561867	2.41037	-0.0360165	0.772721	0.444948	0.351691
sp|Q8TDZ2|MICA1_HUMAN	PGTSSAVLFLSKLQRTLQRSRAKENAEDAGG	sp|Q8TDZ2|MICA1_HUMAN [F-actin]-monooxygenase MICAL1 OS=Homo sapiens OX=9606 GN=MICAL1 PE=1 SV=2	Q8TDZ2	641	T	LQRT(1)LQR	3	1	0.0452325	76.1	15.271	76.1	0.41957	UID2118	12.438	11.7819	11.5766	14.0297	14.6404	14.858	12.3552	12.3117	11.8871	|	1.59176	2.85852	3.2814	2.57723	0.0366754	1.43563	|	-0.0827465	0.529827	0.310518	0.252533	0.294135	0.531453
sp|Q92619|HMHA1_HUMAN	____MFSRKKRELMKTPSISKKNRAGSPSPQ	sp|Q92619|HMHA1_HUMAN Rho GTPase-activating protein 45 OS=Homo sapiens OX=9606 GN=ARHGAP45 PE=1 SV=2	Q92619	12	T	T(0.92)PS(0.079)ISKK	3	0.920119	0.0361652	56.563	22.485	55.064	-0.48907	UID2123	15.0696	12.1434	14.3483	15.7266	16.2689	16.1518	15.0655	15.6296	14.6648	|	0.657042	4.12548	1.80352	2.19535	0.164326	0.784294	|	-0.00411701	3.48614	0.316523	1.26618	0.373489	0.427722
sp|Q92688|AN32B_HUMAN	EEEEEGGKGEKRKRETDDEGEDD________	sp|Q92688|AN32B_HUMAN Acidic leucine-rich nuclear phosphoprotein 32 family member B OS=Homo sapiens OX=9606 GN=ANP32B PE=1 SV=1	Q92688	244	T	KRET(1)DDEGEDD	3	1	0.00011382	74.769	66.256	55.314	0.2544	UID2124	12.5725	9.46738	11.1356	12.4779	11.6174	11.9996	12.3087	11.9674	11.1374	|	-0.0946503	2.14999	0.863968	0.973104	0.273201	0.563518	|	-0.263798	2.50006	0.00173092	0.745998	0.486023	0.313343
sp|Q96G23|CERS2_HUMAN	RPSLLKKFREASWRFTFYLIAFIAGMAVIVD	sp|Q96G23|CERS2_HUMAN Ceramide synthase 2 OS=Homo sapiens OX=9606 GN=CERS2 PE=1 SV=1	Q96G23	141	T	FT(1)FYLIAFIAGMAVIVDK	3	1	0.00496907	43.164	11.931	43.164	-2.6551	UID2135	16.9827	12.1281	13.3922	14.5932	13.4257	14.3045	16.2215	15.3439	13.7637	|	-2.38949	1.29765	0.912311	-0.0598427	0.963861	0.0159858	|	-0.761192	3.21582	0.371548	0.94206	0.509339	0.292993
sp|Q96JM3|CHAP1_HUMAN	SGSPDLWKLSPDQRKTSPASLDFPESQKSSR	sp|Q96JM3|CHAP1_HUMAN Chromosome alignment-maintaining phosphoprotein 1 OS=Homo sapiens OX=9606 GN=CHAMP1 PE=1 SV=2	Q96JM3	458	T	KT(0.919)S(0.081)PASLDFPESQK	3	0.91857	2.7e-30	130.56	100.79	88.565	0.38164	UID2138	15.067	13.731	14.1822	15.2661	14.702	15.0327	15.0814	14.4523	14.3703	|	0.199078	0.971009	0.850452	0.673513	0.106802	0.97142	|	0.0143862	0.721305	0.188039	0.30791	0.284669	0.54566
sp|Q96T60|PNKP_HUMAN	TLRWEETRTPESQPDTPPGTPLVSQDEKRDA	sp|Q96T60|PNKP_HUMAN Bifunctional polynucleotide phosphatase/kinase OS=Homo sapiens OX=9606 GN=PNKP PE=1 SV=1	Q96T60	118	T	TPESQPDT(0.997)PPGT(0.001)PLVS(0.001)QDEKR	3	0.99738	5.57e-09	70.091	61.272	70.091	-0.036048	UID2146	11.7996	10.6802	11.7581	12.5141	11.5778	11.6519	12.308	12.2382	11.8473	|	0.714492	0.897575	-0.106153	0.501972	0.245364	0.610189	|	0.508421	1.55804	0.0892744	0.718579	0.241702	0.61672
sp|Q9BQA1|MEP50_HUMAN	___________MRKETPPPLVPPAAREWNLP	sp|Q9BQA1|MEP50_HUMAN Methylosome protein 50 OS=Homo sapiens OX=9606 GN=WDR77 PE=1 SV=1	Q9BQA1	5	T	KET(1)PPPLVPPAAR	3	1	2.3e-10	90.754	62.208	90.754	1.0089	UID2154	15.6614	13.8229	14.4637	15.5312	15.2512	15.5086	15.6705	15.0162	14.8765	|	-0.130132	1.42835	1.04495	0.781057	0.237651	0.62406	|	0.00918484	1.19333	0.412817	0.538444	0.261444	0.582622
sp|Q9BWN1|PRR14_HUMAN	PPAPPQPSRPRPRRHTVGGGEMARAPPPPRP	sp|Q9BWN1|PRR14_HUMAN Proline-rich protein 14 OS=Homo sapiens OX=9606 GN=PRR14 PE=1 SV=1	Q9BWN1	363	T	RHT(1)VGGGEMAR	3	1	0.0171016	47.545	14.35	42.338	0.77713	UID2158	13.1655	11.2074	12.153	13.8786	13.0892	13.343	13.3417	12.6987	12.8808	|	0.713106	1.88178	1.1901	1.26166	0.0653034	1.18506	|	0.176138	1.49124	0.727858	0.798412	0.171283	0.766286
sp|Q9H0H9|C4F30_HUMAN	_____________MVTPAGCLGGRNQGPREI	sp|Q9H0H9|C4F30_HUMAN Putative cytochrome P450 family member 4F30 OS=Homo sapiens OX=9606 GN=CYP4F30P PE=5 SV=1	Q9H0H9	3	T	VT(1)PAGCLGGR	2	1	0.0346921	53.683	10.939	53.683	-2.5129	UID2160	10.4586	9.98911	10.007	11.0695	10.4071	10.6699	10.5188	9.70261	9.92471	|	0.610906	0.417944	0.66292	0.563923	0.0170171	1.76911	|	0.0601397	-0.286506	-0.0823193	-0.102895	0.41395	0.383052
sp|Q9H2G2|SLK_HUMAN	DIKLADFGVSAKNTRTIQRRDSFIGTPYWMA	sp|Q9H2G2|SLK_HUMAN STE20-like serine/threonine-protein kinase OS=Homo sapiens OX=9606 GN=SLK PE=1 SV=1	Q9H2G2	183	T	NT(0.035)RT(0.965)IQR	2	0.965365	0.0386463	78.556	30.133	53.756	1.1079	UID2162	15.1913	12.3349	13.0478	14.1011	14.2899	14.358	14.6723	15.5489	13.5348	|	-1.09022	1.95506	1.31018	0.725006	0.515851	0.287475	|	-0.518976	3.21406	0.487	1.06069	0.441912	0.354664
sp|Q9NTI5|PDS5B_HUMAN	STQSTPQKGRGRPSKTPSPSQPKKNVRVGRS	sp|Q9NTI5|PDS5B_HUMAN Sister chromatid cohesion protein PDS5 homolog B OS=Homo sapiens OX=9606 GN=PDS5B PE=1 SV=1	Q9NTI5	1381	T	T(0.977)PS(0.023)PSQPK	2	0.976818	0.00126568	101.65	51.931	101.65	-0.072411	UID2172	15.788	13.3266	14.0428	15.1082	14.5207	14.763	15.4992	14.535	14.4163	|	-0.679741	1.19417	0.720182	0.411538	0.540533	0.267178	|	-0.288787	1.20846	0.373499	0.431058	0.424536	0.372086
sp|Q9P107|GMIP_HUMAN	SLAKTLHADPGDDPGTPSPSPEVIRSLKTLL	sp|Q9P107|GMIP_HUMAN GEM-interacting protein OS=Homo sapiens OX=9606 GN=GMIP PE=1 SV=2	Q9P107	660	T	TLHADPGDDPGT(1)PSPSPEVIR	3	0.999984	1.49e-94	159.98	128.87	159.98	-0.10515	UID2175	13.7754	13.4014	13.2179	14.9548	14.4778	14.7663	14.0909	13.8944	13.4671	|	1.17943	1.07635	1.54844	1.26807	0.0125323	1.90197	|	0.315452	0.493026	0.249214	0.352564	0.0400775	1.3971
sp|Q9UBW5|BIN2_HUMAN	SEGSEQPKKRASIQRTSAPPSRPPPPRATAS	sp|Q9UBW5|BIN2_HUMAN Bridging integrator 2 OS=Homo sapiens OX=9606 GN=BIN2 PE=1 SV=3	Q9UBW5	410	T	T(0.918)S(0.082)APPSRPPPPR	3	0.918199	1.06e-132	211.13	179.25	211.13	0.65048	UID2179	17.6695	14.9535	15.8094	15.7795	15.4237	15.8362	17.2742	17.1523	16.8327	|	-1.88999	0.470225	0.0267563	-0.464336	0.587094	0.231292	|	-0.395266	2.19883	1.02325	0.942272	0.33582	0.473893
sp|Q9UBW5|BIN2_HUMAN	LEVSPNPEPPEKPVRTPEAKENENIHNQNPE	sp|Q9UBW5|BIN2_HUMAN Bridging integrator 2 OS=Homo sapiens OX=9606 GN=BIN2 PE=1 SV=3	Q9UBW5	478	T	TSLEVSPNPEPPEKPVRT(1)PEAK	4	0.999982	7.64e-12	76.161	57.601	76.161	0.50096	UID2182	13.1088	10.4025	11.1552	13.051	12.2701	13.1504	12.6147	12.4529	11.6278	|	-0.0578299	1.86767	1.99523	1.26836	0.196345	0.70698	|	-0.494085	2.05043	0.472564	0.676303	0.458044	0.339093
sp|Q9UHY1|NRBP_HUMAN	QQEEVTSPVVPPSVKTPTPEPAEVETRKVVL	sp|Q9UHY1|NRBP_HUMAN Nuclear receptor-binding protein OS=Homo sapiens OX=9606 GN=NRBP1 PE=1 SV=1	Q9UHY1	431	T	T(0.983)PT(0.017)PEPAEVETR	2	0.98323	1.52e-13	108.72	63.869	53.967	-0.88557	UID2193	14.1474	12.8138	12.7867	13.56	13.4147	13.6469	14.058	13.7581	12.7965	|	-0.587469	0.600924	0.860177	0.291211	0.580566	0.236148	|	-0.0894518	0.944358	0.00982761	0.288245	0.473714	0.324484
sp|Q9ULH1|ASAP1_HUMAN	RDAIQKQASEDSNDLTPTLPETPVPLPRKIN	sp|Q9ULH1|ASAP1_HUMAN Arf-GAP with SH3 domain, ANK repeat and PH domain-containing protein 1 OS=Homo sapiens OX=9606 GN=ASAP1 PE=1 SV=4	Q9ULH1	1048	T	QASEDS(0.002)NDLT(0.952)PT(0.046)LPETPVPLPR	3	0.952369	1.28e-21	86.982	71.039	86.982	-0.28529	UID2198	12.4334	10.9755	12.3015	13.2212	13.1775	13.0615	12.9961	13.4648	12.7177	|	0.787848	2.20199	0.76001	1.24995	0.1196	0.922269	|	0.56276	2.48931	0.41618	1.15608	0.225631	0.646602
sp|Q9ULH1|ASAP1_HUMAN	QASEDSNDLTPTLPETPVPLPRKINTGKNKV	sp|Q9ULH1|ASAP1_HUMAN Arf-GAP with SH3 domain, ANK repeat and PH domain-containing protein 1 OS=Homo sapiens OX=9606 GN=ASAP1 PE=1 SV=4	Q9ULH1	1054	T	QASEDS(0.004)NDLT(0.045)PT(0.17)LPET(0.781)PVPLPR	3	0.781262	6.01e-06	57.803	40.744	57.803	2.0096	UID2199	12.259	11.0966	11.5663	12.7258	12.7645	12.3351	12.0026	12.3535	12.001	|	0.466793	1.66787	0.768791	0.967818	0.115367	0.937919	|	-0.256339	1.25686	0.434659	0.478392	0.388204	0.41094
sp|Q9UQ35|SRRM2_HUMAN	RSECDSSPEPKALPQTPRPRSRSPSSPELNN	sp|Q9UQ35|SRRM2_HUMAN Serine/arginine repetitive matrix protein 2 OS=Homo sapiens OX=9606 GN=SRRM2 PE=1 SV=2	Q9UQ35	1492	T	ALPQT(1)PRPR	3	1	1.22e-06	111.86	68.413	111.86	0.35536	UID2203	15.0607	13.3768	13.4418	15.0528	14.4682	14.8286	15.0159	14.7953	13.7689	|	-0.0079155	1.09138	1.38686	0.823438	0.191844	0.717053	|	-0.0448017	1.41848	0.32713	0.566935	0.325761	0.487101
sp|Q9UQ35|SRRM2_HUMAN	SHSGSISPYPKVKAQTPPGPSLSGSKSPCPQ	sp|Q9UQ35|SRRM2_HUMAN Serine/arginine repetitive matrix protein 2 OS=Homo sapiens OX=9606 GN=SRRM2 PE=1 SV=2	Q9UQ35	1003	T	VKAQT(1)PPGPSLSGSK	4	1	6.53e-61	132.6	100.11	114.34	1.531	UID2204	16.137	15.0116	15.3768	15.9686	15.6687	15.6982	16.2872	15.5731	15.8572	|	-0.168371	0.657086	0.321419	0.270045	0.376869	0.42381	|	0.150272	0.561479	0.480433	0.397395	0.0872373	1.0593
sp|Q9UQ35|SRRM2_HUMAN	HSLSGSSPGMKDIPRTPSRGRSECDSSPEPK	sp|Q9UQ35|SRRM2_HUMAN Serine/arginine repetitive matrix protein 2 OS=Homo sapiens OX=9606 GN=SRRM2 PE=1 SV=2	Q9UQ35	1472	T	DIPRT(0.999)PS(0.001)R	3	0.999098	0.0348851	70.942	37.066	70.942	-0.88128	UID2205	13.8127	11.2331	11.4116	13.0634	12.4049	12.7456	13.5535	12.934	12.7278	|	-0.7493	1.17176	1.33399	0.585485	0.473795	0.324409	|	-0.259169	1.70083	1.31615	0.919271	0.264955	0.576828
sp|Q9Y2Q0|AT8A1_HUMAN	_________MPTMRRTVSEIRSRAEGYEKTD	sp|Q9Y2Q0|AT8A1_HUMAN Phospholipid-transporting ATPase IA OS=Homo sapiens OX=9606 GN=ATP8A1 PE=1 SV=1	Q9Y2Q0	7	T	RT(0.9)VS(0.1)EIR	3	0.899908	0.0194419	70.056	7.5933	70.056	0.68367	UID2218	12.2231	12.104	11.3414	13.7299	13.83	13.4211	12.9319	13.4992	12.3038	|	1.50681	1.72598	2.07979	1.77086	0.00876817	2.05709	|	0.708774	1.39518	0.962399	1.02212	0.0363525	1.43947
sp|Q9Y3Q8|T22D4_HUMAN	PSLRVEAEAGGSGARTPPLSRRKAVDMRLRM	sp|Q9Y3Q8|T22D4_HUMAN TSC22 domain family protein 4 OS=Homo sapiens OX=9606 GN=TSC22D4 PE=1 SV=2	Q9Y3Q8	229	T	VEAEAGGS(0.014)GART(0.985)PPLSR	3	0.985205	8.92e-09	76.817	51.763	76.817	0.4554	UID2219	13.1914	12.2017	13.1051	13.4341	13.8614	13.4481	13.4497	13.9974	12.6312	|	0.242723	1.65965	0.343059	0.748478	0.242769	0.614806	|	0.258281	1.79572	-0.473881	0.526706	0.513467	0.289487
sp|Q6ZW31|SYDE1_HUMAN	SPEASRSPARGAYLQSLEPSSRRWVLGGAKP	sp|Q6ZW31|SYDE1_HUMAN Rho GTPase-activating protein SYDE1 OS=Homo sapiens OX=9606 GN=SYDE1 PE=1 SV=1	Q6ZW31	75	S	GAY(0.129)LQS(0.859)LEPS(0.01)S(0.002)RR	4	0.859313	0.051407	42.809	11.937	42.031	3.2153	UID2227	14.6752	12.1579	13.6956	13.8301	13.1927	14.3877	14.7816	14.0484	14.4309	|	-0.845066	1.03479	0.692126	0.293952	0.661623	0.179389	|	0.10638	1.89052	0.735355	0.910751	0.223415	0.650888
sp|P07948|LYN_HUMAN	KIADFGLARVIEDNEYTAREGAKFPIKWTAP	sp|P07948|LYN_HUMAN Tyrosine-protein kinase Lyn OS=Homo sapiens OX=9606 GN=LYN PE=1 SV=3;sp|P08631|HCK_HUMAN Tyrosine-protein kinase HCK OS=Homo sapiens OX=9606 GN=HCK PE=1 SV=5	P07948	397	Y	VIEDNEY(0.956)T(0.044)AR	2	0.956203	1.34e-11	114.5	72.387	114.5	1.0127	UID2239	13.4065	11.4299	12.3394	14.1774	13.5153	13.8869	13.8924	13.6087	12.5253	|	0.770949	2.0854	1.5475	1.46795	0.0613955	1.21186	|	0.485883	2.17879	0.185917	0.950196	0.265285	0.576287
sp|Q9Y463|DYR1B_HUMAN	VDFGSSCQLGQRIYQYIQSRFYRSPEVLLGT	sp|Q9Y463|DYR1B_HUMAN Dual specificity tyrosine-phosphorylation-regulated kinase 1B OS=Homo sapiens OX=9606 GN=DYRK1B PE=1 SV=1;sp|Q13627|DYR1A_HUMAN Dual specificity tyrosine-phosphorylation-regulated kinase 1A OS=Homo sapiens OX=9606 GN=DYRK1A PE=1 SV=2	Q9Y463	273	Y	IY(0.003)QY(0.997)IQSR	2	0.996822	0.00348761	80.219	32.476	71.501	-0.91778	UID2246	13.5644	11.6622	12.0907	12.8551	12.5615	12.836	13.6342	13.0875	12.6436	|	-0.709285	0.8993	0.745244	0.311753	0.604839	0.21836	|	0.0698566	1.42535	0.552877	0.682695	0.22736	0.643287
sp|A6NC98|CC88B_HUMAN	PVETQESPEKAGRRSSLQSPASVAPPQGPGT	sp|A6NC98|CC88B_HUMAN Coiled-coil domain-containing protein 88B OS=Homo sapiens OX=9606 GN=CCDC88B PE=1 SV=1	A6NC98	597	S	RS(0.167)S(0.84)LQS(0.988)PAS(0.005)VAPPQGPGTK	3	0.840453	7.99e-159	205.77	171.68	171.63	-0.15121	UID2256	15.4335	13.875	14.0579	16.3794	16.1962	15.9076	15.888	15.3856	14.8432	|	0.945991	2.32122	1.84971	1.70564	0.0516601	1.28684	|	0.454503	1.51061	0.785278	0.916798	0.0988635	1.00496
sp|A6NC98|CC88B_HUMAN	TQESPEKAGRRSSLQSPASVAPPQGPGTKIQ	sp|A6NC98|CC88B_HUMAN Coiled-coil domain-containing protein 88B OS=Homo sapiens OX=9606 GN=CCDC88B PE=1 SV=1	A6NC98	600	S	RS(0.344)S(0.666)LQS(0.989)PAS(0.001)VAPPQGPGTK	3	0.989039	4.24e-97	171.63	146.48	158.67	-0.26661	UID2257	15.5007	13.9778	14.1573	16.4517	16.2628	15.9833	15.9525	15.4565	14.8987	|	0.951023	2.28498	1.82602	1.68734	0.0497899	1.30286	|	0.45185	1.47873	0.741428	0.89067	0.100369	0.998402
sp|O15400|STX7_HUMAN	QAAEREKEFVARVRASSRVSGSFPEDSSKER	sp|O15400|STX7_HUMAN Syntaxin-7 OS=Homo sapiens OX=9606 GN=STX7 PE=1 SV=4	O15400	125	S	AS(0.859)S(0.142)RVS(0.953)GS(0.046)FPEDSSKER	3	0.858578	2.96e-44	130.83	116.59	84.318	-0.22525	UID2320	15.3536	12.66	12.7627	16.0273	15.7229	15.8063	15.8368	15.169	14.3137	|	0.673673	3.06289	3.0436	2.26005	0.104267	0.981851	|	0.483161	2.50905	1.55099	1.5144	0.122454	0.912027
sp|O15400|STX7_HUMAN	AAEREKEFVARVRASSRVSGSFPEDSSKERN	sp|O15400|STX7_HUMAN Syntaxin-7 OS=Homo sapiens OX=9606 GN=STX7 PE=1 SV=4	O15400	126	S	AS(0.194)S(0.805)RVS(0.493)GS(0.493)FPEDS(0.008)S(0.007)KER	3	0.804736	2.96e-44	130.83	116.59	61.437	-0.42598	UID2321	17.1751	14.7681	14.8793	18.0273	17.6528	17.8512	17.6458	17.0566	16.1829	|	0.852203	2.88476	2.97183	2.23627	0.083987	1.07579	|	0.470617	2.28856	1.30353	1.35424	0.123294	0.909058
sp|O15400|STX7_HUMAN	REKEFVARVRASSRVSGSFPEDSSKERNLVS	sp|O15400|STX7_HUMAN Syntaxin-7 OS=Homo sapiens OX=9606 GN=STX7 PE=1 SV=4	O15400	129	S	ASS(0.001)RVS(0.997)GS(0.002)FPEDSSKER	4	0.996773	3.78e-61	153.83	117.81	126.02	-0.41215	UID2322	16.9717	14.4686	14.3875	17.7142	17.325	17.4827	17.4251	16.8099	15.8847	|	0.742432	2.85645	3.09527	2.23138	0.0963219	1.01628	|	0.453388	2.34133	1.49724	1.43065	0.120001	0.920817
sp|O43516|WIPF1_HUMAN	SSGNDETPRLPQRNLSLSSSTPPLPSPGRSG	sp|O43516|WIPF1_HUMAN WAS/WASL-interacting protein family member 1 OS=Homo sapiens OX=9606 GN=WIPF1 PE=1 SV=3	O43516	340	S	NLS(0.908)LS(0.093)S(0.094)S(0.685)T(0.112)PPLPS(0.108)PGR	3	0.908135	8.89e-189	227	190.72	58.082	0.09224	UID2344	10.9628	10.6677	10.1307	11.2893	11.423	12.0516	11.0329	10.6176	11.1152	|	0.326576	0.755279	1.92088	1.00091	0.170396	0.76854	|	0.0701895	-0.0501728	0.984474	0.33483	0.41316	0.383882
sp|O43516|WIPF1_HUMAN	PQRNLSLSSSTPPLPSPGRSGPLPPPPSERP	sp|O43516|WIPF1_HUMAN WAS/WASL-interacting protein family member 1 OS=Homo sapiens OX=9606 GN=WIPF1 PE=1 SV=3	O43516	350	S	NLS(0.864)LS(0.03)S(0.032)S(0.034)T(0.042)PPLPS(0.997)PGR	2	0.997149	0.0065285	54.288	36.702	47.09	-0.93256	UID2347	10.9628	10.6677	10.1307	11.2893	11.423	12.0516	11.0329	10.6176	11.1152	|	0.326576	0.755279	1.92088	1.00091	0.170396	0.76854	|	0.0701895	-0.0501728	0.984474	0.33483	0.41316	0.383882
sp|O60784|TOM1_HUMAN	RRKGLEFPMTDLDMLSPIHTPQRTVFNSETQ	sp|O60784|TOM1_HUMAN Target of Myb protein 1 OS=Homo sapiens OX=9606 GN=TOM1 PE=1 SV=2	O60784	160	S	KGLEFPMTDLDMLS(0.999)PIHTPQR	4	0.999296	4.63e-13	81.292	69.875	81.292	-1.9555	UID2371	12.4773	10.2876	11.4388	13.4515	14.1239	12.9673	12.5209	12.6209	11.651	|	0.97414	3.83628	1.52849	2.11297	0.137438	0.861892	|	0.04356	2.33331	0.212214	0.863028	0.362105	0.441166
sp|O75151|PHF2_HUMAN	EDNPIFKSRSKKRKGSDDAPYSPTARVGPSV	sp|O75151|PHF2_HUMAN Lysine-specific demethylase PHF2 OS=Homo sapiens OX=9606 GN=PHF2 PE=1 SV=4	O75151	899	S	KGS(1)DDAPYS(0.5)PT(0.5)AR	3	0.999997	0.00087455	63.998	52.083	63.998	0.91316	UID2387	13.8502	12.3513	12.3701	13.6098	13.6513	13.6106	13.5579	13.1143	12.8049	|	-0.240432	1.29995	1.2405	0.766673	0.267508	0.572663	|	-0.292245	0.762986	0.434836	0.301859	0.435107	0.361404
sp|O75151|PHF2_HUMAN	KSRSKKRKGSDDAPYSPTARVGPSVPRQDRP	sp|O75151|PHF2_HUMAN Lysine-specific demethylase PHF2 OS=Homo sapiens OX=9606 GN=PHF2 PE=1 SV=4	O75151	905	S	KGS(1)DDAPYS(0.94)PT(0.06)AR	3	0.940411	0.00087455	63.998	52.083	50.358	0.54861	UID2388	13.8502	12.3513	12.3701	13.6098	13.6513	13.6106	13.5579	13.1143	12.8049	|	-0.240432	1.29995	1.2405	0.766673	0.267508	0.572663	|	-0.292245	0.762986	0.434836	0.301859	0.435107	0.361404
sp|O75151|PHF2_HUMAN	SQPMAPGVFLTQRRPSASSPNNNTAAKGKRT	sp|O75151|PHF2_HUMAN Lysine-specific demethylase PHF2 OS=Homo sapiens OX=9606 GN=PHF2 PE=1 SV=4	O75151	1056	S	RPS(0.986)AS(0.014)SPNNNTAAK	3	0.985989	1.53e-139	208.37	179.39	208.37	-0.17228	UID2389	12.3826	11.022	11.5113	12.3208	11.7777	12.022	12.4274	11.6912	11.9691	|	-0.0618229	0.755755	0.510714	0.401549	0.239248	0.621152	|	0.0447674	0.669225	0.457791	0.390594	0.166895	0.777555
sp|O75151|PHF2_HUMAN	MAPGVFLTQRRPSASSPNNNTAAKGKRTKKG	sp|O75151|PHF2_HUMAN Lysine-specific demethylase PHF2 OS=Homo sapiens OX=9606 GN=PHF2 PE=1 SV=4	O75151	1059	S	RPS(0.702)AS(0.43)S(0.868)PNNNTAAK	3	0.868073	1.71e-07	83.063	67.524	83.063	0.7444	UID2391	12.3826	11.022	11.5113	12.3208	11.7777	12.022	12.4274	11.6912	11.9691	|	-0.0618229	0.755755	0.510714	0.401549	0.239248	0.621152	|	0.0447674	0.669225	0.457791	0.390594	0.166895	0.777555
sp|O75558|STX11_HUMAN	LGKQNARFLTSMRRLSSIKRDTNSIAKAIKA	sp|O75558|STX11_HUMAN Syntaxin-11 OS=Homo sapiens OX=9606 GN=STX11 PE=1 SV=1	O75558	80	S	RLS(1)S(1)IKRDTNSIAK	4	0.999952	4.45e-05	73.11	50.457	73.11	-0.08128	UID2400	13.3247	12.7268	13.7905	16.5326	16.1746	16.5898	14.0887	14.0761	13.9077	|	3.20783	3.4478	2.79932	3.15165	0.00358815	2.44513	|	0.763962	1.34929	0.117286	0.743513	0.171824	0.764916
sp|O75558|STX11_HUMAN	GKQNARFLTSMRRLSSIKRDTNSIAKAIKAR	sp|O75558|STX11_HUMAN Syntaxin-11 OS=Homo sapiens OX=9606 GN=STX11 PE=1 SV=1	O75558	81	S	RLS(1)S(1)IKRDTNSIAK	4	0.99991	4.45e-05	73.11	50.457	73.11	-0.08128	UID2401	13.3247	12.7268	13.7905	16.5326	16.1746	16.5898	14.0887	14.0761	13.9077	|	3.20783	3.4478	2.79932	3.15165	0.00358815	2.44513	|	0.763962	1.34929	0.117286	0.743513	0.171824	0.764916
sp|O75909|CCNK_HUMAN	QPAQQQQPAQQPKKPSPQPSSPRQVKRAVVV	sp|O75909|CCNK_HUMAN Cyclin-K OS=Homo sapiens OX=9606 GN=CCNK PE=1 SV=2	O75909	324	S	KPS(1)PQPS(0.643)S(0.357)PR	3	0.999999	4.46e-05	86.291	63.488	86.291	-0.010948	UID2412	14.9911	13.896	14.2985	15.6801	15.7153	15.3507	15.0085	14.8668	14.2603	|	0.688934	1.81927	1.05224	1.18681	0.0705654	1.15141	|	0.0173492	0.970796	-0.0381613	0.316661	0.435553	0.360959
sp|O75995|SASH3_HUMAN	PSNASEKEPTQKKKLSLQRSSSFKDFAKSKP	sp|O75995|SASH3_HUMAN SAM and SH3 domain-containing protein 3 OS=Homo sapiens OX=9606 GN=SASH3 PE=1 SV=2	O75995	21	S	KLS(0.784)LQRS(0.273)S(0.494)S(0.449)FKDFAK	4	0.78386	0.0093136	44.816	32.86	44.816	0.11448	UID2416	12.3185	11.445	11.2119	14.0304	13.7415	14.3626	12.8271	12.2769	12.1492	|	1.71195	2.2965	3.15067	2.38638	0.029304	1.53307	|	0.508626	0.831975	0.93735	0.759317	0.0276635	1.55809
sp|O75995|SASH3_HUMAN	SEKEPTQKKKLSLQRSSSFKDFAKSKPSSPV	sp|O75995|SASH3_HUMAN SAM and SH3 domain-containing protein 3 OS=Homo sapiens OX=9606 GN=SASH3 PE=1 SV=2	O75995	25	S	S(0.999)S(0.29)S(0.711)FKDFAK	3	0.998914	8.85e-44	144.66	115.79	98.592	0.42499	UID2417	17.3443	15.4952	15.0873	18.5467	18.362	18.8629	17.6811	17.8039	16.711	|	1.20239	2.86676	3.77561	2.61492	0.0739276	1.13119	|	0.336765	2.30865	1.62372	1.42305	0.132877	0.876549
sp|O75995|SASH3_HUMAN	KEPTQKKKLSLQRSSSFKDFAKSKPSSPVVS	sp|O75995|SASH3_HUMAN SAM and SH3 domain-containing protein 3 OS=Homo sapiens OX=9606 GN=SASH3 PE=1 SV=2	O75995	27	S	S(0.001)S(0.007)S(0.992)FKDFAK	3	0.991661	8.85e-44	144.66	115.79	104.81	0.038801	UID2419	17.1869	15.3629	14.7371	18.2996	18.1457	18.6623	17.499	17.687	16.4938	|	1.11268	2.78282	3.92518	2.60689	0.0857072	1.06698	|	0.312149	2.32408	1.7567	1.46431	0.134377	0.871676
sp|O75995|SASH3_HUMAN	SEQEEHELPVLSRQASTGSELCSPSPGSGSF	sp|O75995|SASH3_HUMAN SAM and SH3 domain-containing protein 3 OS=Homo sapiens OX=9606 GN=SASH3 PE=1 SV=2	O75995	146	S	QAS(0.77)T(0.218)GS(0.012)ELCSPSPGSGSFGEEPPAPQYTGPFCGR	4	0.770468	1.66e-137	163.69	148.26	163.69	-1.1554	UID2420	12.5075	12.2941	11.9067	12.2097	12.4697	12.3797	12.9483	12.391	12.209	|	-0.297825	0.175614	0.473011	0.116934	0.654319	0.184211	|	0.440773	0.0968981	0.302362	0.280011	0.107195	0.969824
sp|O75995|SASH3_HUMAN	EEHELPVLSRQASTGSELCSPSPGSGSFGEE	sp|O75995|SASH3_HUMAN SAM and SH3 domain-containing protein 3 OS=Homo sapiens OX=9606 GN=SASH3 PE=1 SV=2	O75995	149	S	QAS(0.716)T(0.32)GS(0.861)ELCS(0.098)PS(0.004)PGS(0.001)GS(0.001)FGEEPPAPQYTGPFCGR	4	0.860796	2.37e-12	66.789	56.819	66.789	-1.7631	UID2421	12.0824	11.5543	11.4245	11.5712	11.7869	11.4999	12.3181	11.8384	11.5197	|	-0.511264	0.232629	0.0754642	-0.0677236	0.793028	0.100711	|	0.235615	0.284123	0.095253	0.204997	0.0685594	1.16393
sp|O94804|STK10_HUMAN	GDLSPAANRSQKASQSRPNSSALETLGGEKL	sp|O94804|STK10_HUMAN Serine/threonine-protein kinase 10 OS=Homo sapiens OX=9606 GN=STK10 PE=1 SV=1	O94804	450	S	AS(0.008)QS(0.992)RPNS(0.167)S(0.833)ALETLGGEK	3	0.991562	1.51e-108	181.96	154.06	181.96	1.0904	UID2427	16.4217	14.4037	14.865	15.4709	15.9048	15.5974	16.1015	16.1184	15.0039	|	-0.950839	1.50114	0.732346	0.42755	0.614692	0.211342	|	-0.320175	1.7147	0.138905	0.511142	0.494059	0.306222
sp|O94804|STK10_HUMAN	PAANRSQKASQSRPNSSALETLGGEKLANGS	sp|O94804|STK10_HUMAN Serine/threonine-protein kinase 10 OS=Homo sapiens OX=9606 GN=STK10 PE=1 SV=1	O94804	454	S	AS(0.021)QS(0.979)RPNS(0.967)S(0.033)ALETLGGEK	3	0.96707	3.51e-248	248.47	216.38	173.35	0.18391	UID2428	15.9679	14.0013	14.3648	15.1062	15.5194	15.2161	15.7181	15.7423	14.5493	|	-0.861753	1.51804	0.851245	0.502511	0.551834	0.258191	|	-0.249816	1.74094	0.184484	0.558535	0.452951	0.343949
sp|O94804|STK10_HUMAN	AANRSQKASQSRPNSSALETLGGEKLANGSL	sp|O94804|STK10_HUMAN Serine/threonine-protein kinase 10 OS=Homo sapiens OX=9606 GN=STK10 PE=1 SV=1	O94804	455	S	AS(0.008)QS(0.992)RPNS(0.167)S(0.833)ALETLGGEK	3	0.833099	1.66e-224	241.7	215.55	181.96	1.0904	UID2429	14.5321	12.3649	13.0939	13.3085	13.8123	13.4911	14.0023	13.9949	13.1165	|	-1.22357	1.4474	0.397238	0.207024	0.814829	0.0889333	|	-0.529763	1.63001	0.0226593	0.374302	0.621775	0.206367
sp|O94819|KBTBB_HUMAN	HLLAAALGPAGERAGSRPQSPSGDADARGDA	sp|O94819|KBTBB_HUMAN Kelch repeat and BTB domain-containing protein 11 OS=Homo sapiens OX=9606 GN=KBTBD11 PE=1 SV=1	O94819	310	S	AGS(0.959)RPQS(0.966)PS(0.075)GDADARGDAAVYCFHAAAGEWR	4	0.959375	1.05e-05	48.931	40.385	42.661	-1.1622	UID2437	12.0635	10.759	11.2037	12.6335	12.2721	12.2458	11.9951	12.0641	11.3124	|	0.57001	1.51313	1.04211	1.04175	0.0620153	1.2075	|	-0.0683985	1.30513	0.108775	0.448502	0.407652	0.38971
sp|O94819|KBTBB_HUMAN	AALGPAGERAGSRPQSPSGDADARGDAAVYC	sp|O94819|KBTBB_HUMAN Kelch repeat and BTB domain-containing protein 11 OS=Homo sapiens OX=9606 GN=KBTBD11 PE=1 SV=1	O94819	314	S	AGS(0.001)RPQS(0.981)PS(0.018)GDADAR	3	0.980834	5.78e-11	86.453	48.088	86.453	-0.56202	UID2438	12.0635	10.759	11.2037	12.6335	12.2721	12.2458	11.9951	12.0641	11.3124	|	0.57001	1.51313	1.04211	1.04175	0.0620153	1.2075	|	-0.0683985	1.30513	0.108775	0.448502	0.407652	0.38971
sp|O95466|FMNL1_HUMAN	AGADTPGKGEPPAPKSPPKARRPQMDLISEL	sp|O95466|FMNL1_HUMAN Formin-like protein 1 OS=Homo sapiens OX=9606 GN=FMNL1 PE=1 SV=3	O95466	1031	S	GEPPAPKS(1)PPKAR	4	1	1.33e-239	230.44	211.7	45.14	0.10954	UID2444	14.842	11.8671	13.4422	15.1572	14.84	14.8886	15.2014	14.5366	14.5437	|	0.315183	2.97295	1.44648	1.57821	0.176934	0.752188	|	0.35939	2.66953	1.10153	1.37682	0.180549	0.743404
sp|O95685|PPR3D_HUMAN	GCDPRLRPIILRRARSLPSSPERRQKAAGAP	sp|O95685|PPR3D_HUMAN Protein phosphatase 1 regulatory subunit 3D OS=Homo sapiens OX=9606 GN=PPP1R3D PE=1 SV=1	O95685	74	S	ARS(1)LPS(0.54)S(0.46)PER	3	0.999973	0.00171471	72.29	57.414	51.546	1.9796	UID2453	14.0138	12.4457	12.667	14.4954	14.1057	14.4142	13.8083	13.9144	13.3993	|	0.481659	1.66006	1.7472	1.29631	0.0864512	1.06323	|	-0.205499	1.4687	0.732255	0.665151	0.303433	0.517937
sp|O95685|PPR3D_HUMAN	RLRPIILRRARSLPSSPERRQKAAGAPGAAC	sp|O95685|PPR3D_HUMAN Protein phosphatase 1 regulatory subunit 3D OS=Homo sapiens OX=9606 GN=PPP1R3D PE=1 SV=1	O95685	78	S	S(0.995)LPS(0.035)S(0.97)PERR	3	0.97028	0.00171471	72.29	57.414	72.29	-0.039393	UID2455	13.2722	11.6375	11.9262	13.6468	13.3215	13.8756	12.7643	13.1716	12.6618	|	0.374548	1.68398	1.94937	1.33597	0.111074	0.954387	|	-0.507903	1.53404	0.735594	0.587243	0.427122	0.369448
sp|P10644|KAP0_HUMAN	AKQIQNLQKAGTRTDSREDEISPPPPNPVVK	sp|P10644|KAP0_HUMAN cAMP-dependent protein kinase type I-alpha regulatory subunit OS=Homo sapiens OX=9606 GN=PRKAR1A PE=1 SV=1	P10644	77	S	AGT(0.011)RT(0.105)DS(0.92)REDEIS(0.965)PPPPNPVVK	4	0.91967	4.03e-95	150.91	131.37	110.02	-0.40886	UID2537	13.3771	13.1848	12.8713	14.4176	14.495	14.5468	13.8249	13.8511	13.4866	|	1.04051	1.31021	1.67547	1.34206	0.0182802	1.73802	|	0.447784	0.666237	0.615275	0.576432	0.0128515	1.89104
[truncated: 264 more rows]

## Sheet: Table S2 Polymer
Protein	Sequence window	Fasta headers	Uniprot	Position	Amino acid	Phospho (ST) Probabilities	Charge	Localization prob	PEP	Score	Delta score	Score for localization	Mass error [ppm]	Unique identifier	A Vehicle	B Vehicle	C Vehicle	A pS9L	B pS9L	C pS9L	A pLac	B pLac	C pLac	pS9L	A Diff	B Diff	C Diff	Avg Diff	paired ttest	logpvalue	pLac	A Diff	B Diff	C Diff	Avg Diff	paired ttest	logpvalue
[truncated: 1,813 more rows]
